# Supplementary material for: A neural network for modeling human concept formation, understanding and communication
Source: Nat Comput Sci. 2026 Feb 19;6(5):497–511. doi: 10.1038/s43588-026-00956-4 (PMC13216063; doi:10.1038/s43588-026-00956-4)
Supplement: Supplementary file 4 — Accuracy and entropy data for Fig. 2. [file 43588_2026_956_MOESM4_ESM.zip]

Archive with 9 entries (8 files):
- Figure2/
- Figure2/fig_2aa_hist_learned.csv
- Figure2/fig_2aa_hist_random.csv
- Figure2/fig_2ab_scatter_bar_learned.csv
- Figure2/fig_2ab_scatter_bar_random.csv
- Figure2/fig_2c_random.csv
- Figure2/fig_2d_learned.csv
- Figure2/fig_2f_ca_space.csv
- Figure2/fig_2f_ts_space.csv
