# Supplementary material for: A neural network for modeling human concept formation, understanding and communication
Source: Nat Comput Sci. 2026 Feb 19;6(5):497–511. doi: 10.1038/s43588-026-00956-4 (PMC13216063; doi:10.1038/s43588-026-00956-4)
Supplement: Supplementary file 4 — Accuracy and entropy data for Fig. 2. [file 43588_2026_956_MOESM4_ESM.zip › Figure2/fig_2aa_hist_random.csv]

interval	count	interval_str
(0.4, 0.42]	1	0.40~0.42
(0.42, 0.44]	4	0.42~0.44
(0.44, 0.46]	14	0.44~0.46
(0.46, 0.48]	99	0.46~0.48
(0.48, 0.5]	840	0.48~0.50
(0.5, 0.52]	22	0.50~0.52
(0.52, 0.54]	8	0.52~0.54
(0.54, 0.56]	4	0.54~0.56
(0.56, 0.58]	1	0.56~0.58
(0.58, 0.6]	1	0.58~0.60
(0.6, 0.62]	4	0.60~0.62
(0.62, 0.64]	0	0.62~0.64
(0.64, 0.66]	0	0.64~0.66
(0.66, 0.68]	0	0.66~0.68
(0.68, 0.7]	0	0.68~0.70
(0.7, 0.72]	0	0.70~0.72
(0.72, 0.74]	0	0.72~0.74
(0.74, 0.76]	0	0.74~0.76
(0.76, 0.78]	0	0.76~0.78
(0.78, 0.8]	1	0.78~0.80
(0.8, 0.82]	0	0.80~0.82
(0.82, 0.84]	0	0.82~0.84
(0.84, 0.86]	0	0.84~0.86
(0.86, 0.88]	0	0.86~0.88
(0.88, 0.9]	1	0.88~0.90
(0.9, 0.92]	0	0.90~0.92
(0.92, 0.94]	0	0.92~0.94
(0.94, 0.96]	0	0.94~0.96
(0.96, 0.98]	0	0.96~0.98
(0.98, 1.0]	0	0.98~1.00
