# Supplementary material for: A neural network for modeling human concept formation, understanding and communication
Source: Nat Comput Sci. 2026 Feb 19;6(5):497–511. doi: 10.1038/s43588-026-00956-4 (PMC13216063; doi:10.1038/s43588-026-00956-4)
Supplement: Supplementary file 4 — Accuracy and entropy data for Fig. 2. [file 43588_2026_956_MOESM4_ESM.zip › Figure2/fig_2ab_scatter_bar_learned.csv]

0.962
0.9629
0.96066
0.96306
0.96282
0.96186
0.96278
0.9637
0.96222
0.96428
0.96368
0.96328
0.96316
0.96248
0.9647
0.96344
0.9619
0.9625
0.96412
0.9642
0.96412
0.96326
0.96244
0.96134
0.96472
0.96248
0.96336
0.96378
0.96276
0.96194
