# Supplementary material for: A neural network for modeling human concept formation, understanding and communication
Source: Nat Comput Sci. 2026 Feb 19;6(5):497–511. doi: 10.1038/s43588-026-00956-4 (PMC13216063; doi:10.1038/s43588-026-00956-4)
Supplement: Supplementary file 4 — Accuracy and entropy data for Fig. 2. [file 43588_2026_956_MOESM4_ESM.zip › Figure2/fig_2ab_scatter_bar_random.csv]

0.49886
0.49988
0.49996
0.4995
0.4997
0.50034
0.5002
0.49874
0.50086
0.50126
0.50034
0.49972
0.4998
0.49832
0.4985
0.49924
0.50052
0.50036
0.50056
0.501
0.49992
0.5016
0.50026
0.49952
0.50046
0.49954
0.49996
0.4997
0.49908
0.4995
