# Supplementary material for: A neural network for modeling human concept formation, understanding and communication
Source: Nat Comput Sci. 2026 Feb 19;6(5):497–511. doi: 10.1038/s43588-026-00956-4 (PMC13216063; doi:10.1038/s43588-026-00956-4)
Supplement: Supplementary file 4 — Accuracy and entropy data for Fig. 2. [file 43588_2026_956_MOESM4_ESM.zip › Figure2/fig_2c_random.csv]

0	1	2	3	4
12683.0	7436.0	7156.0	6344.0	2340.0
12265.0	7407.0	7187.0	6083.0	2361.0
12122.0	7095.0	7033.0	5988.0	2247.0
12505.0	7563.0	7299.0	6185.0	2335.0
12622.0	7655.0	7386.0	6266.0	2368.0
11675.0	6970.0	7000.0	5835.0	2161.0
12241.0	6915.0	6978.0	6044.0	2227.0
12017.0	7191.0	7093.0	5919.0	2236.0
12081.0	7151.0	7195.0	5966.0	2270.0
12383.0	7418.0	7108.0	6166.0	2347.0
12165.0	7398.0	7149.0	6124.0	2267.0
12283.0	7393.0	7141.0	6142.0	2303.0
12445.0	7329.0	7093.0	6145.0	2368.0
11995.0	7043.0	7067.0	5872.0	2197.0
11934.0	7201.0	7019.0	5890.0	2225.0
12470.0	7349.0	7218.0	6112.0	2299.0
11908.0	6840.0	7003.0	5848.0	2208.0
12643.0	7481.0	7285.0	6355.0	2384.0
12068.0	7212.0	7073.0	6001.0	2216.0
12591.0	7700.0	7214.0	6272.0	2432.0
