# Supplementary material for: A neural network for modeling human concept formation, understanding and communication
Source: Nat Comput Sci. 2026 Feb 19;6(5):497–511. doi: 10.1038/s43588-026-00956-4 (PMC13216063; doi:10.1038/s43588-026-00956-4)
Supplement: Supplementary file 4 — Accuracy and entropy data for Fig. 2. [file 43588_2026_956_MOESM4_ESM.zip › Figure2/fig_2d_learned.csv]

0	1	2	3	4
1719.0	1267.0	42.0	1375.0	77.0
2091.0	84.0	43.0	696.0	100.0
230.0	50.0	378.0	69.0	218.0
87.0	10.0	33.0	71.0	42.0
25.0	0.0	1.0	6.0	0.0
16.0	3.0	6.0	3.0	6.0
280.0	544.0	72.0	234.0	39.0
119.0	41.0	145.0	22.0	40.0
59.0	14.0	94.0	45.0	25.0
1556.0	110.0	29.0	673.0	80.0
647.0	3.0	7.0	110.0	165.0
205.0	14.0	100.0	108.0	272.0
25.0	78.0	159.0	12.0	18.0
200.0	59.0	962.0	294.0	560.0
24.0	53.0	51.0	26.0	4.0
31.0	72.0	379.0	24.0	18.0
116.0	165.0	70.0	48.0	18.0
11.0	29.0	110.0	24.0	19.0
11.0	15.0	2.0	1.0	4.0
192.0	27.0	148.0	161.0	69.0
