# Supplementary material for: A neural network for modeling human concept formation, understanding and communication
Source: Nat Comput Sci. 2026 Feb 19;6(5):497–511. doi: 10.1038/s43588-026-00956-4 (PMC13216063; doi:10.1038/s43588-026-00956-4)
Supplement: Supplementary file 4 — Accuracy and entropy data for Fig. 2. [file 43588_2026_956_MOESM4_ESM.zip › Figure2/fig_2f_ca_space.csv]

3.6845602989196777
1.0
2.321928024291992
6.993589401245117
4.454085826873779
6.551370620727539
3.7871439456939697
3.9006996154785156
5.550817012786865
-0.0
3.875
-0.0
7.315238952636719
2.9205970764160156
2.5
3.7871437072753906
7.90220832824707
6.904013156890869
5.862259864807129
3.624680757522583
5.434072971343994
4.664340019226074
3.946880340576172
3.392747163772583
2.86763334274292
4.784472465515137
6.008411407470703
6.768983364105225
6.255117416381836
7.714227676391602
4.7834649085998535
-0.0
6.144906520843506
3.710575580596924
5.975757122039795
7.395082950592041
4.513153076171875
6.9809465408325195
6.724826335906982
6.396792411804199
7.077116012573242
-0.0
7.066854953765869
2.80735445022583
-0.0
-0.0
5.857897758483887
-0.0
5.9296183586120605
7.328608512878418
4.251295566558838
4.553651332855225
3.3035082817077637
4.706891059875488
4.4306321144104
3.0957956314086914
5.827289581298828
2.0464394092559814
5.466529846191406
5.0874786376953125
2.321928024291992
7.590456962585449
5.324820518493652
4.852169513702393
1.5849626064300537
4.03740119934082
4.357837677001953
3.251628875732422
5.220175266265869
7.374325752258301
3.180833101272583
4.561769008636475
3.4555821418762207
4.6772003173828125
4.772309303283691
-0.0
6.981024742126465
6.2034149169921875
6.852106094360352
3.5342190265655518
7.341191291809082
5.715108871459961
5.771268844604492
5.856704235076904
4.760066986083984
7.4998016357421875
4.73048210144043
1.0
5.749335289001465
6.273360252380371
8.227778434753418
1.0
4.055958271026611
-0.0
-0.0
5.359999179840088
4.889698505401611
4.395332336425781
3.277614116668701
6.508077621459961
5.898160934448242
6.769842624664307
7.508020401000977
5.655186653137207
7.553183078765869
4.70281982421875
1.0
7.20965051651001
5.784816265106201
1.5849626064300537
3.7345213890075684
6.238315582275391
4.39031982421875
5.320518493652344
6.111860275268555
4.812031269073486
4.802533149719238
2.5849626064300537
5.64382791519165
6.0086822509765625
4.940636157989502
5.987648010253906
6.402863502502441
7.051914691925049
5.8805460929870605
4.867114067077637
5.796961784362793
1.7588427066802979
4.664115905761719
-0.0
3.815061092376709
5.868993759155273
6.674585342407227
7.73429012298584
4.4034199714660645
2.9219281673431396
6.535007476806641
5.9964447021484375
5.181769371032715
3.251628875732422
1.5
3.6143693923950195
5.728026866912842
4.607264518737793
6.385339736938477
6.418200492858887
7.422133445739746
4.582912921905518
1.5849626064300537
5.439788341522217
4.88989782333374
3.3735575675964355
5.637923717498779
5.343705654144287
6.6746506690979
5.117800235748291
3.1699249744415283
8.6116304397583
5.3232316970825195
2.0
7.230070114135742
5.547191619873047
4.6168742179870605
4.865998268127441
1.5849626064300537
6.254214763641357
4.420630931854248
6.217555999755859
2.75
5.2483673095703125
2.8073551654815674
4.007959365844727
8.372371673583984
7.379513740539551
3.5039968490600586
3.467719793319702
3.4594311714172363
1.5
6.743227005004883
2.947702646255493
5.8995256423950195
5.71957540512085
3.8164279460906982
4.484254837036133
3.0957956314086914
7.155119895935059
-0.0
6.831692695617676
6.398388385772705
7.141847610473633
6.754804611206055
1.92192804813385
4.406938552856445
5.801441192626953
6.14171028137207
4.373661041259766
5.422384738922119
2.321928024291992
7.005234241485596
-0.0
6.2495527267456055
4.192319869995117
4.668356418609619
6.352216720581055
7.14137077331543
7.427725791931152
6.0886077880859375
5.439280986785889
4.457601547241211
6.257865905761719
5.858643531799316
5.91575813293457
1.5849626064300537
5.418715476989746
5.541441917419434
6.143648147583008
1.0
5.293149948120117
8.09169864654541
8.131769180297852
2.947702407836914
6.643637657165527
1.7924811840057373
3.4565649032592773
2.0
4.253055572509766
4.949150085449219
4.106771469116211
5.98042106628418
7.622934818267822
3.7396323680877686
5.670811176300049
4.311646938323975
6.330109596252441
7.0036420822143555
6.8628740310668945
6.50799560546875
7.117430210113525
4.526459693908691
3.6732699871063232
5.973927021026611
6.2380571365356445
1.0
1.5
6.23052978515625
1.251629114151001
4.238901138305664
6.436466693878174
6.037630081176758
6.843997955322266
7.511526107788086
1.92192804813385
4.396398067474365
6.365333557128906
3.3371753692626953
4.85546875
2.8553884029388428
4.732926845550537
5.68906831741333
6.98540735244751
6.89454984664917
2.1280853748321533
4.607264041900635
4.561481952667236
4.760647773742676
5.5810136795043945
2.727216958999634
6.541353225708008
6.948384761810303
7.260015964508057
4.264467239379883
6.658737659454346
3.865940570831299
5.890147686004639
5.922346115112305
3.521641254425049
2.774397373199463
7.429865837097168
7.0977067947387695
3.05881404876709
5.865025520324707
5.614336967468262
4.05881404876709
3.1699249744415283
6.349972724914551
2.8073551654815674
6.424167156219482
8.013517379760742
4.7434000968933105
5.361958026885986
6.357453346252441
1.5849626064300537
5.972137451171875
2.5849626064300537
5.476409912109375
6.605974197387695
7.491328239440918
8.090801239013672
7.231809616088867
1.0
5.699731349945068
3.1820058822631836
5.602309703826904
5.0863142013549805
6.3244733810424805
4.375523567199707
3.467719793319702
1.5849626064300537
-0.0
6.412076950073242
7.840734481811523
6.759072780609131
5.9557204246521
5.76182746887207
7.957736968994141
5.81445837020874
6.29936408996582
6.178709983825684
4.6648945808410645
2.9219279289245605
5.1695475578308105
-0.0
6.0103440284729
2.2724990844726562
1.0
2.5849626064300537
3.5773236751556396
5.04247522354126
3.1699249744415283
5.666249752044678
5.268161296844482
6.2387542724609375
4.912272930145264
3.324862480163574
4.917820453643799
3.641446113586426
4.378814220428467
6.628068923950195
6.061644077301025
4.164734840393066
3.284158706665039
1.92192804813385
2.2359261512756348
3.85370135307312
6.774984359741211
8.299445152282715
1.92192804813385
6.526269435882568
6.971911430358887
6.642887592315674
2.0
4.305644989013672
5.955353260040283
2.113283395767212
7.777562141418457
3.922844171524048
7.046578407287598
5.750049114227295
2.725480556488037
4.136841773986816
6.044486999511719
4.71929931640625
3.4594311714172363
6.759997367858887
5.959219932556152
1.92192804813385
6.13213586807251
4.0706562995910645
6.384733200073242
5.246443748474121
4.315668106079102
6.846851825714111
4.866966247558594
3.7600669860839844
3.1699249744415283
1.5
3.571765661239624
6.8325629234313965
-0.0
4.615808010101318
4.584968566894531
4.180450916290283
2.9219281673431396
4.204469203948975
6.082091808319092
3.0
5.6358537673950195
6.485483169555664
8.351325988769531
6.96302604675293
3.1219284534454346
3.4594321250915527
6.444372653961182
4.8928937911987305
3.3082709312438965
3.546593189239502
5.502194881439209
7.9334564208984375
4.535848617553711
1.0
4.8145880699157715
7.570427894592285
2.5
6.874797821044922
6.436244010925293
2.75
1.0
6.687640190124512
5.166616439819336
6.189948558807373
1.5
-0.0
3.7871437072753906
5.467859745025635
1.5849626064300537
4.169924736022949
6.4042863845825195
6.862176895141602
4.472573757171631
5.67222261428833
4.262198448181152
5.575895309448242
5.473870754241943
5.226849555969238
1.5
2.5216403007507324
6.172907829284668
4.537844657897949
5.704005241394043
4.330416202545166
0.721928060054779
4.286789894104004
7.3521223068237305
6.668380260467529
6.221721649169922
4.0614824295043945
4.837451934814453
6.744023323059082
4.024652004241943
3.9474215507507324
4.204511642456055
6.092257976531982
4.817658424377441
5.269988536834717
5.480306625366211
6.344075679779053
5.006570816040039
5.727580547332764
5.329677581787109
8.222124099731445
6.418698310852051
5.790656566619873
7.194528102874756
3.277614116668701
2.75
6.285532474517822
7.958644866943359
4.453188896179199
4.7817277908325195
5.536068916320801
7.118720054626465
4.409846305847168
-0.0
5.24674129486084
4.990878582000732
5.392234802246094
4.001822471618652
6.376099586486816
6.441384315490723
4.0625
5.960634708404541
-0.0
3.683542490005493
6.646655082702637
4.617791652679443
6.974133014678955
7.627584934234619
1.5849626064300537
6.001884460449219
5.232144355773926
3.906891107559204
6.956570625305176
3.1219284534454346
3.1219284534454346
2.846439838409424
7.724606513977051
4.835646152496338
5.5982513427734375
5.8156914710998535
4.469670295715332
5.885820388793945
5.842094421386719
3.936260223388672
2.73215913772583
6.464973449707031
6.7071685791015625
5.223790168762207
4.179229259490967
3.8073558807373047
1.5849626064300537
6.119055271148682
4.415347576141357
6.006547927856445
6.755133628845215
6.673130035400391
7.799162864685059
5.688339710235596
6.629940986633301
4.520941734313965
2.25162935256958
2.5216403007507324
6.761162281036377
7.9756293296813965
4.460144519805908
7.2627458572387695
4.673601150512695
4.644974708557129
5.533271789550781
2.725480556488037
7.1021199226379395
2.8073551654815674
5.2717742919921875
4.509385108947754
5.318865776062012
5.797563552856445
7.406105995178223
3.3735575675964355
6.108376979827881
6.892575263977051
6.236464023590088
2.4362781047821045
7.722930431365967
2.0
6.383013725280762
7.626098155975342
7.327705383300781
6.585376739501953
2.5216407775878906
5.721796035766602
6.6603169441223145
3.2776131629943848
5.902480602264404
6.4606170654296875
5.792738437652588
6.166308403015137
6.112504005432129
7.514612197875977
7.01666259765625
4.4315924644470215
3.6437764167785645
2.64160418510437
5.186263084411621
5.621831893920898
4.648587226867676
3.9681191444396973
8.296061515808105
5.042746067047119
8.188101768493652
1.5849626064300537
7.357999324798584
6.491824150085449
6.065155982971191
6.439182281494141
6.416967391967773
7.702291011810303
5.414175987243652
3.1219282150268555
5.522571086883545
5.2630534172058105
7.349380016326904
5.387842655181885
6.527413845062256
6.014836311340332
7.766933917999268
2.5216403007507324
6.627081871032715
3.2776126861572266
4.839366912841797
5.293068885803223
7.219397068023682
2.0
2.7219278812408447
5.220934867858887
3.1572680473327637
6.67594051361084
4.847780227661133
2.321928024291992
7.0390472412109375
7.423872947692871
4.301839351654053
4.374868869781494
3.911752223968506
6.714186191558838
2.0
5.074990749359131
5.840880870819092
3.5957298278808594
4.810081481933594
5.068482875823975
-0.0
3.9077517986297607
6.937812328338623
5.154560089111328
7.7332329750061035
4.321928024291992
5.3639373779296875
6.714515686035156
1.0
6.3176374435424805
5.4252238273620605
7.666970729827881
5.410545349121094
0.9182958602905273
6.409402847290039
3.958228826522827
3.8073558807373047
7.025672912597656
6.617765426635742
6.6710968017578125
4.978462219238281
6.441905498504639
5.038563251495361
3.8230679035186768
3.180832862854004
6.802762031555176
4.384516716003418
6.098714828491211
4.243856430053711
3.4565649032592773
7.285723686218262
4.162294864654541
6.3418474197387695
8.03064250946045
6.632248401641846
4.458590984344482
6.397555828094482
4.334961891174316
5.052212715148926
2.321928024291992
3.594906806945801
2.5849626064300537
8.342267990112305
3.577819585800171
7.035691261291504
3.587233066558838
7.85246467590332
5.503363609313965
4.726747989654541
7.100316047668457
5.967807769775391
4.850508689880371
2.1280853748321533
4.952368259429932
5.7121381759643555
3.702819585800171
3.948394298553467
5.150747299194336
1.0
6.380789279937744
6.698354721069336
7.294252872467041
5.454394817352295
7.258329391479492
5.080060005187988
7.752897262573242
6.068185329437256
5.512968063354492
2.6227335929870605
6.632822513580322
4.4791436195373535
3.3219282627105713
5.899717807769775
3.875
3.7946534156799316
6.406032562255859
7.031561851501465
5.207830905914307
4.821467876434326
5.7848381996154785
3.0271687507629395
5.386016368865967
4.455908298492432
3.884183883666992
5.591180801391602
2.5849626064300537
6.801859378814697
5.115514755249023
7.2813568115234375
3.2813732624053955
4.697893142700195
4.386425495147705
4.841147422790527
5.864826202392578
5.486120700836182
5.192839622497559
2.5216403007507324
3.418295383453369
3.2086949348449707
5.02085018157959
5.931630611419678
6.53883695602417
3.1395726203918457
2.8464393615722656
7.914462566375732
6.294921398162842
4.169200420379639
1.9182958602905273
3.981660842895508
3.454822063446045
5.690787315368652
5.937795639038086
4.303652763366699
7.031984329223633
4.433601379394531
6.0931901931762695
5.142825126647949
1.92192804813385
6.039622783660889
4.554046630859375
6.510787010192871
6.240649223327637
1.5849626064300537
6.219526290893555
6.556087493896484
1.0
7.371169090270996
2.567553997039795
6.499518394470215
3.5259475708007812
3.277614116668701
7.077245712280273
7.199239730834961
4.375222682952881
4.5724310874938965
3.2464394569396973
7.151675701141357
5.46369743347168
6.244945049285889
6.202433109283447
3.546593427658081
6.781816005706787
4.772054672241211
6.9529314041137695
4.451489448547363
4.924259185791016
3.427333354949951
-0.0
6.0690507888793945
7.398153781890869
1.5849626064300537
3.452819347381592
4.965936183929443
4.963212966918945
2.8073551654815674
1.0
-0.0
4.132944107055664
5.476951599121094
6.356050968170166
2.9219281673431396
7.6472368240356445
3.4182956218719482
5.9729228019714355
5.0074872970581055
7.061677932739258
3.904707908630371
1.5849626064300537
4.3232316970825195
3.3219282627105713
6.009330749511719
5.72719669342041
-0.0
5.533212184906006
5.143134117126465
3.1699249744415283
3.950063705444336
3.9754176139831543
-0.0
6.351522922515869
3.169924736022949
4.65337610244751
-0.0
4.906864643096924
4.445343971252441
5.168768882751465
5.890416622161865
2.49560284614563
5.413271427154541
1.0
3.0
7.320832252502441
4.890164852142334
5.9188947677612305
4.651379108428955
5.494330406188965
3.454822301864624
7.323671340942383
6.877133369445801
4.377378940582275
7.025291919708252
6.558322429656982
5.089897632598877
6.641840934753418
7.219263553619385
7.593304634094238
3.773557662963867
5.565902233123779
4.448423385620117
6.5996785163879395
1.5849626064300537
4.536389350891113
3.535674810409546
5.028040409088135
-0.0
4.852169513702393
5.851691722869873
3.679687738418579
1.0
2.947702407836914
1.521928071975708
2.5849626064300537
4.6032233238220215
6.331754684448242
7.146758079528809
1.0
3.277613639831543
1.0
6.676124572753906
5.578818321228027
3.7579257488250732
6.362445831298828
1.7924811840057373
5.27536153793335
8.029403686523438
4.307031154632568
5.522975921630859
7.171910762786865
-0.0
1.0
6.7206854820251465
3.155639171600342
5.019667625427246
4.022055149078369
3.5216403007507324
6.056939601898193
7.339127063751221
1.8423709869384766
5.05034065246582
7.235099792480469
3.1699249744415283
6.114804744720459
3.6560394763946533
5.17359733581543
5.993258953094482
7.298306465148926
4.90458869934082
7.113622188568115
2.8464393615722656
7.7774200439453125
6.876474380493164
2.2916200160980225
-0.0
4.051108360290527
2.8073551654815674
3.125814199447632
2.845351219177246
5.332338809967041
8.409730911254883
4.606367588043213
4.418294906616211
4.607017993927002
4.906332969665527
7.725602626800537
2.9922895431518555
8.401327133178711
2.0
5.145051002502441
2.321928024291992
5.5362653732299805
6.362462520599365
7.651943683624268
5.956112861633301
6.478592872619629
7.402843475341797
3.718139171600342
5.0007524490356445
5.349328994750977
6.820864200592041
4.433584213256836
3.664497137069702
2.235926389694214
7.731898307800293
4.965318202972412
6.291715145111084
4.8522844314575195
2.0
4.683630466461182
3.390319585800171
5.743542194366455
6.293858528137207
7.4211506843566895
7.294595718383789
3.8521687984466553
5.058468818664551
2.3553884029388428
4.520999431610107
6.1776838302612305
5.181995868682861
3.852168321609497
7.463565826416016
6.660017967224121
2.5366084575653076
5.3555803298950195
6.484945297241211
8.402754783630371
1.5849626064300537
4.306075096130371
6.706535339355469
7.440268039703369
5.217662811279297
5.196853160858154
3.352135419845581
6.162165641784668
6.475658893585205
4.473825931549072
6.45205020904541
6.916712760925293
2.12581467628479
5.37275505065918
6.50266170501709
3.9483909606933594
7.067994117736816
4.647671222686768
6.7992401123046875
-0.0
5.808705806732178
2.321928024291992
6.648102760314941
