# Supplementary material for: A neural network for modeling human concept formation, understanding and communication
Source: Nat Comput Sci. 2026 Feb 19;6(5):497–511. doi: 10.1038/s43588-026-00956-4 (PMC13216063; doi:10.1038/s43588-026-00956-4)
Supplement: Supplementary file 4 — Accuracy and entropy data for Fig. 2. [file 43588_2026_956_MOESM4_ESM.zip › Figure2/fig_2f_ts_space.csv]

9.903438568115234
7.368095397949219
9.43005657196045
9.794403076171875
9.768583297729492
9.957145690917969
9.775920867919922
9.875678062438965
9.965672492980957
9.94359016418457
9.684471130371094
9.946798324584961
9.831903457641602
9.946110725402832
9.832770347595215
9.839065551757812
9.948630332946777
9.96574878692627
9.92102336883545
9.840103149414062
9.964539527893066
8.741195678710938
4.2402238845825195
7.115327835083008
9.900544166564941
9.479446411132812
7.486623287200928
9.790665626525879
7.6551289558410645
6.520045757293701
3.521641254425049
9.938888549804688
9.906466484069824
9.913477897644043
9.728960037231445
9.965577125549316
9.952033996582031
9.942899703979492
8.900364875793457
5.58561897277832
9.915229797363281
6.865238189697266
9.964305877685547
9.965780258178711
9.238245964050293
9.965744018554688
9.827020645141602
9.965682029724121
9.860074996948242
9.806092262268066
9.380681037902832
9.930570602416992
9.38546371459961
9.802526473999023
2.9995815753936768
9.746964454650879
8.241857528686523
9.598611831665039
9.734338760375977
9.853747367858887
9.920730590820312
9.936293601989746
9.943126678466797
9.093817710876465
9.965616226196289
9.085216522216797
9.837920188903809
9.863387107849121
9.665637016296387
9.965723037719727
9.805768013000488
6.607486248016357
9.53157901763916
9.905196189880371
9.922502517700195
8.036051750183105
9.918763160705566
9.949295043945312
9.831847190856934
9.96425724029541
9.688273429870605
9.683974266052246
9.863456726074219
9.964834213256836
8.776500701904297
9.908390045166016
9.532247543334961
7.462843418121338
9.874334335327148
9.897622108459473
9.904041290283203
9.857624053955078
9.347086906433105
9.325287818908691
9.598112106323242
9.23160171508789
9.842731475830078
9.648126602172852
9.935693740844727
9.516753196716309
9.756207466125488
9.90707778930664
9.965324401855469
9.375237464904785
9.356525421142578
9.924537658691406
9.745199203491211
9.229751586914062
9.947578430175781
9.342768669128418
5.652472972869873
8.53264045715332
9.926657676696777
9.892596244812012
9.96060562133789
8.783319473266602
9.055216789245605
9.764375686645508
9.955825805664062
6.060634136199951
9.7246732711792
9.719564437866211
9.92730712890625
8.536042213439941
8.627623558044434
9.55320930480957
7.358398914337158
8.838136672973633
9.965784072875977
9.890883445739746
4.714021682739258
2.5216407775878906
9.963240623474121
9.273118019104004
9.385420799255371
9.798026084899902
9.965102195739746
9.950798988342285
9.671782493591309
6.330007076263428
7.391198635101318
9.913917541503906
7.729615688323975
8.860559463500977
9.965744018554688
9.91292667388916
9.631994247436523
9.773543357849121
9.96281623840332
9.684490203857422
9.75247573852539
9.872888565063477
9.956751823425293
4.580577850341797
9.692458152770996
9.602982521057129
8.277142524719238
9.290691375732422
9.138301849365234
9.961033821105957
9.96578311920166
8.59235668182373
9.751218795776367
9.586984634399414
9.614134788513184
8.572547912597656
9.409092903137207
9.937249183654785
9.964414596557617
7.32033109664917
9.965774536132812
9.922362327575684
9.872722625732422
9.462455749511719
9.965473175048828
9.921255111694336
9.490363121032715
5.83038330078125
9.657879829406738
8.754507064819336
9.891388893127441
8.338702201843262
9.816774368286133
9.06705093383789
9.566268920898438
9.536576271057129
9.8291654586792
9.434240341186523
9.8962984085083
9.50155258178711
9.965519905090332
9.697023391723633
7.954615592956543
8.915826797485352
9.725098609924316
7.610053539276123
9.483484268188477
9.946656227111816
9.783204078674316
9.930335998535156
9.956836700439453
9.256572723388672
9.636414527893066
9.021188735961914
7.571768760681152
9.902982711791992
9.84579849243164
8.882484436035156
9.931425094604492
9.96254825592041
9.961267471313477
9.924749374389648
9.17689037322998
9.873663902282715
8.86746883392334
9.778681755065918
8.883423805236816
9.898811340332031
9.877080917358398
9.23153305053711
9.59547233581543
9.82666301727295
8.961212158203125
9.339715957641602
9.90423583984375
9.19948959350586
9.903010368347168
9.433662414550781
9.826142311096191
7.934643268585205
5.536019325256348
9.826282501220703
8.614962577819824
9.965365409851074
8.989828109741211
8.0244722366333
9.081660270690918
9.67026424407959
9.828622817993164
9.483691215515137
9.933307647705078
9.576042175292969
9.451249122619629
9.350414276123047
9.961612701416016
9.945371627807617
9.185822486877441
9.95223617553711
9.192797660827637
9.62564468383789
9.278860092163086
9.954578399658203
9.6840181350708
9.591753959655762
0.9182958602905273
9.94628620147705
9.489556312561035
7.504301071166992
9.82241153717041
9.198339462280273
9.808263778686523
8.48073673248291
7.881491661071777
9.107536315917969
9.828834533691406
8.719612121582031
9.717653274536133
9.241357803344727
4.218537330627441
9.94383430480957
9.321173667907715
9.954145431518555
9.952837944030762
9.555381774902344
9.198174476623535
9.72665786743164
9.748361587524414
9.31126594543457
9.835912704467773
9.826759338378906
9.96543025970459
9.668807983398438
9.803611755371094
9.965327262878418
9.707284927368164
9.563522338867188
8.971087455749512
9.965167999267578
8.524921417236328
9.460465431213379
8.670560836791992
8.693592071533203
9.777824401855469
9.946866989135742
4.552246570587158
9.96550178527832
9.824834823608398
9.144736289978027
9.868829727172852
9.323185920715332
9.840422630310059
6.969363212585449
9.962286949157715
9.963546752929688
9.449909210205078
9.952953338623047
9.171756744384766
9.964883804321289
9.863531112670898
9.807652473449707
9.6729154586792
8.392045974731445
9.919988632202148
9.862738609313965
5.187275409698486
9.221951484680176
8.487438201904297
9.542482376098633
9.107868194580078
9.792415618896484
9.870881080627441
9.721366882324219
4.992673397064209
9.899065017700195
9.911520004272461
5.470969200134277
9.853137016296387
9.824652671813965
9.441801071166992
9.92368221282959
9.953929901123047
9.044471740722656
9.698882102966309
9.825063705444336
7.126991271972656
9.958918571472168
9.960162162780762
9.89809799194336
9.962614059448242
8.920074462890625
8.740694046020508
8.733345985412598
9.964581489562988
9.962905883789062
7.918359756469727
9.158537864685059
9.961251258850098
9.730316162109375
9.78547477722168
8.971881866455078
9.965736389160156
7.14005184173584
9.591493606567383
9.589046478271484
9.402503967285156
9.8885498046875
9.845734596252441
9.68859577178955
9.404863357543945
9.541439056396484
9.802665710449219
9.456016540527344
9.420641899108887
8.98351001739502
9.688069343566895
9.9653959274292
8.814583778381348
9.659041404724121
7.880087375640869
9.80679988861084
5.253500461578369
9.907768249511719
9.874334335327148
9.22014045715332
9.964224815368652
9.200010299682617
9.286237716674805
9.123783111572266
9.95111083984375
9.090099334716797
9.192367553710938
8.988712310791016
9.828760147094727
7.380916595458984
9.873656272888184
6.03275728225708
8.34375
9.626663208007812
9.447061538696289
9.003066062927246
9.353588104248047
9.471551895141602
5.883195877075195
9.691923141479492
9.419709205627441
8.721939086914062
9.905095100402832
9.77962589263916
9.289612770080566
7.21480131149292
5.969927787780762
9.692312240600586
9.94137191772461
9.730361938476562
9.869485855102539
9.564704895019531
9.910219192504883
9.710599899291992
9.947142601013184
9.844284057617188
9.833452224731445
9.338218688964844
9.401183128356934
9.831579208374023
8.777972221374512
9.957387924194336
9.903647422790527
9.949857711791992
9.91567611694336
9.965774536132812
6.688553333282471
9.326093673706055
9.955327033996582
9.957313537597656
9.946887969970703
8.696922302246094
9.152528762817383
9.118608474731445
8.92166519165039
9.913853645324707
9.964861869812012
9.936262130737305
9.942056655883789
9.965766906738281
9.962364196777344
9.921055793762207
8.671083450317383
9.883504867553711
9.956232070922852
9.965629577636719
9.778046607971191
9.94080924987793
9.350065231323242
9.96576976776123
9.769425392150879
9.683222770690918
9.867111206054688
9.943042755126953
9.085872650146484
6.931465148925781
7.585188388824463
9.77621841430664
9.96568489074707
9.356879234313965
9.571431159973145
9.537647247314453
8.147684097290039
9.885272026062012
8.988890647888184
9.948715209960938
6.694156646728516
9.965032577514648
9.69930648803711
9.96572494506836
9.803020477294922
9.156366348266602
8.897396087646484
9.961389541625977
9.916450500488281
9.889472007751465
5.196950435638428
4.693942546844482
9.58720874786377
9.962039947509766
9.916729927062988
9.945239067077637
9.956646919250488
9.86947250366211
9.893874168395996
9.427009582519531
9.965462684631348
9.965258598327637
9.946609497070312
9.895566940307617
9.265776634216309
9.911051750183105
9.561722755432129
9.956257820129395
7.341388702392578
9.763946533203125
9.917911529541016
9.915888786315918
9.422200202941895
9.88644027709961
8.610639572143555
9.87408447265625
7.526477336883545
9.108929634094238
9.252582550048828
9.271329879760742
9.876434326171875
9.874908447265625
9.87254524230957
9.951143264770508
8.496748924255371
9.909738540649414
9.872389793395996
8.969618797302246
9.964229583740234
9.891091346740723
9.948043823242188
9.678508758544922
7.441397666931152
8.407979011535645
9.965211868286133
9.741392135620117
7.300556659698486
9.446758270263672
9.965771675109863
9.76838207244873
9.7362060546875
9.609729766845703
9.93531608581543
9.177701950073242
9.885688781738281
5.028653144836426
9.965679168701172
9.64949893951416
7.2016167640686035
9.965081214904785
9.919323921203613
9.914072036743164
9.89059066772461
9.922362327575684
9.552431106567383
9.140922546386719
9.718551635742188
9.955329895019531
9.728199005126953
9.358150482177734
9.831687927246094
9.515097618103027
9.888516426086426
9.898360252380371
9.678906440734863
9.510061264038086
9.273470878601074
9.852508544921875
8.523736953735352
9.939485549926758
9.799459457397461
9.433603286743164
9.839730262756348
9.897937774658203
8.039421081542969
9.791208267211914
9.508634567260742
8.754049301147461
9.635696411132812
7.393810272216797
7.065821170806885
9.953827857971191
9.862504959106445
9.88644027709961
9.945793151855469
9.634624481201172
6.5484161376953125
9.74227523803711
9.482285499572754
9.868977546691895
9.943466186523438
9.50044059753418
9.962723731994629
4.634183883666992
9.758384704589844
9.793291091918945
8.77476692199707
9.67737865447998
9.465301513671875
5.1251444816589355
7.389492034912109
9.315250396728516
8.546141624450684
9.921865463256836
9.001066207885742
9.958189010620117
9.164186477661133
4.550821781158447
9.525223731994629
9.944238662719727
9.874608993530273
7.874003887176514
9.939749717712402
9.96450138092041
9.957159042358398
9.680030822753906
9.163373947143555
8.670679092407227
9.909625053405762
9.83154296875
8.054126739501953
9.953630447387695
9.889780044555664
8.41201400756836
9.870100975036621
9.932933807373047
9.651744842529297
9.41527271270752
9.705684661865234
9.640531539916992
9.452210426330566
9.610567092895508
9.717204093933105
9.115544319152832
9.346153259277344
9.96480655670166
9.965716361999512
8.633247375488281
7.266594409942627
9.92214584350586
8.137815475463867
9.899873733520508
9.219191551208496
8.83240795135498
9.663666725158691
9.467759132385254
9.222772598266602
9.662618637084961
9.903413772583008
9.865273475646973
8.216814041137695
7.142514228820801
9.663288116455078
9.96572208404541
9.413074493408203
9.637589454650879
9.69922161102295
9.542405128479004
8.4313325881958
9.934284210205078
9.825626373291016
9.95099925994873
9.95055103302002
8.576580047607422
9.749504089355469
9.784041404724121
8.667661666870117
9.01567554473877
9.60212516784668
8.60166072845459
9.918298721313477
9.54506778717041
9.955089569091797
9.77479362487793
9.909480094909668
9.679069519042969
9.953967094421387
9.132221221923828
9.937438011169434
9.949747085571289
9.098776817321777
9.827367782592773
9.849493980407715
9.904863357543945
9.787530899047852
9.945415496826172
9.915079116821289
9.956045150756836
9.709859848022461
9.943735122680664
9.754630088806152
8.586892127990723
9.452055931091309
9.943154335021973
3.786569118499756
9.88022518157959
9.656684875488281
9.192115783691406
7.776886463165283
9.840618133544922
8.114662170410156
9.747593879699707
9.904524803161621
8.797381401062012
9.94434642791748
9.965081214904785
8.706501007080078
9.89588737487793
9.56638240814209
9.507591247558594
7.133426189422607
9.248740196228027
7.8889241218566895
5.803837776184082
8.86062240600586
9.624896049499512
9.96496868133545
9.964924812316895
9.914770126342773
9.080293655395508
7.240854263305664
9.945016860961914
9.33297061920166
7.788134574890137
9.63021469116211
9.324299812316895
8.092665672302246
9.009743690490723
9.595011711120605
9.94117546081543
9.965438842773438
9.581718444824219
8.454193115234375
9.885461807250977
5.610173225402832
9.667802810668945
8.691128730773926
9.949889183044434
9.825475692749023
9.852557182312012
8.815685272216797
9.46002197265625
9.959524154663086
6.827947616577148
8.41215705871582
9.7450590133667
9.5126314163208
9.567183494567871
9.965598106384277
9.857965469360352
9.065561294555664
9.727611541748047
9.965757369995117
8.806055068969727
9.937545776367188
9.882858276367188
5.75992488861084
9.786094665527344
9.722620010375977
9.962876319885254
8.549510955810547
9.108802795410156
9.965068817138672
2.968918561935425
9.382590293884277
8.665861129760742
9.166192054748535
9.816003799438477
9.940963745117188
9.68270492553711
9.965652465820312
9.901755332946777
8.580338478088379
9.703224182128906
9.290721893310547
9.829995155334473
9.965757369995117
9.432548522949219
6.782075881958008
9.575042724609375
9.217782020568848
9.731951713562012
9.865121841430664
9.756772994995117
9.9623384475708
9.80447769165039
9.368971824645996
8.323543548583984
9.962440490722656
9.919977188110352
9.856321334838867
9.943282127380371
9.703924179077148
9.424322128295898
9.96566104888916
9.838077545166016
3.0
5.453420639038086
9.767056465148926
9.263097763061523
9.713716506958008
9.679696083068848
9.949577331542969
9.722243309020996
9.858049392700195
9.856399536132812
9.401556015014648
9.826766967773438
9.251626968383789
9.708578109741211
9.962916374206543
9.803628921508789
9.898672103881836
9.805944442749023
9.950729370117188
9.885432243347168
6.987255096435547
9.947251319885254
9.73375415802002
9.783912658691406
5.965590476989746
9.8876371383667
8.233287811279297
9.964412689208984
7.718483924865723
9.915438652038574
9.585124969482422
9.860597610473633
9.719924926757812
9.843935012817383
9.925989151000977
9.963650703430176
9.594207763671875
9.965780258178711
9.67103385925293
9.879682540893555
9.920177459716797
8.894194602966309
9.86474323272705
9.962493896484375
9.963672637939453
9.335471153259277
8.089812278747559
9.501019477844238
9.937061309814453
9.95511531829834
8.615642547607422
9.965702056884766
9.825265884399414
9.909674644470215
9.198643684387207
9.960758209228516
6.133522987365723
9.89431095123291
9.145342826843262
9.706567764282227
9.328587532043457
9.935540199279785
8.766388893127441
9.950645446777344
9.054059028625488
9.904594421386719
-0.0
9.94873046875
9.074652671813965
8.06581974029541
9.964953422546387
9.962678909301758
5.926108360290527
9.92361831665039
9.938800811767578
8.061599731445312
8.264036178588867
7.3471198081970215
8.498367309570312
9.936033248901367
9.789677619934082
8.996003150939941
9.588661193847656
9.896842002868652
9.895769119262695
8.387970924377441
9.932779312133789
9.665141105651855
9.784805297851562
7.932473182678223
6.634939670562744
9.962360382080078
9.60283088684082
9.082408905029297
9.612818717956543
8.975244522094727
9.89960765838623
8.918320655822754
8.342748641967773
9.915979385375977
9.937850952148438
6.211690902709961
9.346574783325195
9.285094261169434
9.279953956604004
9.961668968200684
9.94570255279541
9.965764999389648
9.675273895263672
9.518892288208008
9.947047233581543
9.928014755249023
9.89388370513916
9.960348129272461
9.428180694580078
9.334648132324219
5.2341485023498535
9.965784072875977
9.6366605758667
9.521547317504883
9.604796409606934
9.320320129394531
6.06284236907959
9.859762191772461
9.050582885742188
9.453798294067383
7.795843124389648
9.96578311920166
9.09222412109375
5.1837687492370605
9.964505195617676
9.762935638427734
8.650410652160645
9.952875137329102
6.67680549621582
9.933433532714844
9.927377700805664
9.736019134521484
9.081472396850586
8.697460174560547
8.845047950744629
9.477069854736328
9.264153480529785
9.965770721435547
9.942907333374023
8.242114067077637
8.761691093444824
9.250748634338379
7.8336405754089355
8.371626853942871
9.629308700561523
3.450469970703125
9.959338188171387
9.92930793762207
9.945143699645996
9.12969970703125
9.596924781799316
9.815650939941406
9.927769660949707
9.965784072875977
9.934045791625977
9.965648651123047
9.654093742370605
9.965579986572266
5.971216201782227
8.16819953918457
9.185531616210938
9.075648307800293
9.771522521972656
9.36093521118164
9.964374542236328
9.676735877990723
9.805940628051758
9.345232963562012
9.18773365020752
9.952345848083496
9.656639099121094
9.683154106140137
9.96578311920166
7.861096382141113
9.839508056640625
8.979230880737305
9.823247909545898
9.941265106201172
9.446565628051758
9.953279495239258
9.939817428588867
9.617016792297363
9.238885879516602
8.50687026977539
6.591775894165039
9.915172576904297
9.735804557800293
9.807164192199707
9.430715560913086
9.840828895568848
9.936348915100098
9.964455604553223
9.965734481811523
9.899033546447754
7.9491777420043945
9.596231460571289
9.965785026550293
7.355175018310547
9.914877891540527
9.953409194946289
9.172524452209473
9.289461135864258
9.660086631774902
9.917678833007812
9.939436912536621
9.955364227294922
8.131176948547363
9.203125
9.21068000793457
9.79778003692627
9.930145263671875
9.75701904296875
8.891357421875
8.456313133239746
8.358295440673828
9.806693077087402
