# Supplementary material for: A neural network for modeling human concept formation, understanding and communication
Source: Nat Comput Sci. 2026 Feb 19;6(5):497–511. doi: 10.1038/s43588-026-00956-4 (PMC13216063; doi:10.1038/s43588-026-00956-4)
Supplement: Supplementary file 5 — RDMs and correlation statistics for Fig. 3. [file 43588_2026_956_MOESM5_ESM.xlsx]

## Sheet: CATS_RDM_332x332
0	0.842414	1.05235	0.971445	1.00499	1.03897	0.957012	0.982658	1.01952	1.00042	0.855055	0.975737	0.958911	1.00438	0.91194	0.890799	0.887522	0.863503	0.760451	0.84722	1.0118	1.03241	0.997714	1.00826	1.00433	1.04238	1.05551	0.962718	0.964298	0.986075	1.00433	1.05411	0.925816	0.952016	0.99716	0.931118	1.01878	0.957834	0.970736	0.847175	0.863468	0.982505	0.968336	0.982055	0.974228	1.04184	0.981625	1.03408	1.0331	0.993372
0.842414	0	1.04222	1.01049	0.972001	0.9967	1.04629	1.0238	1.05635	0.95647	0.914387	0.944664	0.937004	0.974685	0.873265	0.994997	0.945274	0.935144	0.882746	0.883319	0.954199	1.00773	1.08769	1.10253	1.0302	0.961894	1.05889	1.01539	0.990474	0.892973	0.941573	1.00359	1.0299	0.954186	0.982266	0.946638	1.02532	0.991851	0.930476	0.975889	0.968991	1.00989	1.01196	0.922726	1.02743	1.02554	0.996451	1.03705	0.966554	0.922308
1.05235	1.04222	0	0.827368	0.931716	0.999854	1.02184	1.01389	0.779743	0.972683	0.911917	0.907792	1.017	0.97188	1.01513	1.13187	1.00451	1.01145	0.9077	0.873432	1.03605	1.06438	0.976945	0.857741	0.978592	0.956591	0.894525	1.06444	0.940036	0.950753	1.0113	0.931006	1.13621	1.00389	1.02853	1.03066	1.06306	1.0171	0.993543	1.01254	1.03251	0.907096	0.916802	1.02328	0.953489	0.902315	0.9392	0.957741	1.051	0.916271
0.971445	1.01049	0.827368	0	0.937017	0.943217	0.982838	1.04601	0.84438	0.830614	0.827157	0.718065	0.988849	0.931564	1.02666	1.09677	1.03449	0.991832	0.877801	0.833345	0.927167	0.98563	0.92788	0.895794	0.952456	0.860106	1.01611	0.971061	0.965904	0.979191	0.963601	0.922158	1.05423	0.945947	0.988253	0.97934	1.00927	1.03651	0.964005	1.03208	1.08471	0.985511	0.932124	0.906678	1.0566	0.871722	1.00397	0.943628	0.975665	0.977701
1.00499	0.972001	0.931716	0.937017	0	0.958517	0.959234	1.0475	0.888127	0.949829	0.937939	0.998639	1.09729	0.943964	0.975482	0.908166	0.991627	0.980468	0.977797	0.938098	1.00226	1.04479	0.933945	0.899862	1.00071	0.931887	0.97834	0.981285	0.950764	0.975146	0.906686	0.980731	1.02148	0.992174	1.00367	1.06407	0.905562	0.974349	1.01445	1.03003	0.975759	1.03712	0.959477	0.942216	0.998818	0.861583	1.01675	0.915736	0.859644	0.864331
1.03897	0.9967	0.999854	0.943217	0.958517	0	0.835179	0.828317	0.949844	0.976996	1.05444	0.960505	0.926784	1.00314	0.912492	1.01977	1.01444	0.71876	0.928936	1.02996	1.02609	1.02589	0.88487	0.965104	1.02237	0.977927	1.05635	1.05143	1.03138	1.09503	1.00164	0.997224	0.989541	0.97698	1.03104	0.920828	0.801367	0.836281	0.88443	1.05096	0.991113	0.962357	0.968004	0.976335	1.02802	0.957416	0.934858	0.93627	0.954484	0.974693
0.957012	1.04629	1.02184	0.982838	0.959234	0.835179	0	0.961362	0.938555	0.992501	1.09354	0.971773	0.950823	1.01852	0.98919	0.944364	0.980495	0.850725	0.966498	1.03451	0.977873	0.962892	0.886572	1.01094	1.00721	0.949036	0.986128	0.948666	0.921013	0.992684	0.912504	0.856855	0.982325	0.994098	0.896625	0.921003	0.961762	0.928734	0.907155	0.83222	0.930951	0.946488	0.868426	1.00795	0.979737	0.900058	0.920993	0.974554	0.916762	0.964701
0.982658	1.0238	1.01389	1.04601	1.0475	0.828317	0.961362	0	0.960135	1.01529	1.0631	1.07492	1.04206	1.02826	0.900704	0.890733	0.924412	0.956948	1.03548	1.07623	0.983501	1.08432	0.952291	1.03014	1.04432	1.03756	1.03818	1.06843	1.04878	1.04002	0.982584	1.02341	0.84612	0.879947	1.05449	0.700995	0.88083	0.728686	0.958935	1.04726	0.911917	0.922991	0.895346	0.951605	0.912839	1.01591	0.917146	1.04015	0.920507	0.938587
1.01952	1.05635	0.779743	0.84438	0.888127	0.949844	0.938555	0.960135	0	0.936748	0.914861	0.849412	1.02621	0.98852	1.00177	1.05652	1.00982	1.02911	0.943473	0.927354	0.994318	1.02918	0.992832	0.992662	0.963606	0.990777	1.02691	1.02274	1	0.989751	0.986035	0.848267	1.00393	0.954168	0.93984	0.985384	0.961774	1.033	0.972718	0.992244	0.970424	0.953279	0.8921	0.982785	1.04837	0.943736	1.05687	0.974301	0.950802	0.997049
1.00042	0.95647	0.972683	0.830614	0.949829	0.976996	0.992501	1.01529	0.936748	0	0.841739	0.972498	0.918154	0.965763	0.96076	0.978901	1.01117	0.985585	0.960502	0.99142	0.99026	1.04674	0.983752	1.04121	0.992887	0.954178	1.05165	1.0407	0.989025	0.984276	0.960691	0.955198	0.967599	0.879493	0.943763	0.893636	0.892197	0.887853	0.912483	1.06071	0.967649	0.929835	1.03011	0.924367	1.0081	1.07017	1.03076	1.0173	1.04949	1.02813
0.855055	0.914387	0.911917	0.827157	0.937939	1.05444	1.09354	1.0631	0.914861	0.841739	0	0.903312	0.936773	0.958871	0.971676	0.944793	1.02495	0.9808	0.915073	0.823033	0.95896	1.00832	1.05636	1.02925	1.03691	1.01251	1.08045	0.992993	0.988038	0.984992	1.02233	1.00027	0.938592	0.990621	0.970548	0.978908	1.03074	0.963282	0.941448	0.998044	0.881449	1.0017	0.945528	0.970918	0.971051	0.956331	1.09807	1.0644	1.02348	1.02324
0.975737	0.944664	0.907792	0.718065	0.998639	0.960505	0.971773	1.07492	0.849412	0.972498	0.903312	0	0.964511	0.960594	0.98503	1.02845	1.11022	1.00204	0.752651	0.594781	1.01437	1.07159	0.958979	0.952315	0.901496	1.03483	0.998174	0.988139	1.01986	1.00479	1.05461	1.0163	1.02183	1.05877	1.05856	1.10556	1.03489	1.05462	1.01204	0.952759	1.07957	1.05349	0.985586	0.956199	1.12102	0.904842	1.04164	0.949887	0.89929	0.925866
0.958911	0.937004	1.017	0.988849	1.09729	0.926784	0.950823	1.04206	1.02621	0.918154	0.936773	0.964511	0	0.981549	0.921735	1.0239	0.931698	0.89247	0.950028	0.907017	0.927411	1.02037	0.929125	1.04258	1.03352	0.918578	1.04254	0.990568	0.935906	0.95855	0.876011	0.95308	1.00798	0.986936	1.00834	1.03766	0.995581	0.979269	1.07704	0.933006	0.938758	0.963411	0.909288	0.715647	0.964879	0.985791	0.97449	0.942389	0.93904	1.01588
1.00438	0.974685	0.97188	0.931564	0.943964	1.00314	1.01852	1.02826	0.98852	0.965763	0.958871	0.960594	0.981549	0	1.08713	1.03345	1.01049	1.0231	0.936656	0.981503	0.91923	0.976592	0.970031	0.861576	0.928134	0.903897	0.993923	0.952398	0.884466	0.939819	0.766424	0.786637	1.02297	0.977186	0.967365	1.01588	1.00574	0.967279	1.03971	1.04723	1.04455	0.95249	0.901529	0.867587	0.921237	0.937323	0.999098	0.998133	0.912754	0.956863
0.91194	0.873265	1.01513	1.02666	0.975482	0.912492	0.98919	0.900704	1.00177	0.96076	0.971676	0.98503	0.921735	1.08713	0	0.946009	0.953893	0.98084	1.00561	0.903679	1.02939	1.07001	1.04144	1.05354	1.01741	1.00599	1.02236	1.07061	0.975464	0.937706	1.01551	0.992754	0.987454	0.891178	0.975314	1.0005	0.946031	0.944881	0.94279	0.969895	0.923338	0.960145	0.98156	0.961783	1.02368	0.997878	0.983374	1.01817	0.942022	0.918167
0.890799	0.994997	1.13187	1.09677	0.908166	1.01977	0.944364	0.890733	1.05652	0.978901	0.944793	1.02845	1.0239	1.03345	0.946009	0	0.743097	0.869764	1.04057	0.961448	1.00775	1.0411	0.961027	1.10326	1.04994	0.988141	1.01032	0.978435	0.981437	1.0214	1.06587	1.03043	0.89645	0.899253	0.829774	0.843453	0.916767	0.869942	0.941816	0.86129	0.838257	1.04494	1.00362	1.09884	1.00435	1.08022	0.988313	1.09827	1.06095	0.980692
0.887522	0.945274	1.00451	1.03449	0.991627	1.01444	0.980495	0.924412	1.00982	1.01117	1.02495	1.11022	0.931698	1.01049	0.953893	0.743097	0	1.00367	0.994371	1.04758	0.969372	0.998565	0.992873	1.07992	1.05316	0.935124	1.0439	1.00181	0.98498	1.0069	0.930565	0.893482	0.926482	0.892557	0.927413	0.80901	1.03762	0.901533	0.924683	0.881498	0.905793	1.03265	0.952929	1.04365	0.974078	1.06698	1.02716	1.09835	1.06384	1.02344
0.863503	0.935144	1.01145	0.991832	0.980468	0.71876	0.850725	0.956948	1.02911	0.985585	0.9808	1.00204	0.89247	1.0231	0.98084	0.869764	1.00367	0	0.864688	0.973946	0.97937	0.984648	0.928233	0.993008	0.998311	0.916928	1.01674	1.03027	0.938789	1.04666	1.01637	1.01031	1.02593	0.997819	1.01352	1.01289	0.860061	0.922446	0.925104	0.96846	0.967185	1.01826	1.01971	1.01103	0.984095	1.05993	0.972481	1.0531	1.00322	0.994301
0.760451	0.882746	0.9077	0.877801	0.977797	0.928936	0.966498	1.03548	0.943473	0.960502	0.915073	0.752651	0.950028	0.936656	1.00561	1.04057	0.994371	0.864688	0	0.71604	1.03103	0.94985	0.882926	0.894	0.931415	0.960121	0.972726	0.925174	0.944668	1.04518	0.978191	1.00053	1.12	1.08505	1.04197	0.977842	0.944327	1.02817	1.00815	0.964924	0.97649	1.0963	1.06075	1.00737	1.0639	0.9328	0.899961	0.94723	0.931058	0.85746
0.84722	0.883319	0.873432	0.833345	0.938098	1.02996	1.03451	1.07623	0.927354	0.99142	0.823033	0.594781	0.907017	0.981503	0.903679	0.961448	1.04758	0.973946	0.71604	0	1.05056	0.999209	0.990855	0.963597	1.00703	1.0456	1.04462	0.982657	1.00631	0.99005	0.978824	1.02465	1.00907	0.966171	0.984669	1.01884	0.985379	1.04601	0.966053	0.908803	0.938502	1.04858	0.840484	0.881086	1.07099	0.975195	1.04671	0.979838	0.941022	0.892354
1.0118	0.954199	1.03605	0.927167	1.00226	1.02609	0.977873	0.983501	0.994318	0.99026	0.95896	1.01437	0.927411	0.91923	1.02939	1.00775	0.969372	0.97937	1.03103	1.05056	0	0.820874	0.982631	0.931687	0.934155	0.870913	0.999118	0.859947	0.884599	0.914871	0.986536	0.944823	0.945468	1.02949	1.03534	0.978534	0.976706	1.01733	0.951327	0.995364	0.932888	0.978278	1.01459	0.987643	1.02711	0.945924	0.997955	1.03785	0.984797	0.960304
1.03241	1.00773	1.06438	0.98563	1.04479	1.02589	0.962892	1.08432	1.02918	1.04674	1.00832	1.07159	1.02037	0.976592	1.07001	1.0411	0.998565	0.984648	0.94985	0.999209	0.820874	0	0.990405	0.948408	0.934448	0.996808	1.00566	0.903201	0.980287	0.974525	1.04483	1.03256	1.00113	0.959387	0.875911	1.04648	0.979459	1.00386	1.02701	1.04467	1.048	0.981789	1.00904	0.947014	0.882992	0.963855	1.00447	0.96956	1.00801	0.99548
0.997714	1.08769	0.976945	0.92788	0.933945	0.88487	0.886572	0.952291	0.992832	0.983752	1.05636	0.958979	0.929125	0.970031	1.04144	0.961027	0.992873	0.928233	0.882926	0.990855	0.982631	0.990405	0	0.730203	0.816628	0.933115	0.853867	0.973228	0.940696	0.951341	0.98775	0.964116	1.0504	1.03284	1.0433	0.953075	1.00256	0.991833	1.03739	1.02462	0.975346	1.03386	0.943406	0.891308	0.975183	0.999934	0.861418	0.880411	0.877988	1.02343
1.00826	1.10253	0.857741	0.895794	0.899862	0.965104	1.01094	1.03014	0.992662	1.04121	1.02925	0.952315	1.04258	0.861576	1.05354	1.10326	1.07992	0.993008	0.894	0.963597	0.931687	0.948408	0.730203	0	0.763461	0.817642	0.802282	0.885154	0.893156	1.05105	0.930782	0.852218	1.05056	1.05979	1.1309	1.08318	0.955631	1.03119	0.973621	0.986713	1.10344	1.0176	0.881649	0.989132	1.06184	0.953628	0.766839	0.731629	0.776097	0.878086
1.00433	1.0302	0.978592	0.952456	1.00071	1.02237	1.00721	1.04432	0.963606	0.992887	1.03691	0.901496	1.03352	0.928134	1.01741	1.04994	1.05316	0.998311	0.931415	1.00703	0.934155	0.934448	0.816628	0.763461	0	0.858631	0.553336	0.927844	0.928976	1.01429	0.921595	0.877335	1.02132	0.97914	1.02907	1.06031	1.02049	1.0265	1.02029	0.988393	1.02878	1.04708	0.963818	1.03019	1.02886	0.971199	0.929818	0.934046	0.913484	0.92343
1.04238	0.961894	0.956591	0.860106	0.931887	0.977927	0.949036	1.03756	0.990777	0.954178	1.01251	1.03483	0.918578	0.903897	1.00599	0.988141	0.935124	0.916928	0.960121	1.0456	0.870913	0.996808	0.933115	0.817642	0.858631	0	0.766968	0.70138	0.496276	0.978974	0.946517	0.951422	1.05938	0.960881	0.955559	1.02151	0.999424	0.985632	1.0124	0.989411	1.02747	0.990195	0.996127	0.956094	1.03654	0.866082	0.980805	0.992817	0.935762	0.995997
1.05551	1.05889	0.894525	1.01611	0.97834	1.05635	0.986128	1.03818	1.02691	1.05165	1.08045	0.998174	1.04254	0.993923	1.02236	1.01032	1.0439	1.01674	0.972726	1.04462	0.999118	1.00566	0.853867	0.802282	0.553336	0.766968	0	0.946174	0.740792	0.956438	0.975422	0.974892	0.98311	0.982803	1.02988	1.03401	1.01342	1.04416	1.00332	1.03994	0.996665	1.04943	0.949783	1.05083	0.992026	0.894518	0.824709	0.838421	0.83518	0.870542
0.962718	1.01539	1.06444	0.971061	0.981285	1.05143	0.948666	1.06843	1.02274	1.0407	0.992993	0.988139	0.990568	0.952398	1.07061	0.978435	1.00181	1.03027	0.925174	0.982657	0.859947	0.903201	0.973228	0.885154	0.927844	0.70138	0.946174	0	0.828217	0.992759	0.868594	0.886968	1.04924	1.02609	0.931149	1.03026	0.979156	1.01763	0.967322	0.988539	1.04358	1.00645	0.983405	0.951192	1.00378	0.830366	0.980748	0.942804	0.87882	0.933785
0.964298	0.990474	0.940036	0.965904	0.950764	1.03138	0.921013	1.04878	1	0.989025	0.988038	1.01986	0.935906	0.884466	0.975464	0.981437	0.98498	0.938789	0.944668	1.00631	0.884599	0.980287	0.940696	0.893156	0.928976	0.496276	0.740792	0.828217	0	0.900775	0.917295	0.910434	1.02804	0.97021	0.93701	1.00086	1.05828	0.983372	0.984219	0.98504	0.931167	1.04068	0.929776	0.904148	1.02508	0.808663	0.9302	0.977361	0.877921	0.905507
0.986075	0.892973	0.950753	0.979191	0.975146	1.09503	0.992684	1.04002	0.989751	0.984276	0.984992	1.00479	0.95855	0.939819	0.937706	1.0214	1.0069	1.04666	1.04518	0.99005	0.914871	0.974525	0.951341	1.05105	1.01429	0.978974	0.956438	0.992759	0.900775	0	0.954693	0.961711	1.00558	0.998932	1.03872	0.998126	1.02871	1.0419	1.02172	0.978971	0.890048	0.991564	0.9618	0.831665	0.98739	0.968383	0.931311	0.951093	0.969728	0.99259
1.00433	0.941573	1.0113	0.963601	0.906686	1.00164	0.912504	0.982584	0.986035	0.960691	1.02233	1.05461	0.876011	0.766424	1.01551	1.06587	0.930565	1.01637	0.978191	0.978824	0.986536	1.04483	0.98775	0.930782	0.921595	0.946517	0.975422	0.868594	0.917295	0.954693	0	0.657971	1.02709	1.02531	1.00064	1.00328	0.975785	0.999697	1.00586	1.05908	0.998371	0.970024	0.871363	0.738831	0.887285	0.949232	0.917691	1.02518	0.894689	0.939496
1.05411	1.00359	0.931006	0.922158	0.980731	0.997224	0.856855	1.02341	0.848267	0.955198	1.00027	1.0163	0.95308	0.786637	0.992754	1.03043	0.893482	1.01031	1.00053	1.02465	0.944823	1.03256	0.964116	0.852218	0.877335	0.951422	0.974892	0.886968	0.910434	0.961711	0.657971	0	0.983852	1.0077	1.00751	1.03888	1.01065	1.0128	1.00282	0.974748	1.0545	1.03683	0.823906	0.83229	0.983408	0.96996	1.02807	0.972101	0.864496	0.921627
0.925816	1.0299	1.13621	1.05423	1.02148	0.989541	0.982325	0.84612	1.00393	0.967599	0.938592	1.02183	1.00798	1.02297	0.987454	0.89645	0.926482	1.02593	1.12	1.00907	0.945468	1.00113	1.0504	1.05056	1.02132	1.05938	0.98311	1.04924	1.02804	1.00558	1.02709	0.983852	0	0.848321	0.841291	0.743226	0.891332	0.916134	0.881203	1.00837	0.895995	1.03988	0.933486	0.941928	1.00668	1.02255	1.02003	1.0774	0.967817	1.04513
0.952016	0.954186	1.00389	0.945947	0.992174	0.97698	0.994098	0.879947	0.954168	0.879493	0.990621	1.05877	0.986936	0.977186	0.891178	0.899253	0.892557	0.997819	1.08505	0.966171	1.02949	0.959387	1.03284	1.05979	0.97914	0.960881	0.982803	1.02609	0.97021	0.998932	1.02531	1.0077	0.848321	0	0.649171	0.707275	1.03136	0.749148	0.764648	1.02472	1.00384	1.05854	0.930428	0.959727	1.00787	0.978896	1.09766	1.08976	1.01717	1.06876
0.99716	0.982266	1.02853	0.988253	1.00367	1.03104	0.896625	1.05449	0.93984	0.943763	0.970548	1.05856	1.00834	0.967365	0.975314	0.829774	0.927413	1.01352	1.04197	0.984669	1.03534	0.875911	1.0433	1.1309	1.02907	0.955559	1.02988	0.931149	0.93701	1.03872	1.00064	1.00751	0.841291	0.649171	0	0.801262	1.04107	0.862932	0.878213	0.98972	0.994562	0.925153	0.912187	0.905	0.930065	1.01913	1.04099	1.03383	0.992019	0.987163
0.931118	0.946638	1.03066	0.97934	1.06407	0.920828	0.921003	0.700995	0.985384	0.893636	0.978908	1.10556	1.03766	1.01588	1.0005	0.843453	0.80901	1.01289	0.977842	1.01884	0.978534	1.04648	0.953075	1.08318	1.06031	1.02151	1.03401	1.03026	1.00086	0.998126	1.00328	1.03888	0.743226	0.707275	0.801262	0	0.91034	0.838776	0.782955	0.987936	0.916797	1.02604	0.953345	0.990716	0.990623	0.983142	0.985125	1.04258	1.00074	0.938538
1.01878	1.02532	1.06306	1.00927	0.905562	0.801367	0.961762	0.88083	0.961774	0.892197	1.03074	1.03489	0.995581	1.00574	0.946031	0.916767	1.03762	0.860061	0.944327	0.985379	0.976706	0.979459	1.00256	0.955631	1.02049	0.999424	1.01342	0.979156	1.05828	1.02871	0.975785	1.01065	0.891332	1.03136	1.04107	0.91034	0	0.90078	0.891779	1.10796	0.967528	0.997953	0.956745	1.01707	1.03199	1.01704	1.00893	0.924642	0.945808	0.970804
0.957834	0.991851	1.0171	1.03651	0.974349	0.836281	0.928734	0.728686	1.033	0.887853	0.963282	1.05462	0.979269	0.967279	0.944881	0.869942	0.901533	0.922446	1.02817	1.04601	1.01733	1.00386	0.991833	1.03119	1.0265	0.985632	1.04416	1.01763	0.983372	1.0419	0.999697	1.0128	0.916134	0.749148	0.862932	0.838776	0.90078	0	0.948973	1.01007	0.983917	1.03361	1.00573	1.00832	1.02984	1.03685	0.950369	0.984883	0.948694	0.994089
0.970736	0.930476	0.993543	0.964005	1.01445	0.88443	0.907155	0.958935	0.972718	0.912483	0.941448	1.01204	1.07704	1.03971	0.94279	0.941816	0.924683	0.925104	1.00815	0.966053	0.951327	1.02701	1.03739	0.973621	1.02029	1.0124	1.00332	0.967322	0.984219	1.02172	1.00586	1.00282	0.881203	0.764648	0.878213	0.782955	0.891779	0.948973	0	0.952103	0.941883	1.02644	1.00988	0.993509	1.01447	0.938802	1.04147	1.08357	1.08312	0.969652
0.847175	0.975889	1.01254	1.03208	1.03003	1.05096	0.83222	1.04726	0.992244	1.06071	0.998044	0.952759	0.933006	1.04723	0.969895	0.86129	0.881498	0.96846	0.964924	0.908803	0.995364	1.04467	1.02462	0.986713	0.988393	0.989411	1.03994	0.988539	0.98504	0.978971	1.05908	0.974748	1.00837	1.02472	0.98972	0.987936	1.10796	1.01007	0.952103	0	0.807584	0.994383	0.95626	1.02969	1.06105	0.961872	0.98696	0.994887	1.01268	0.923239
0.863468	0.968991	1.03251	1.08471	0.975759	0.991113	0.930951	0.911917	0.970424	0.967649	0.881449	1.07957	0.938758	1.04455	0.923338	0.838257	0.905793	0.967185	0.97649	0.938502	0.932888	1.048	0.975346	1.10344	1.02878	1.02747	0.996665	1.04358	0.931167	0.890048	0.998371	1.0545	0.895995	1.00384	0.994562	0.916797	0.967528	0.983917	0.941883	0.807584	0	1.01557	0.940367	1.00732	1.04281	1.04645	1.02334	1.01409	1.01519	0.969245
0.982505	1.00989	0.907096	0.985511	1.03712	0.962357	0.946488	0.922991	0.953279	0.929835	1.0017	1.05349	0.963411	0.95249	0.960145	1.04494	1.03265	1.01826	1.0963	1.04858	0.978278	0.981789	1.03386	1.0176	1.04708	0.990195	1.04943	1.00645	1.04068	0.991564	0.970024	1.03683	1.03988	1.05854	0.925153	1.02604	0.997953	1.03361	1.02644	0.994383	1.01557	0	0.860096	0.905633	0.574884	0.990844	0.970366	0.909368	0.979201	1.00693
0.968336	1.01196	0.916802	0.932124	0.959477	0.968004	0.868426	0.895346	0.8921	1.03011	0.945528	0.985586	0.909288	0.901529	0.98156	1.00362	0.952929	1.01971	1.06075	0.840484	1.01459	1.00904	0.943406	0.881649	0.963818	0.996127	0.949783	0.983405	0.929776	0.9618	0.871363	0.823906	0.933486	0.930428	0.912187	0.953345	0.956745	1.00573	1.00988	0.95626	0.940367	0.860096	0	0.672814	0.919892	0.963001	0.981704	0.876674	0.864996	1.04978
0.982055	0.922726	1.02328	0.906678	0.942216	0.976335	1.00795	0.951605	0.982785	0.924367	0.970918	0.956199	0.715647	0.867587	0.961783	1.09884	1.04365	1.01103	1.00737	0.881086	0.987643	0.947014	0.891308	0.989132	1.03019	0.956094	1.05083	0.951192	0.904148	0.831665	0.738831	0.83229	0.941928	0.959727	0.905	0.990716	1.01707	1.00832	0.993509	1.02969	1.00732	0.905633	0.672814	0	0.859068	0.900787	0.944866	0.812162	0.839022	0.895091
0.974228	1.02743	0.953489	1.0566	0.998818	1.02802	0.979737	0.912839	1.04837	1.0081	0.971051	1.12102	0.964879	0.921237	1.02368	1.00435	0.974078	0.984095	1.0639	1.07099	1.02711	0.882992	0.975183	1.06184	1.02886	1.03654	0.992026	1.00378	1.02508	0.98739	0.887285	0.983408	1.00668	1.00787	0.930065	0.990623	1.03199	1.02984	1.01447	1.06105	1.04281	0.574884	0.919892	0.859068	0	1.01823	0.914396	1.00206	0.979444	1.05132
1.04184	1.02554	0.902315	0.871722	0.861583	0.957416	0.900058	1.01591	0.943736	1.07017	0.956331	0.904842	0.985791	0.937323	0.997878	1.08022	1.06698	1.05993	0.9328	0.975195	0.945924	0.963855	0.999934	0.953628	0.971199	0.866082	0.894518	0.830366	0.808663	0.968383	0.949232	0.96996	1.02255	0.978896	1.01913	0.983142	1.01704	1.03685	0.938802	0.961872	1.04645	0.990844	0.963001	0.900787	1.01823	0	0.896928	0.884108	0.800674	0.875313
0.981625	0.996451	0.9392	1.00397	1.01675	0.934858	0.920993	0.917146	1.05687	1.03076	1.09807	1.04164	0.97449	0.999098	0.983374	0.988313	1.02716	0.972481	0.899961	1.04671	0.997955	1.00447	0.861418	0.766839	0.929818	0.980805	0.824709	0.980748	0.9302	0.931311	0.917691	1.02807	1.02003	1.09766	1.04099	0.985125	1.00893	0.950369	1.04147	0.98696	1.02334	0.970366	0.981704	0.944866	0.914396	0.896928	0	0.671226	0.825199	0.818383
1.03408	1.03705	0.957741	0.943628	0.915736	0.93627	0.974554	1.04015	0.974301	1.0173	1.0644	0.949887	0.942389	0.998133	1.01817	1.09827	1.09835	1.0531	0.94723	0.979838	1.03785	0.96956	0.880411	0.731629	0.934046	0.992817	0.838421	0.942804	0.977361	0.951093	1.02518	0.972101	1.0774	1.08976	1.03383	1.04258	0.924642	0.984883	1.08357	0.994887	1.01409	0.909368	0.876674	0.812162	1.00206	0.884108	0.671226	0	0.488868	0.717694
1.0331	0.966554	1.051	0.975665	0.859644	0.954484	0.916762	0.920507	0.950802	1.04949	1.02348	0.89929	0.93904	0.912754	0.942022	1.06095	1.06384	1.00322	0.931058	0.941022	0.984797	1.00801	0.877988	0.776097	0.913484	0.935762	0.83518	0.87882	0.877921	0.969728	0.894689	0.864496	0.967817	1.01717	0.992019	1.00074	0.945808	0.948694	1.08312	1.01268	1.01519	0.979201	0.864996	0.839022	0.979444	0.800674	0.825199	0.488868	0	0.748814
0.993372	0.922308	0.916271	0.977701	0.864331	0.974693	0.964701	0.938587	0.997049	1.02813	1.02324	0.925866	1.01588	0.956863	0.918167	0.980692	1.02344	0.994301	0.85746	0.892354	0.960304	0.99548	1.02343	0.878086	0.92343	0.995997	0.870542	0.933785	0.905507	0.99259	0.939496	0.921627	1.04513	1.06876	0.987163	0.938538	0.970804	0.994089	0.969652	0.923239	0.969245	1.00693	1.04978	0.895091	1.05132	0.875313	0.818383	0.717694	0.748814	0
1.01324	0.963872	0.963829	1.02375	0.994102	0.984341	0.985716	1.01069	0.989	1.05079	0.988679	1.02995	1.01222	0.924891	1.01923	1.05494	1.00232	0.939263	1.01652	1.04846	0.97225	0.958355	0.966534	0.849978	0.898526	0.941303	0.788337	0.940961	0.887585	0.933118	0.926341	0.890576	1.02437	1.00706	0.955766	1.02098	0.997536	1.00063	0.967693	1.02577	1.0377	1.0261	0.956214	0.930288	0.952178	0.950962	0.757009	0.770651	0.743808	0.81931
1.01689	1.00423	1.01859	0.986	0.990917	0.964518	1.04861	0.935294	0.932531	1.04215	0.984308	0.86965	0.988687	1.00423	0.952216	0.959037	1.05045	0.952715	0.914654	0.932247	0.99214	1.05995	0.936419	0.866651	0.910645	1.01136	0.832253	1.07349	0.977699	0.943871	0.931773	0.912861	1.02339	1.01023	1.027	0.986711	0.999374	1.02811	0.987852	0.942201	0.963218	0.999371	0.957783	0.982984	0.953737	0.971478	0.869076	0.877115	0.75592	0.852426
1.03987	1.00716	0.865022	0.874652	0.95069	0.934709	0.963162	1.02636	0.997648	0.96181	1.05346	0.90999	1.07084	0.967089	0.976436	0.995493	1.03666	1.00659	0.914807	0.98231	0.92237	1.0004	0.837991	0.862481	0.893337	0.926936	0.82414	0.912205	0.863714	0.981892	0.993297	0.980106	1.07918	0.957481	0.908186	0.965937	1.02638	0.9829	0.936921	1.07745	1.08544	0.999427	0.983686	0.987575	1.04109	0.799145	0.916978	0.905913	0.839768	0.931845
1.03904	0.953553	0.828721	0.936172	1.00456	0.964352	0.972645	1.00972	0.893278	1.01425	1.02799	0.84637	0.960799	1.02447	1.07353	1.06492	1.02789	0.95955	0.880282	1.00304	0.971388	1.0376	0.882917	0.920857	0.872071	0.9634	0.854484	0.998402	0.928741	0.945141	0.991373	1.0121	1.05851	1.02909	1.01001	1.01379	1.06736	0.98366	0.985068	1.04449	1.03503	0.974861	0.961591	0.932167	1.07696	0.867992	0.875129	0.98138	0.966235	0.963611
1.04668	1.04225	0.91508	1.01538	0.983388	0.991209	1.01883	1.01334	0.995425	0.976102	1.03723	0.993691	0.865404	0.979463	0.99084	1.08911	1.02808	0.991602	1.00747	0.931007	1.03861	1.00684	0.954665	0.951795	0.997682	0.959596	0.969147	0.950457	0.968461	0.934724	0.766395	0.933408	1.08457	1.06628	1.02195	1.12021	0.960407	1.03009	1.10158	1.05229	0.953164	0.753235	0.968238	0.797974	0.867881	1.03346	0.975632	1.01627	0.982628	1.01681
0.95948	0.88044	0.980643	0.997371	0.91956	1.02736	0.984527	1.06168	0.97642	0.969146	1.01976	0.941803	0.868408	0.885982	0.982313	0.982172	1.02056	0.945379	0.963503	0.835148	0.947747	0.951296	0.996626	0.980551	0.927017	0.889796	0.841902	0.919719	0.87583	0.814294	0.826933	0.948191	0.980052	0.990017	0.969185	1.01149	0.980852	0.994533	0.980673	0.950353	0.925404	0.872285	0.965291	0.779299	0.970364	0.965295	0.893428	0.951096	0.942365	0.739035
0.99331	1.08245	0.937075	0.991627	1.07721	1.02403	0.913041	0.977149	0.902424	1.0252	0.95086	0.96745	0.879904	1.04137	1.00944	1.03881	1.01993	1.10996	0.989851	0.914528	0.999072	0.94265	0.950855	1.00644	1.05263	0.988456	0.966384	0.84122	0.928881	0.956781	0.884278	0.930043	1.05932	1.06854	0.961808	1.00021	1.02964	1.03171	1.09018	0.960429	0.972036	0.792957	0.789951	0.92058	0.853178	0.92519	0.964943	0.89814	0.930932	1.00966
1.02197	1.04148	0.944803	0.941941	0.969194	0.999745	0.950656	1.00996	0.879391	1.0063	0.931251	0.901628	0.799361	0.850466	0.997542	1.00106	1.02994	1.03656	0.987442	0.955553	1.00974	0.971113	0.962355	0.823813	0.936902	0.922179	0.951052	0.998315	0.941994	0.987823	0.778725	0.864987	0.990136	1.05531	0.937289	1.07852	0.999765	1.02228	1.05831	1.0491	1.01823	0.784872	0.652979	0.847708	0.852905	0.974662	0.922019	0.934335	0.920373	1.0113
1.06945	0.988827	0.927375	0.955978	0.895272	1.03404	1.05323	0.968702	0.938085	0.972641	1.01418	0.966449	0.977251	0.878128	0.974216	0.984867	0.992773	0.958263	0.938953	0.91752	0.96975	0.992216	0.927173	0.89473	0.923119	0.978852	0.879414	0.970517	0.952552	0.950174	0.910761	0.88334	1.00331	1.03336	0.991727	1.00361	0.952492	1.04623	1.05845	1.03213	0.934169	1.02402	1.03132	0.935397	0.993067	0.97558	0.992022	0.944998	0.866527	0.842318
1.04305	0.995386	0.954661	0.933559	0.890657	1.06263	1.04933	1.06467	0.990434	1.02994	0.946032	1.02181	0.908538	0.895436	1.10935	1.01812	0.991415	1.02381	0.996016	1.03172	0.924579	1.01355	1.03678	0.842112	0.880491	0.929711	0.797541	0.934477	0.928413	0.939509	0.84747	0.855968	1.08999	1.03675	1.06646	1.07931	0.968375	1.00044	1.02545	0.996616	1.03132	0.957661	0.985174	0.962016	1.01846	0.963906	0.940874	0.902528	0.947911	0.87976
1.01864	1.03831	1.04074	0.956939	0.968137	1.04278	1.0909	1.02138	0.92337	0.940458	0.910831	0.943009	0.895482	0.809083	0.993039	1.00164	0.970951	1.03089	1.01281	0.976548	0.930956	0.956695	0.953912	0.908543	0.915277	0.885028	0.980789	0.985838	0.911087	0.886017	0.93138	0.903374	1.01716	1.06692	0.986701	1.07931	1.01488	1.03832	1.06419	1.04131	0.95469	0.95767	0.950357	0.989741	0.94213	1.05	1.01201	1.02713	0.952283	1.00705
0.779505	0.744782	0.988725	1.024	1.04896	1.00456	1.02194	1.05991	0.973881	1.01892	0.973783	1.01419	0.829536	1.00429	0.867715	0.870624	0.794046	0.825874	0.88017	0.97278	0.923365	0.958406	0.95386	1.04003	0.975242	0.972471	1.02346	0.980505	0.933836	0.951109	0.993524	0.976482	0.994683	1.01077	0.97092	0.981635	1.02149	0.935296	0.953825	0.923083	0.946606	1.00034	0.966403	1.02334	1.00855	1.02649	1.0215	1.06446	1.02269	0.997572
0.782125	0.96294	0.998817	0.965152	0.874769	0.917867	0.922971	0.952932	0.977021	0.962056	0.964495	1.0721	0.959463	1.00239	0.897587	1.01908	0.933794	0.97728	0.957854	0.941581	0.941019	0.94618	0.997561	0.939537	0.897493	0.974638	0.96029	1.0096	0.990418	0.978433	1.04374	0.971272	0.905223	0.923445	0.920445	1.01912	1.0478	0.956197	0.952231	0.933258	0.967038	0.972305	0.968612	0.958292	0.989631	0.975422	1.01222	0.982395	0.947388	0.952304
0.964529	1.00974	1.05488	1.0657	1.04971	0.945219	1.01297	0.96701	1.00853	1.01023	1.01251	1.03217	1.01672	1.05907	0.986571	0.953665	1.03314	0.976583	1.04383	1.08232	1.01333	1.05896	1.02087	1.06724	1.0851	1.11825	1.03524	1.04384	1.0997	1.04403	1.09297	1.03186	0.984183	1.07833	1.01615	1.04422	0.968609	1.01682	0.975371	1.05685	0.991295	1.04821	1.02656	1.03436	1.03432	1.03607	1.04225	0.994841	0.983488	1.00018
0.983432	1.00293	1.04265	1.01802	0.970729	1.03123	1.03325	0.999218	1.05828	1.07274	0.960428	1.01716	1.07119	1.04458	1.0027	1.00208	1.00418	1.02547	1.04342	1.01306	1.02648	1.00973	1.04177	0.999287	1.05124	1.0385	1.00814	1.00704	0.988249	1.02306	1.05491	1.01768	0.993081	1.09908	0.961927	0.996296	0.96682	1.05423	1.11342	1.05554	1.00613	1.05067	1.06781	1.09154	1.00536	1.00527	0.989561	1.04097	1.0107	1.04245
1.05699	1.07991	0.93643	0.931715	0.95614	1.01208	0.95298	1.00076	0.93413	0.973114	1.0021	0.946723	0.980311	1.00125	0.931634	1.00398	0.997157	1.04205	1.11041	1.02419	0.955665	1.05595	1.0279	0.989139	0.975187	1.01406	0.969216	0.999168	1.02839	0.98957	1.01978	1.00273	0.932811	0.893137	0.995541	0.994374	1.01132	1.07158	0.869246	0.9062	0.997947	1.02371	0.998044	1.02825	1.08029	0.9613	1.01863	1.05787	1.08725	1.02698
1.02525	1.01842	1.04372	0.966327	1.03205	0.955303	0.986181	1.00052	1.01083	0.975768	1.01904	1.04182	1.00614	0.993735	1.06512	1.05126	1.01628	0.977135	0.994337	1.06263	0.959247	1.043	1.02609	1.0195	0.97043	0.951415	1.01827	0.995321	0.986885	1.08784	1.01588	0.99924	0.92362	1.01662	1.03595	1.01383	0.960511	0.99227	1.07598	1.00255	0.982871	1.03095	0.988017	1.09305	1.07706	1.0337	1.06112	1.04006	1.03538	1.06114
0.929716	0.99838	0.998344	0.975671	0.936426	0.991923	1.04814	0.928661	0.974146	0.969318	0.988155	1.05554	1.11013	0.97073	0.98005	1.04104	1.00342	0.949874	0.997646	1.01128	0.991667	1.0951	1.06114	1.0087	1.01203	0.976816	0.970364	1.05675	0.929514	0.946019	1.04233	1.05308	0.847893	0.9913	0.984288	0.92537	0.940537	1.01594	0.936712	1.00893	0.964219	0.948343	0.971907	0.959801	0.95624	0.978126	0.955845	1.02035	1.00004	0.993115
1.03547	1.00049	1.02783	0.975178	1.00716	1.03169	1.05746	0.990689	1.04258	1.01333	0.959696	0.968233	1.00182	1.02094	1.05338	1.00905	1.0991	1.04467	1.0149	0.987305	0.998914	0.969049	0.974764	0.995196	0.920731	0.958345	1.03292	0.966425	1.02862	0.946608	0.956537	0.986921	1.01089	1.04716	0.992408	1.02145	0.954471	1.0619	1.05072	1.01403	1.001	1.02686	1.06109	0.949221	1.00984	1.01641	1.02293	0.971119	0.967394	0.951764
1.00626	1.01303	1.01935	1.01942	0.98616	1.03662	0.973716	1.00727	0.941669	0.98318	1.0346	1.04521	1.00728	1.02436	1.01868	1.00093	1.04181	1.00323	1.0149	1.00332	1.00094	1.00558	1.01659	1.06959	1.07501	1.00171	1.00487	1.07536	0.980073	0.977818	1.0271	1.04473	1.04561	1.01462	1.0105	0.992991	1.01891	0.987818	1.01687	1.02923	1.02999	1.0218	1.0177	1.03859	0.987184	1.00762	1.0242	1.05208	1.00059	0.981444
0.972392	0.982802	1.04164	1.08932	1.04689	1.07766	1.01077	1.0468	1.06837	1.08558	0.979986	0.995635	1.00046	0.97603	1.02411	1.01102	0.995824	1.03559	0.98198	1.01899	1.05507	0.990486	1.01612	1.0509	0.982177	0.962631	1.00034	0.969257	0.993097	1.00507	1.04111	0.981078	1.02342	1.03711	1.04203	1.01933	1.06466	1.03097	1.05133	0.999152	1.04166	0.952457	1.04003	0.988612	0.982562	0.980257	1.02168	0.986632	0.975043	0.97272
0.953472	1.02031	1.02594	1.02999	1.04409	0.96825	1.02415	0.978658	0.983777	0.964645	0.94631	1.05312	0.951368	0.994811	1.0057	0.912736	0.984803	0.980183	1.06386	1.05212	1.05368	1.04272	1.05006	1.11198	1.05429	0.986585	0.998062	1.07425	0.978367	1.00128	0.978491	1.06822	0.947969	1.05559	0.994235	0.974221	0.988823	1.05341	1.03729	1.00362	0.909901	0.964313	1.02268	1.01648	0.964772	0.983273	1.04375	1.08779	1.0826	1.06163
1.04213	1.03916	1.0821	1.08456	1.04649	1.02587	1.02896	1.00546	1.08806	0.983256	1.00786	1.0628	0.976556	1.03539	0.990806	1.02765	1.04444	1.04909	1.01905	1.05378	1.0879	0.996804	1.02615	1.01401	1.0472	1.12303	1.11945	1.0471	1.10548	1.1039	1.00802	0.978215	0.9327	1.01555	0.953856	1.07873	0.984113	1.0211	1.05787	1.02025	1.00836	1.0152	1.03435	1.05264	0.976278	1.01478	1.06839	1.00473	0.995514	1.09244
0.967846	1.045	1.0308	1.0014	1.04976	1.02041	1.03532	1.01935	1.01297	1.12881	1.01159	0.983403	1.00903	1.02059	1.00985	1.03607	1.06429	1.03499	0.998451	0.980117	0.993415	0.97608	1.0527	1.00265	1.04524	1.04783	0.999562	1.03172	1.04499	1.01976	1.02571	1.04247	0.974673	1.06441	1.04048	1.00215	0.998028	1.06387	1.01967	1.04709	1.03564	0.992158	0.971072	1.04856	1.03546	0.993743	1.03037	0.98346	1.00416	1.02357
1.06014	1.03903	1.04419	1.01994	1.02128	1.07808	1.03045	1.04014	1.00186	1.02309	1.12303	1.04096	1.05831	1.02268	1.07513	0.981027	1.05504	1.02826	1.04756	1.06778	1.0118	0.958892	0.972556	0.971715	1.01431	1.01485	0.977069	1.01249	1.02459	0.999213	1.04018	0.996728	0.982019	1.00685	1.05698	0.991285	0.989695	1.07943	1.04162	1.0028	1.02283	0.993356	1.02351	1.04107	0.993662	1.05322	0.961043	1.04249	1.00851	1.08729
1.00522	0.998633	1.06593	1.00924	0.923981	1.03579	1.01214	1.01905	1.00924	0.976137	0.969572	1.02146	1.06936	1.00739	0.981149	0.907829	0.989551	1.00301	0.975256	0.9986	1.03898	1.03866	0.985043	1.02186	1.00721	1.03917	0.989567	0.993094	0.986857	1.06782	0.971666	1.02332	0.998144	1.11208	0.970696	1.04333	1.01354	1.00637	1.01058	1.03313	0.972555	1.00166	1.12033	1.01534	0.932131	0.996013	0.996188	1.02738	1.02565	0.982165
1.01009	1.10254	1.01975	1.00483	0.962292	1.06123	0.985181	1.0442	1.00864	1.07521	0.953051	1.03506	1.00329	0.99552	0.996148	0.960252	1.0034	1.03067	1.05979	1.00739	0.929761	1.04377	1.03272	0.998233	0.970698	1.03783	0.958014	0.934219	0.954575	1.02571	0.936446	0.960043	1.00639	1.0727	0.983682	1.02289	1.04023	1.10736	1.02504	0.950101	0.961035	0.99425	0.966808	1.02277	1.00671	1.04563	0.952686	1.04142	1.02754	0.961722
1.02681	1.00517	1.0639	1.06565	1.02209	0.985498	1.01076	0.895667	1.03883	1.03961	0.987132	0.966026	1.01296	1.01931	0.973162	1.01287	1.03069	1.03425	1.07187	0.973151	0.954198	1.0258	1.03182	1.05088	1.00488	0.977326	0.984451	0.977993	0.968827	1.02135	0.977919	1.00537	0.969748	1.06688	1.04715	1.0408	1.03414	1.02417	1.028	0.996034	0.9991	0.948593	0.964283	0.971197	1.02771	1.03631	0.963636	0.960582	0.966719	0.967842
1.03408	0.941106	0.954096	1.09344	1.00288	0.954256	1.01075	0.960249	0.965046	1.01155	1.0096	1.00511	0.937657	0.996329	0.95738	0.981841	1.01388	0.952757	0.957692	1.02922	1.00113	1.08331	1.02535	1.05149	1.08832	1.09124	1.07809	1.05372	1.0788	1.03852	1.00977	1.00727	1.05051	0.99157	1.00759	1.00809	0.96824	0.974577	0.909991	0.99396	1.02296	1.04982	1.03012	1.01211	1.00692	0.978936	0.973455	1.03875	1.03577	0.961727
0.922321	0.918897	1.07112	1.02687	1.02316	1.02646	1.0219	0.98184	1.0342	0.989709	1.05775	1.0111	1.01126	1.01654	0.923352	1.01439	0.972942	0.953889	0.982108	1.00717	0.980834	1.04748	1.03228	1.04055	1.02673	1.02151	1.03936	0.931484	1.03541	0.94704	0.938478	0.992266	1.02265	0.978977	1.03982	0.994304	0.966552	1.03624	1.00509	0.968721	0.988688	0.895946	0.956324	0.979093	0.951268	1.00975	1.01964	0.993474	0.975375	0.962085
0.965927	0.997039	1.05064	0.972925	1.02561	0.989067	1.05566	0.995608	1.0256	0.9819	1.018	0.979079	1.04659	0.953332	0.984441	0.988483	1.02655	1.02678	0.994587	1.01166	0.981904	0.964512	1.01478	1.03585	0.999861	1.0413	1.00998	1.06464	0.957041	0.963788	1.00395	1.04985	1.02852	1.02354	0.982628	0.926579	0.974476	0.991486	1.01102	0.981631	1.0018	1.04694	1.03459	1.04611	0.98077	0.955209	0.981645	1.05168	1.01528	0.972869
0.932576	0.966163	1.0292	1.04039	1.04513	1.0428	1.00558	1.00313	1.01112	0.888652	0.976141	0.998813	0.946131	1.03854	0.928383	0.97832	1.02031	0.941799	0.992789	1.03845	1.05934	1.06746	1.01507	1.08524	1.00866	1.04712	1.04306	1.0748	1.04756	0.973414	1.01528	1.06033	1.01198	0.999024	0.958014	0.972568	0.951489	0.956248	1.04417	1.08085	0.991119	1.00769	0.987835	0.995876	1.05218	1.05428	0.969868	0.928192	0.980828	1.00298
0.979979	1.0854	0.992275	1.00598	0.94551	0.96985	1.03275	0.998906	0.99456	1.04029	0.970337	0.987378	0.975637	0.947431	1.02391	1.03915	0.981967	1.00351	0.997371	1.00016	0.979303	1.0108	1.11474	1.02408	1.03772	1.08561	1.01756	0.975906	1.07721	1.03809	0.991324	1.02342	1.02145	1.00926	1.05232	1.01682	1.04955	1.09558	1.02966	0.949629	1.03172	0.962999	0.988739	1.03161	0.989029	0.932049	1.01574	1.00667	1.02195	1.07454
1.00813	0.985896	1.09236	1.0327	1.05219	1.02092	1.06697	0.986061	1.02798	1.04866	1.01344	1.0492	1.04475	1.01865	1.0406	1.02855	1.01428	1.00989	0.983462	1.00903	1.03031	1.03681	1.06121	1.0633	1.08101	1.01688	1.04634	1.03377	1.0507	0.995874	1.03176	1.03596	0.981278	1.02179	0.992323	1.02627	0.952199	0.936187	1.04271	0.968441	1.02224	0.957623	1.08059	1.05452	0.957814	1.01577	1.08904	1.04894	1.06723	1.06059
0.935705	1.04861	1.00113	1.0598	1.01791	0.981638	0.957464	1.02151	0.950093	1.11675	1.0684	1.00066	1.06415	1.01958	0.955417	0.999456	1.04374	1.02426	0.978178	1.06315	1.06548	0.949197	1.07889	1.00847	1.0255	1.0968	0.975596	1.06911	1.03355	0.984399	0.964383	1.02625	1.00821	1.06582	1.07741	1.0247	1.00663	0.986635	1.00743	0.970035	0.968258	1.01514	0.993931	1.00861	1.00757	0.963625	0.976013	1.02281	1.03662	1.0524
1.07991	1.05179	0.943665	1.00292	0.877955	1.01487	1.06053	0.978717	0.996094	0.9058	0.997432	0.99749	1.06792	1.00333	1.04589	0.991114	0.962306	1.00152	1.03512	1.00676	1.05053	1.03974	1.03204	1.0054	1.0259	1.0598	0.981433	1.06719	1.02207	1.00708	0.955542	1.0919	0.93904	1.11999	1.07434	1.01748	0.877305	0.983468	1.08386	1.01538	0.99229	0.942655	0.967075	1.03138	0.975178	1.01466	0.996514	0.994853	1.0421	0.985067
1.04262	1.02822	1.05221	1.05313	1.06433	1.01176	1.08625	0.981457	1.12509	0.966755	1.04725	1.09566	1.04243	0.956423	1.02037	1.00917	0.961169	1.01879	1.05305	1.0498	1.03176	1.00261	1.05139	0.9813	0.98761	0.964056	0.986504	0.995099	1.02464	1.07185	0.979405	1.02732	0.976969	0.997336	1.0123	1.06141	0.956718	1.04462	1.05819	1.02642	1.04266	1.02455	0.961981	1.00253	1.01889	1.00161	1.05323	1.07108	1.01687	1.04342
0.994362	0.955458	1.0078	0.995692	0.940826	0.956709	1.03359	0.949457	1.02151	1.04161	0.920704	0.953003	1.00253	1.05669	0.982602	0.993975	0.969976	0.99923	0.923517	0.96906	1.08948	1.05616	0.997071	0.990575	1.0094	1.05236	1.02764	0.995589	1.01103	1.02028	1.00263	1.06094	0.997746	0.954174	1.04671	0.999446	1.02546	0.979751	1.06424	1.05769	1.00206	1.02222	1.026	1.03672	0.99765	1.0217	0.982686	1.02661	1.00849	1.04048
0.956535	0.942336	1.08181	1.03575	0.95928	0.952312	1.03125	1.03245	0.988676	1.03407	1.03526	0.985686	0.982607	0.907096	0.958266	0.989218	1.01856	1.01036	0.989346	1.01234	1.01756	1.00501	1.02862	1.02861	0.976075	0.99848	1.07094	0.965041	1.00292	0.95769	1.00987	0.945847	0.958313	0.921244	0.938799	1.0174	1.07224	0.995367	0.994505	0.946181	1.00328	0.922621	1.03122	0.970742	1.02274	1.05048	1.04847	0.99704	1.00084	1.03806
0.962348	0.999822	0.947134	1.05695	1.07683	0.99438	1.06057	1.02928	0.9886	0.948935	0.961364	1.0335	0.946506	1.02571	0.970117	1.02548	1.01715	0.948314	0.950393	1.00781	1.11338	1.08714	0.961117	0.972177	0.942431	0.984781	0.969104	1.02299	1.03548	1.07991	1.00597	0.97616	1.02271	0.992962	1.0065	1.00362	0.963595	1.00398	0.915946	1.00256	1.0453	1.03009	0.992064	1.00222	1.01223	1.00622	1.0319	0.981675	0.972076	0.930533
0.968707	1.03746	0.98462	0.91668	0.979599	1.02116	1.02614	0.995782	0.983494	0.966784	0.939781	0.985941	1.06372	0.97318	1.09433	1.07001	1.00347	1.0251	0.98003	0.975448	1.01748	0.909697	1.01599	0.962797	0.969002	0.970624	1.00276	0.999018	1.00984	1.05277	1.02212	0.944706	0.987426	0.98079	1.01926	1.02996	1.05879	1.03538	0.960421	1.0609	1.06123	1.03192	1.02252	0.983596	1.01104	1.00533	0.962429	0.975296	0.942526	1.00252
1.08261	1.02022	1.07591	1.02358	1.00035	1.03183	1.04964	0.971019	0.977068	1.01669	1.05142	1.00209	1.02496	0.912194	1.06151	1.02156	1.02846	1.05339	0.96049	1.04967	0.958925	1.0471	1.03738	1.01272	1.02234	0.984294	1.07377	0.952024	1.03736	1.04394	0.980999	1.02023	0.979565	1.02379	1.02159	1.02102	0.967206	1.05357	1.04109	1.03963	1.01937	0.982285	1.02028	0.972553	0.981943	0.995466	0.957715	1.0287	0.99738	1.04379
0.957356	1.02245	1.07016	1.06642	1.11596	1.10202	1.06268	1.07979	1.02995	1.04439	0.977586	1.06837	1.00308	0.95114	1.11417	1.06439	1.04053	1.08091	1.03013	1.03503	1.05348	1.00461	1.0063	1.01192	0.98759	0.989928	0.98	0.941588	0.935925	0.96257	1.00728	0.978633	0.989619	1.05346	1.02773	0.932822	1.00403	1.06425	0.967062	1.05396	0.954991	1.02928	0.993144	1.00596	1.04582	0.984707	0.962094	0.959352	0.99044	1.04789
0.938975	1.01381	1.07259	1.07088	1.02159	0.998189	0.983796	1.04356	1.0543	1.015	1.03632	1.10418	1.00727	1.02544	0.988724	0.954665	1.04243	1.00204	0.999783	1.0474	1.02304	0.940515	0.973545	1.0906	1.04095	1.09479	1.03321	1.03932	1.06509	0.925168	1.02259	1.08836	0.981978	1.00046	1.02377	0.984816	0.99317	0.972663	1.03134	1.00074	0.93906	0.960019	1.00316	0.962897	0.918448	1.02693	1.00309	0.960553	0.985424	1.03945
1.06995	1.01266	1.01366	1.006	1.02064	0.98787	0.999948	0.998094	1.00102	1.05667	0.979398	0.931438	0.90971	1.0497	1.01796	1.02022	0.984384	1.04577	0.98478	0.983707	1.02876	1.06459	1.03545	1.02013	1.04368	1.06464	1.00832	1.07166	1.09666	0.988269	0.992317	1.02654	0.956198	1.0305	1.05044	1.01988	0.975965	0.997978	1.03539	1.03494	1.00823	1.0615	1.06928	0.925754	1.00225	1.01951	0.982337	1.00241	0.996412	0.990172
1.0684	1.00422	1.04633	0.981081	1.02517	0.998772	0.9823	0.991968	1.0081	1.0055	0.995984	0.960062	1.01629	1.00607	1.00916	1.04599	1.02035	1.00568	1.01201	1.0205	0.99068	0.988369	1.05862	1.06335	1.05482	0.972309	1.04728	0.965017	1.03593	0.979066	1.05297	1.00017	1.05065	1.02838	1.01799	0.974638	0.958044	1.05413	1.01542	1.04825	1.00685	1.04909	1.04417	0.935255	1.04711	1.0196	1.01083	1.0617	0.995775	0.96466
0.975932	0.976363	0.984647	0.949838	0.968611	0.972594	1.03047	0.934621	0.996847	0.994064	0.9588	0.996168	1.09351	1.01197	0.91719	0.949572	0.97872	1.02967	1.03326	0.985422	1.03405	1.08225	1.06699	1.05188	1.02758	1.01193	1.03035	1.01568	1.01608	1.00693	1.01847	1.00187	0.958612	0.974459	1.03866	0.966388	1.0222	0.965061	0.996038	0.984869	1.00546	1.06915	1.02854	1.0408	1.0042	0.961314	1.07132	1.09611	1.00001	0.983223
0.994312	1.02731	0.933022	1.03512	0.99187	1.05148	0.998548	1.00832	0.988136	1.02048	0.984086	1.02112	1.00131	0.989691	0.95425	1.01237	0.980916	1.07625	1.02812	0.962515	1.02423	1.07469	1.03979	1.04127	1.04354	0.967637	1.06795	1.02537	1.01982	0.990144	0.968495	0.987821	1.06191	1.00996	0.97154	1.04636	1.03304	0.979841	1.07012	0.955724	0.929128	0.985828	0.929618	1.02492	0.926858	1.03947	0.944253	0.952612	1.01049	1.01476
0.996236	0.999299	0.958569	0.962796	0.981385	0.99934	0.984898	1.03573	0.948612	1.00621	0.932754	0.99057	1.02049	1.0181	0.954992	0.988412	1.00108	1.00138	0.997648	1.03209	1.01847	1.02273	0.948187	0.950664	1.04134	0.945809	0.993942	0.908513	0.953863	1.07194	0.955199	0.94391	1.02932	0.978944	1.03298	0.998416	1.00266	1.01913	0.965081	1.00071	1.06724	1.01355	0.990411	1.00921	1.03398	0.948314	1.02487	1.03663	0.976553	1.04493
1.01056	1.06815	1.02416	1.00226	0.995731	0.944522	0.978977	1.02139	1.05151	1.00377	1.03071	1.03373	1.02116	1.07488	1.06029	0.965022	0.971956	0.971982	1.01214	1.03292	1.06702	1.07021	1.01128	1.0208	0.960737	1.03445	0.991444	1.05615	1.09736	1.02891	0.969334	1.04802	0.943284	0.933742	1.00655	0.949191	0.902018	0.890726	0.950749	1.07365	1.00256	0.971683	1.04745	1.03087	1.0325	1.05146	1.00526	1.02092	1.00019	1.0772
0.975061	0.971616	1.05397	1.0432	0.978694	0.991547	1.01902	0.969376	1.08576	1.00652	1.02859	0.995108	1.03964	0.95838	1.00833	0.955368	0.921167	1.02052	1.03801	1.06457	0.94752	1.0092	1.03845	1.02928	1.05527	0.982096	0.977524	0.999962	1.03815	0.957612	1.01407	1.01361	0.972353	0.960231	0.964742	0.975122	1.04299	0.968048	1.0023	1.02323	0.973152	1.06618	1.03127	0.967554	1.04434	1.03875	0.973798	1.00737	0.99743	1.00809
1.08577	0.959301	0.992285	0.999916	0.963256	0.923939	0.990317	0.996188	0.916481	1.06904	1.05732	1.0265	0.964065	0.989899	0.992476	1.07762	1.00679	1.01471	0.927056	1.02242	0.985889	0.956969	0.99683	0.963034	0.996511	0.9723	1.04095	0.979718	0.974983	1.009	0.943373	0.97153	0.929896	0.973107	1.03494	0.983783	0.943064	0.990901	1.0142	0.995939	1.02885	1.05055	1.0586	1.0486	1.07197	0.877188	0.972257	0.94921	0.907937	0.966291
1.04137	0.982219	0.999948	1.01683	0.98932	0.972707	1.01811	0.93745	0.961364	1.05047	1.07501	0.981819	1.11635	0.968196	0.997119	1.02582	1.05298	1.0108	1.0533	1.017	0.975039	0.957431	1.07674	1.02916	1.00188	0.96392	0.968299	1.05533	0.980397	0.961695	1.02703	0.999717	0.994204	1.00945	0.985064	1.03724	1.01288	1.00518	1.03342	1.00594	1.05352	0.969616	0.975924	0.99789	0.953327	0.929412	0.925676	1.08968	1.04811	1.06868
1.03146	1.05285	1.05841	1.00585	0.990551	0.979399	1.03162	1.01951	1.03602	1.01336	1.09232	1.07027	1.04116	0.972084	1.01939	1.02384	0.98422	1.04783	1.07172	1.10713	0.933219	1.00715	1.05841	0.96366	1.03995	1.03982	1.00665	1.10415	1.03222	1.00022	0.990668	0.966834	0.968197	1.07121	0.969081	1.0598	1.05752	0.989394	1.02621	1.03931	1.03389	0.954972	1.09577	1.04778	0.993021	1.04416	1.00286	1.023	1.04795	0.973179
0.927046	1.04525	1.05659	1.05551	1.0154	1.04563	1.06008	0.917613	1.05724	0.98524	0.991786	1.03747	1.07004	0.996724	1.01466	0.986125	0.985906	1.02775	1.02946	1.03446	0.995719	0.948611	1.01714	0.954099	1.03378	1.00447	1.04695	1.0257	1.03176	0.993492	1.04623	1.0825	1.03792	1.03111	1.03843	1.03421	1.00465	0.934133	1.00176	0.983738	1.043	0.943819	1.09332	1.0816	0.974245	1.08455	1.00389	1.02952	1.07136	1.02184
1.13987	1.07182	0.987155	1.01922	1.01657	0.952551	1.02918	0.979247	1.03972	1.07547	0.985581	1.02673	1.01838	1.06728	1.01418	1.07091	1.11108	1.05079	1.00671	1.12131	1.11248	1.08096	0.956358	0.956011	1.03056	1.03664	1.0177	1.02396	1.03588	1.07021	1.0359	0.985519	0.980988	0.995308	0.9705	1.01333	1.00398	1.09265	0.992864	1.04139	1.03059	1.10243	1.05121	1.10197	1.06444	1.01964	0.947345	0.96537	0.991208	0.986168
0.9783	1.00508	0.98567	1.00107	1.03088	0.913995	1.02446	0.989425	0.987815	1.02711	1.02304	1.00048	1.0282	1.06283	0.956956	1.0043	0.98907	1.05377	0.993865	1.02283	0.95592	1.00332	1.00179	1.00654	0.992028	0.999928	0.975967	1.0471	1.0071	1.0448	1.04659	1.0196	1.00029	0.987805	1.04656	0.942254	1.02759	0.955096	1.01222	1.00753	1.02743	0.943752	1.02525	0.99636	1.00268	1.0245	0.988752	0.994783	0.987388	1.02852
0.941495	0.970964	1.05228	0.984908	0.980458	0.985319	0.96598	1.07545	1.04325	0.968513	1.04384	0.949387	0.927788	0.984953	1.05242	0.957601	1.0063	0.988122	0.945789	1.01332	0.991694	1.03914	0.978343	1.02605	0.94193	1.01338	0.96501	0.950233	0.983636	1.05942	0.972863	0.996391	0.996605	0.994468	0.952198	0.991323	1.02683	1.08394	1.03889	1.02717	1.04854	1.0572	1.04514	0.993227	1.01971	1.01614	0.931048	1.02758	0.984372	0.992284
1.03758	1.02189	0.991305	0.979525	0.97527	1.00216	1.00738	0.997063	1.04581	0.971909	1.07889	1.07781	1.0183	1.0165	1.0156	1.06898	1.04711	1.02021	1.04053	1.01132	1.05037	1.03426	1.04346	0.998455	0.982275	1.01677	0.949743	1.11054	1.07592	0.948228	1.00094	1.05896	0.880439	1.01167	1.04358	0.964356	0.92287	1.03841	0.981663	1.02763	1.01023	0.980602	1.01893	1.0443	1.06501	1.05303	1.03377	1.0566	1.00058	1.04841
1.00705	0.969443	1.03753	1.07056	1.02183	1.01891	0.966522	0.995192	1.06057	1.04141	1.03305	1.05774	0.965022	1.04808	1.00435	1.00984	0.979062	0.971929	1.0518	1.02436	0.998853	1.07152	0.954301	1.03099	0.985811	0.950739	0.957171	1.05895	1.00569	0.953653	0.931825	1.0686	0.977216	1.07551	1.01512	1.00414	0.974932	1.01712	0.994886	0.960342	0.969698	0.959342	1.00047	0.988798	0.933236	1.07989	1.02689	1.03027	1.06272	0.996529
0.969235	0.996604	1.04921	1.04901	1.00639	0.950319	0.975985	0.985139	1.01884	1.04151	0.953331	1.08589	1.05388	1.09629	1.01433	0.921089	1.04601	0.954122	0.971555	1.01676	1.05899	1.04592	0.992149	1.02014	0.998598	0.989822	1.04648	0.997402	0.949396	1.0738	1.04121	1.05595	1.05509	1.03363	1.02715	0.99203	0.989989	1.00496	1.01191	0.959974	0.949382	1.07561	1.0236	1.07455	1.05045	1.00001	1.03868	1.07168	1.07415	1.04325
1.01708	0.987125	0.998256	1.00099	1.00141	0.950242	0.990052	1.09413	1.03227	0.963294	1.04526	1.0275	0.930475	1.06743	0.949301	0.96775	0.958296	0.942469	0.989407	1.0188	1.03963	1.01179	1.03341	1.04815	1.05586	1.01429	1.1323	1.01532	1.0315	1.01393	0.999083	0.990529	1.02713	1.04512	0.993731	0.996121	0.935605	1.04457	0.980803	1.05267	0.98926	0.993478	1.08943	0.99405	0.96126	0.998689	1.01733	1.02451	1.05765	0.978893
0.981607	0.976594	1.01284	1.0025	1.03598	1.07118	0.983603	0.951907	1.03579	0.990552	1.04433	1.00983	1.08588	1.0516	1.04925	0.951473	1.00932	1.03652	1.03581	1.0281	0.977954	0.991993	1.00717	1.04793	1.01329	0.987028	0.985981	1.02124	1.01337	0.98248	0.965772	1.01629	1.00649	0.971032	0.998599	0.950712	0.952934	0.927707	1.00379	1.01846	1.01474	0.992233	1.09708	1.05559	0.996305	1.02375	1.01303	1.05352	1.05194	1.0138
0.998246	0.978393	1.02957	1.02044	1.02185	0.995107	1.0347	1.01763	1.07057	1.03062	1.01043	1.04492	0.971022	1.06407	0.943283	0.987851	0.999875	0.933491	1.02301	1.01487	1.01624	1.03889	1.0205	1.06507	0.993643	1.02555	0.984809	1.06329	1.03481	0.954479	1.00466	1.01828	1.05214	1.00742	1.03958	1.0391	1.01604	0.970685	1.02494	0.965502	0.96967	1.04008	1.03098	1.02749	1.01279	1.01623	0.968118	1.02377	1.01417	0.991507
1.05529	1.08028	1.02696	0.978906	0.936213	0.971377	0.936606	0.973626	0.968527	1.036	1.01981	0.964061	1.05679	1.0867	0.998211	1.00767	1.00132	0.97293	1.02346	0.986972	1.04546	1.06519	0.977712	0.934292	0.953911	0.983876	0.982993	1.01119	1.05123	1.02959	0.985788	1.04086	0.962007	0.9324	1.01268	1.02792	0.917778	0.889281	0.927617	1.01035	1.05104	1.06248	0.994233	1.11496	1.08122	0.994694	1.06212	1.04449	0.974965	1.07618
1.00344	0.957933	1.04226	1.01218	1.02317	1.05341	1.06378	1.04587	1.01594	1.06723	0.983042	0.957885	1.00974	1.04054	1.02495	0.98629	0.996013	1.02868	0.975192	0.96374	1.01945	1.02201	0.988776	0.942661	0.969227	1.01807	0.992053	0.971824	1.03974	1.05446	1.03675	0.976999	1.00724	1.05355	0.980524	1.03632	1.00915	1.05473	1.03803	0.979179	1.04842	1.07735	0.964014	1.01529	1.04311	0.996855	0.976239	0.973022	0.961417	1.04496
1.03385	0.993774	1.00215	0.951253	1.02572	1.00537	1.02233	0.975061	0.98805	0.966788	0.994692	1.04831	1.02105	1.00279	1.06813	1.09104	1.06495	1.04449	1.07228	1.02905	0.951659	1.04238	0.998749	1.03416	1.03089	0.9849	1.06197	0.947041	1.04787	0.894297	1.01286	1.03287	1.02002	1.03304	0.96914	0.973967	1.01164	1.00629	1.03128	1.00913	1.00131	0.927433	0.993448	0.988819	0.967418	1.04796	1.1121	1.05238	1.01968	1.09418
1.03598	1.02148	1.04118	1.08735	1.02821	0.984666	1.06477	1.02127	1.06281	1.01094	0.978479	1.03134	1.00599	1.04786	1.06724	1.01875	1.01034	1.03825	1.06439	1.06838	0.980654	0.995122	1.03158	1.04007	0.97898	0.985452	0.958466	0.937074	1.02218	1.0068	1.00941	1.00639	0.957381	1.03293	0.977599	1.05103	1.0392	1.02619	0.994365	1.00318	1.03843	0.9582	1.08244	1.01647	1.02135	0.977676	0.980707	0.881769	0.93467	0.971171
1.12671	1.08142	0.95068	1.06141	1.07088	1.0194	1.01081	1.15355	1.05118	1.06879	1.10591	1.09533	1.02724	0.991372	1.06504	0.969688	1.02951	1.00228	1.02849	1.03425	0.967894	1.03174	1.05254	1.01072	1.02753	0.906722	1.00199	0.97987	0.944118	1.01639	1.01631	1.04199	1.02157	1.10006	1.07595	1.00612	1.05872	1.06647	0.982351	0.951702	0.968363	1.0517	1.02617	1.0099	1.06874	1.02724	0.963089	1.01279	1.00515	1.0585
1.01322	1.00215	0.985004	1.09389	1.0408	1.00775	1.02366	0.979016	0.973784	1.07561	1.01471	1.04704	1.0598	0.987642	1.00858	1.02415	1.09615	1.03539	1.01962	0.989793	1.06206	0.963981	1.05386	1.03336	0.99281	1.00275	0.99427	0.978127	1.06655	1.04919	1.0468	1.02943	0.944452	0.999383	0.972623	1.025	1.05307	0.999942	0.998524	0.997721	1.01304	0.971608	1.05737	1.0378	0.972595	1.04971	1.03382	1.01633	1.09602	1.00753
1.01698	1.07506	1.02758	0.989489	0.959604	0.97026	1.07947	1.0064	1.04469	1.04737	0.94301	1.0239	1.00914	1.01314	0.987225	0.927028	1.02378	1.04166	1.05313	0.97155	0.98505	1.0703	1.03948	1.0919	1.09904	1.04909	1.0689	0.995605	1.01072	0.998831	1.00407	1.0588	1.05219	1.04006	1.06545	1.06898	1.02121	1.04308	1.02988	0.999604	1.0265	0.90468	0.963139	0.954739	0.919637	0.982347	1.02588	1.00968	1.01261	1.06042
0.971133	1.05605	1.00447	1.02662	1.04732	1.06306	0.967359	1.07416	1.03255	1.06197	1.01239	1.02696	1.0472	0.954413	1.01649	1.02014	0.998308	1.03751	1.06314	1.00493	1.0976	1.07132	1.00801	0.9431	1.02827	0.959578	0.989481	1.04393	0.982582	0.943906	1.04238	1.0431	1.0607	0.97768	0.97274	1.00304	1.01817	1.05398	1.03838	0.937547	0.916041	0.967802	1.00567	1.00124	0.927342	1.02248	0.994185	0.931315	1.01051	0.993086
1.05297	1.03464	0.99878	0.991952	1.0436	0.983609	1.04034	0.981624	1.00229	0.956715	0.988332	1.00054	1.02645	1.04292	0.932489	0.983056	0.902039	0.986966	1.00992	0.993895	0.919007	0.971035	1.0127	1.01449	1.05378	1.00573	0.984554	1.07558	1.05531	0.937296	1.0502	1.02148	0.965137	1.06288	0.991162	0.993426	0.997301	0.986579	0.999545	0.953296	0.983422	1.0091	1.06574	0.975009	0.9413	1.05654	0.976646	0.990623	1.04768	0.993899
1.00034	0.949583	1.07977	1.02362	1.04892	1.01298	1.02129	0.929123	1.00862	1.03373	0.992642	1.03329	0.931139	0.996549	0.963261	0.999208	0.948194	0.992274	1.05509	0.943516	0.991706	0.943586	1.032	1.03871	1.0606	0.955571	1.06619	1.01128	1.00827	0.94583	0.980564	1.07313	0.899457	0.988471	1.00323	0.935088	0.987766	1.04431	1.00297	0.989911	0.925915	0.975351	0.911643	0.938351	0.869326	1.07197	1.04433	1.08314	0.986391	1.03077
1.03162	1.00614	1.0644	1.06396	1.0079	1.00536	0.97851	0.951298	1.00726	1.06022	1.04498	1.04005	0.976118	1.00068	0.978709	0.975909	1.04581	1.01321	1.03707	0.94803	1.06509	1.00419	1.0887	0.98257	0.994117	1.03143	1.0156	0.988125	1.03084	1.02446	1.04608	0.985042	1.00922	1.02778	1.06105	1.00519	0.966226	0.971603	1.00094	1.01388	1.01503	0.959437	1.01252	1.08049	0.9904	0.991401	1.01972	1.00577	1.00368	0.994251
1.06403	1.02786	1.03892	1.08972	0.988892	1.10151	0.972585	1.01059	1.04886	1.02702	1.07789	1.04615	1.02543	1.02976	0.99799	0.987055	1.04641	1.05195	0.999477	1.05524	1.08078	1.04685	0.974581	1.01833	1.02366	1.06207	1.0139	1.00188	1.0098	1.02721	1.00245	1.00525	1.03155	1.0515	1.0219	1.03339	1.01542	1.01893	1.11849	1.0619	1.02349	1.01957	1.0337	1.03115	0.957886	0.965156	1.02218	0.975439	0.935489	1.01132
1.03955	1.02922	1.00847	1.03917	0.977001	0.972727	0.974742	1.04519	1.04764	1.10833	1.08286	0.974536	1.00689	1.00115	1.00631	1.00107	1.0782	0.961279	0.977401	1.01532	0.98638	0.954591	1.00561	0.982225	0.969562	1.04958	0.957515	0.990814	1.07099	0.967832	0.979973	1.02817	1.02119	1.05874	1.07155	1.05289	0.990664	1.01285	1.00586	1.00431	1.04275	1.03807	1.02891	1.11729	1.01047	0.976224	0.968302	1.03791	1.08032	0.991118
0.986894	0.993931	1.03456	1.02431	1.03062	0.994245	1.00741	0.997563	1.0379	0.994984	0.966587	1.01837	1.02739	1.03412	1.06585	1.01319	1.01551	1.0126	0.987548	0.967107	1.0166	1.04502	1.03987	1.08685	1.02697	1.01753	1.04682	1.01668	1.00648	0.995572	0.9617	0.998616	1.00932	1.03427	0.969161	0.993646	0.928978	0.993059	1.07927	1.00479	0.977978	0.992899	1.05114	1.02114	0.962547	1.0105	1.01058	1.0122	1.02343	0.969076
0.996239	0.941028	0.874377	0.930373	0.946996	0.977574	0.976167	1.02621	0.948	1.00117	0.957891	0.976602	1.02168	1.00357	0.966751	1.07316	1.00538	1.00389	0.920699	0.984776	0.991649	0.97863	1.04058	0.985921	0.992306	0.92164	0.985643	0.921559	0.98557	0.999775	1.01757	0.942218	1.05428	1.05922	1.03961	1.07375	1.00931	1.01847	1.01948	0.944704	0.943616	1.02879	1.04045	1.06858	1.04622	1.01914	1.02364	1.02834	1.04941	1.02524
1.01424	1.04393	1.00638	0.961394	1.07739	0.983998	1.01616	0.949446	0.985369	1.00176	0.964606	0.951991	0.986423	1.00716	0.92399	1.03859	0.94737	1.02405	0.981652	0.983283	1.01718	1.02215	1.07815	1.09776	0.997272	1.00375	1.00457	1.03041	1.05858	0.999021	1.03677	1.02636	0.906452	0.968519	0.979565	0.966034	1.07255	1.04917	0.959416	0.939702	0.934697	0.995024	0.956295	1.03726	0.978517	1.00217	1.02035	1.03279	1.11591	0.992293
1.04134	1.0228	0.969686	1.00286	0.930734	1.03651	0.979977	0.896814	0.951768	0.998265	1.0193	1.04402	1.06352	1.0225	1.02454	0.978005	0.970316	0.987872	1.04581	1.0377	0.899535	1.00254	1.07615	1.07863	1.01219	0.98105	0.901426	0.943813	0.905231	0.937402	1.03074	1.00126	0.908763	1.03084	0.975389	0.995233	0.993156	0.981781	0.953334	0.950837	0.991316	0.960424	0.956458	0.965449	0.970931	0.95369	0.969466	1.02105	1.00292	0.947341
1.00495	1.03177	1.01219	0.923694	1.01001	1.06328	1.00371	1.0412	0.950157	0.963132	0.981601	1.00091	0.933876	1.06162	1.07698	1.00305	0.979937	1.03485	0.996538	0.92447	1.07812	1.08064	1.08669	1.04627	1.01036	0.979295	0.977147	0.994175	0.947866	1.03071	1.0108	0.972092	0.941603	0.952575	0.989203	0.994911	1.09353	1.0544	1.00563	1.03696	1.00433	1.11561	0.978274	0.978328	1.03128	0.968997	1.02578	1.08182	1.00217	1.01433
1.05511	1.00866	0.93494	1.08989	0.97891	0.99582	0.989174	1.02068	1.01473	1.02592	1.07871	0.979318	0.949694	0.958454	0.989296	1.01096	1.01477	0.962998	0.999229	1.03797	1.0161	1.0467	0.990925	0.93487	0.959841	1.00832	1.00145	0.980251	0.957381	1.03713	0.911996	0.933715	1.06174	1.04341	1.08088	0.991488	0.97518	1.03262	0.984993	1.02995	1.00978	1.05922	0.992512	1.07836	1.04959	0.987874	0.969098	0.999522	0.977886	0.997174
1.03273	1.09764	0.990867	0.991305	0.998606	1.02536	1.02083	1.07838	0.97668	1.00071	0.93574	1.02479	0.983709	0.976441	1.04096	1.03594	1.07026	1.0256	1.0134	1.03029	0.922138	1.02309	1.04813	1.03288	0.990148	1.04885	1.01466	0.962466	0.99276	1.00887	0.951063	0.929827	1.00925	1.05902	1.0336	1.09007	1.06994	1.14553	1.0677	1.01454	0.984689	0.955682	1.03159	0.97761	0.986406	0.962381	1.00961	0.998869	0.966989	1.0278
1.05832	1.08412	1.07101	1.05377	0.978515	0.935513	0.966882	0.993211	0.975909	0.99693	1.03348	1.0185	1.03033	1.00543	1.09688	0.963561	1.01988	1.04023	1.10842	1.03764	0.902397	1.03059	1.09795	1.04756	1.06996	1.05006	1.01608	1.05362	1.01915	1.06568	1.09555	1.05427	0.933404	0.975608	0.961971	0.935047	0.993479	0.992205	0.960289	0.956104	0.9783	0.96264	1.00238	1.05758	1.02492	1.05677	1.03657	1.06477	1.09266	1.0501
0.964175	1.04618	0.97723	1.06983	0.980164	0.961559	1.05636	1.03854	0.975633	0.926369	0.965537	1.00827	1.00239	1.06058	1.00431	1.02704	0.990335	1.01456	0.955215	1.00292	1.04916	0.973948	0.997818	1.02747	1.02835	1.07013	0.985435	1.0541	1.03574	0.995183	0.954627	1.00677	0.948642	1.0323	0.982014	0.986408	0.937838	0.994024	0.997497	1.00946	1.014	0.98727	0.977253	1.01117	0.99609	1.07225	0.99048	0.987239	0.996787	0.977572
0.970363	0.95066	1.0476	1.01424	1.05332	1.03259	1.0269	0.974716	0.996363	1.02741	0.9728	0.968859	0.932697	0.971761	0.939125	0.941522	1.04321	1.01349	0.986009	0.968745	0.977997	1.05001	1.01274	0.957941	1.05394	1.07074	1.07602	1.00007	1.0981	1.0632	1.00551	0.990317	1.00689	0.959449	0.956892	1.0029	1.00615	1.02475	0.95036	0.976961	1.01285	0.979256	0.940338	1.03342	0.944858	1.00793	1.00521	1.0401	0.988616	1.048
1.02179	0.972246	1.01949	0.982968	0.969359	1.01135	0.951746	0.974257	0.95411	1.01948	1.08461	0.93503	0.952785	0.945551	1.01714	1.02628	0.978985	1.02665	1.02307	0.956696	0.933807	0.962663	0.937516	0.929545	0.983741	0.999236	0.982451	0.946106	0.992562	0.942928	0.933891	0.916747	1.03955	1.00381	0.984455	1.07119	1.01871	1.0548	1.07412	0.938574	0.975396	1.03752	0.911914	0.950273	0.999716	0.990429	1.01401	0.999725	0.946591	0.98753
1.00944	0.96795	0.991866	1.00499	0.935818	1.01458	0.998463	0.973924	0.987855	1.01264	1.02043	1.01191	1.04578	0.946689	1.04987	0.947003	1.00529	1.0333	1.02289	1.07817	0.978838	0.983133	1.01853	1.02007	0.969193	1.02639	1.02831	1.02835	1.01737	1.06214	1.07409	1.03428	0.94661	0.956224	0.952551	1.01595	1.00766	0.966967	1.01421	1.01768	1.06585	1.05281	1.06737	1.01756	0.952044	0.978266	1.00838	1.08547	1.0775	1.07549
1.03367	1.07142	1.03844	1.00072	1.08431	0.988739	1.08931	0.990656	1.07884	1.0139	1.01551	0.956273	0.953625	0.985429	0.947261	1.07057	0.982773	1.04373	1.01788	0.978358	0.969016	1.09106	1.05699	1.05869	1.03656	1.01467	1.05565	0.995147	1.01095	1.04916	1.03051	1.04663	1.04194	1.00958	1.04142	1.05304	1.03992	1.06788	1.03109	1.0565	1.08317	0.999515	0.985073	1.00294	1.00302	1.05064	1.04456	1.06706	0.988947	1.04576
0.973303	0.964971	0.875584	0.984252	0.993707	1.07242	1.03713	1.02561	0.98867	1.02576	1.02681	0.990801	1.08389	1.01049	0.948465	0.994471	0.97974	1.12098	1.03603	0.986564	1.12362	1.04953	0.982888	0.975252	1.02941	1.01256	1.04988	0.97259	1.0306	0.965648	0.97476	0.967532	1.07527	0.986686	1.03624	0.957044	1.02544	1.07527	0.950402	1.01714	1.03233	0.989165	1.10374	1.02781	1.00065	0.930349	0.999566	1.00042	1.05509	1.00712
1.10154	1.01435	0.995824	1.09214	1.00378	1.03129	1.03857	0.982872	1.03773	0.960372	1.03538	1.01718	1.07118	1.0174	0.978418	1.03974	1.05246	1.05654	1.03675	1.08332	1.05778	1.0567	1.0223	1.04057	1.03036	1.01592	0.976821	1.00945	0.980963	1.00505	1.00332	0.947439	1.00137	1.04824	1.06838	0.996847	0.987731	1.08393	0.995522	1.01914	1.00635	1.01607	1.11148	1.09185	1.03036	0.977281	1.00701	1.06286	1.022	0.981383
0.999907	0.994552	0.962769	0.985226	1.04564	1.0215	1.04188	1.01283	0.97856	0.997299	0.955782	0.905647	1.02432	0.989836	1.07474	0.972093	1.03689	1.05957	1.01774	0.93838	0.960371	0.9359	1.10818	1.0512	0.974882	1.08099	0.979338	1.03486	1.01513	1.04637	1.06311	0.988509	1.05633	0.99318	1.01775	1.01636	1.01383	1.06246	0.961409	1.01042	1.0229	1.01092	1.00242	1.03829	1.04277	0.953108	1.10176	1.01069	0.995161	1.00882
1.03187	0.907116	1.06659	1.0451	1.02301	1.01215	1.00116	1.01674	0.978398	1.00983	1.00998	1.0039	1.06202	1.03108	1.04829	1.03041	1.06732	1.01779	1.0124	1.07432	0.990949	0.936652	0.971865	0.932729	0.948338	0.993149	1.05586	0.997076	1.02617	1.01436	1.01011	0.972531	1.05251	1.00764	1.02673	1.06568	1.00362	0.98365	1.00741	1.03317	1.09918	1.07714	1.01593	1.08016	1.0391	1.01073	1.01797	1.03159	1.01474	1.06626
0.967578	1.02542	1.04074	1.02656	0.969653	0.968579	0.972284	0.91651	1.00579	0.981411	1.00094	1.04161	1.0944	0.997897	1.05715	0.913279	1.02238	1.00057	0.987094	1.03994	1.09117	1.0703	1.04004	0.995187	1.01963	1.00382	0.984405	1.05602	1.01441	1.1023	1.04131	1.05033	1.01165	0.999709	1.02918	0.99191	0.976352	0.967493	0.968383	0.975328	1.00628	1.03684	1.05093	1.05307	1.02771	1.04415	1.04273	0.99198	1.05021	1.02262
0.996529	1.00017	1.08562	0.992632	1.0068	1.0462	1.04597	0.976874	1.05211	1.00455	1.0257	1.00071	1.03185	0.961846	1.02853	0.931632	1.00479	1.01857	1.03978	0.994438	1.00039	0.97334	0.968048	0.98122	0.979473	0.983842	1.02362	0.988338	1.01052	1.03147	1.0216	1.01735	0.970797	0.990759	0.961288	1.00138	0.977586	0.967846	0.973356	0.996415	1.00782	1.10931	1.07241	1.05047	1.07702	0.902504	1.01124	1.07039	0.990827	1.04254
1.05818	0.963708	1.02361	1.0412	0.964952	0.966849	1.01492	0.984315	1.08104	0.989386	0.995225	1.02594	0.998134	0.985559	1.06613	1.01297	1.0142	0.966138	1.05896	1.02301	1.03631	1.01071	1.09092	1.02989	1.07653	1.01139	0.966818	1.0463	1.01911	1.01373	1.06413	0.972287	0.982754	1.00397	1.04754	0.982807	0.965075	0.89427	0.973732	0.992302	1.04477	1.0745	0.993676	1.04342	1.05538	1.07126	1.05861	1.02151	1.05395	1.02207
0.955851	1.03739	0.960911	1.03907	1.08234	1.0694	1.02784	1.08213	0.94563	1.03451	1.0035	0.967425	1.0533	1.00867	1.08047	1.0403	0.974034	1.01597	1.00751	1.02358	0.992976	1.02577	1.1127	1.0282	1.06681	1.02114	1.00786	1.02912	1.04478	1.08554	1.00627	1.04009	1.03749	1.06148	0.982708	1.05239	1.07063	1.0284	1.07719	0.974985	1.05367	1.01041	0.994885	1.04551	1.01376	1.04093	1.0596	1.0232	1.08049	1.0974
0.979904	1.00301	0.957634	1.01827	1.02056	0.989938	0.989473	0.970948	1.02409	1.07667	1.03872	1.02615	1.00003	1.04834	0.945475	0.963092	0.941932	1.02768	0.984176	1.02603	1.07378	1.04384	1.02087	1.05999	0.999439	1.06341	1.04892	1.06221	1.05585	1.07589	0.992894	1.03108	1.0127	1.05572	0.983668	0.958952	1.04683	1.00513	1.04721	1.028	1.05467	1.00182	1.04492	1.03523	0.99546	1.03494	0.995499	1.02753	1.0032	1.0172
0.959355	1.01733	0.939458	0.994757	1.07551	1.04998	1.03643	0.97722	1.02425	1.0597	1.00413	0.962262	1.04406	1.02432	0.962809	1.03484	1.09469	1.03046	1.0431	0.982213	1.09528	1.07843	1.04499	1.03987	1.02084	1.06548	1.03262	1.05323	1.02413	1.00956	0.983534	0.967922	0.996787	1.0562	1.08325	1.02463	0.961301	1.028	1.0545	1.01912	1.00775	0.941414	0.947419	0.967576	0.978545	1.04478	1.06565	0.989469	1.01196	1.02022
1.01918	0.979525	1.08073	1.02896	1.04787	1.03166	1.03253	1.01435	1.05583	1.05661	0.951604	1.00809	0.973443	1.01813	1.01882	0.98937	1.0043	1.0549	0.97795	1.00817	1.02048	1.01256	1.04587	1.05033	1.031	1.03341	1.07306	0.986276	1.04489	0.940558	0.922159	0.985135	0.985112	1.04513	1.0383	1.05763	1.02537	1.03965	1.0165	0.987085	0.978137	0.907595	0.987592	0.969162	0.961567	0.985033	1.0198	0.964369	0.97548	1.02543
1.01103	0.976644	1.01205	1.05215	1.03393	1.06916	1.01694	0.982479	1.01154	1.00872	1.00291	1.01434	1.02812	0.965961	1.034	0.904304	0.947387	0.958649	1.00868	1.02968	1.00852	1.01091	0.980434	1.05824	0.98472	1.00727	0.999949	1.01878	1.03668	1.02625	0.984262	1.01223	1.00116	0.973652	0.971718	1.01356	1.02819	0.982141	0.987367	0.98368	0.989014	1.01559	1.04182	1.02959	0.940899	0.982066	1.05716	1.06893	1.04296	1.02816
1.05235	1.00337	0.984042	1.04038	0.954145	0.954217	1.01007	0.996463	1.0641	1.03626	1.04261	0.995583	0.938939	0.97353	0.920021	1.05249	1.01324	1.04117	1.00806	1.04541	1.01697	1.01086	1.01755	1.0464	0.993542	1.03097	1.03035	1.02718	1.02308	0.98001	1.01822	1.00127	0.931589	1.03544	1.07792	1.02934	0.926395	0.968425	0.975624	1.05311	1.02733	1.00712	1.00176	1.01111	1.00386	1.00904	1.00869	1.0266	1.0058	0.990554
1.08166	1.01596	0.996054	0.974911	0.982652	0.958183	1.01125	0.999471	1.02652	0.993217	1.04272	0.989138	1.03198	1.03698	0.943133	0.975456	1.01901	1.04534	0.998528	0.989407	1.01599	0.947908	0.974248	1.05619	1.01928	1.03573	0.971469	0.965879	1.03672	1.023	0.996631	1.00812	1.00601	1.00618	0.989697	1.01965	0.930139	1.0616	1.01808	1.0949	1.03564	1.02857	1.02333	1.02636	1.03829	1.00013	1.02599	1.08449	1.04936	0.985098
0.997384	1.02954	0.960379	1.03139	1.02009	1.0301	0.949219	1.04677	1.0505	1.00612	0.978074	1.01717	1.00328	0.940329	1.00258	1.01491	0.888807	1.0229	0.964391	0.927024	0.990159	1.0731	0.998049	1.00991	0.995002	0.967428	0.995381	0.993852	0.972333	1.0164	0.911648	0.920041	1.00412	1.099	1.01373	0.94388	1.00258	1.0303	1.08038	1.02285	1.01001	0.989466	0.996952	0.989437	0.916969	1.01444	0.97357	1.0526	1.00482	1.01087
1.03012	1.02399	1.0448	1.02594	0.991314	1.02031	0.997615	0.956073	0.96128	1.08726	0.976955	1.05054	1.01948	1.06919	1.03143	1.01127	1.02773	0.984242	1.002	1.09366	1.01208	1.06169	1.00755	1.07867	1.04317	0.98888	1.01072	0.98537	1.00227	0.976199	1.01245	1.06309	0.979242	0.958923	0.980497	0.949072	0.940973	0.989572	1.05638	1.09853	1.02083	0.966537	0.983151	0.957564	0.926183	0.959052	1.0487	1.03621	0.997568	1.07068
1.04128	1.00443	0.977187	0.986872	0.973643	0.945788	1.00791	0.989559	1.0109	0.941587	1.00561	0.993944	1.03994	0.975308	1.06867	1.0408	0.995163	1.01034	0.977841	1.06489	1.05834	1.10155	0.991879	1.02508	1.08267	0.990111	1.05823	0.971576	1.00326	1.03253	0.951706	1.05028	1.0065	0.939439	1.02062	0.908233	0.955719	1.04123	0.918887	1.09653	1.02683	0.971005	1.08068	1.06018	1.02249	0.975899	1.04196	1.02072	1.00749	1.01275
0.985406	0.996846	1.07441	1.04996	1.01977	0.970778	1.03581	0.977958	1.03767	1.02593	1.05413	1.01295	1.01537	1.05135	0.983773	0.987618	0.986939	0.989974	1.01235	1.07229	1.09723	1.03428	1.04225	1.07135	0.948538	0.967289	0.975204	1.00358	1.02045	1.00427	0.994593	1.00805	1.06132	1.01902	1.03922	1.00793	0.945986	0.996532	0.979825	1.07178	0.99781	0.98257	1.06194	1.02697	0.976008	1.01395	0.990593	0.98302	0.984587	1.00237
1.0234	1.00881	0.999947	1.00418	1.0301	1.07881	1.03232	1.00494	1.01762	1.066	1.02516	0.980259	1.04457	1.04974	1.03845	1.06362	0.972322	1.02284	1.00107	0.989635	1.02591	0.97727	1.00906	0.986291	0.99238	1.00514	1.02948	1.03012	1.06043	0.966336	1.02483	1.00038	0.959635	0.978339	1.03468	0.963309	1.06941	1.074	0.984446	1.00686	1.01351	1.05639	0.948639	0.9141	1.03113	0.991257	1.01315	1.04893	1.05915	1.00399
1.00726	1.03561	0.988459	0.944658	0.958156	1.02143	0.978353	1.00754	1.04385	0.996912	0.938219	0.961534	1.07165	0.959768	1.08145	0.983813	1.06829	1.02491	1.01901	0.991138	0.982566	0.91574	0.965764	0.997767	0.979554	1.05054	0.997381	1.03001	1.00944	0.998706	1.05844	1.04078	0.926477	0.916842	0.894504	0.988697	1.0116	0.993024	0.91058	0.999303	1.01497	1.07823	0.961722	1.01148	0.978337	0.981189	1.08132	1.03367	0.930581	1.01362
1.11767	0.999378	0.969192	0.998852	1.04381	0.981256	1.02008	1.02402	0.965012	1.03946	1.02859	0.987822	1.03569	0.922842	1.01142	0.997872	1.04789	1.03109	0.951372	1.00265	0.953028	1.06742	1.04475	1.04233	0.999416	0.939671	1.05116	0.886193	0.975073	0.98909	1.017	1.00947	0.998036	0.988118	0.962133	0.979281	1.06001	0.993492	0.991394	1.06054	1.02857	1.07898	1.06978	1.00928	1.0641	0.979304	0.998471	1.0585	1.00484	0.976974
0.927148	0.865383	1.0641	1.00499	0.962125	0.934307	0.967647	1.03977	1.08489	1.03544	0.972881	0.990032	0.955146	1.00458	1.02511	1.03892	1.06272	0.962272	0.930427	0.906798	1.02715	1.00455	0.948014	0.98503	0.976459	1.02502	0.978589	0.992965	1.04654	0.998841	0.954463	0.950897	0.979084	0.98516	1.03295	1.05334	0.981011	1.05885	0.995937	1.03918	0.929783	1.11476	0.983008	0.94306	1.03602	1.00504	0.956319	0.918775	0.918255	1.00328
1.04662	1.01062	1.028	1.00799	1.05794	1.06365	1.05597	0.989049	0.959075	1.05457	0.984879	0.989435	0.996759	1.02119	1.04172	0.995658	1.0122	0.969017	0.999919	1.0081	0.958811	0.912886	1.06569	1.05457	0.968528	1.02012	0.976466	1.01922	0.969267	1.00734	1.02848	0.969582	0.959527	0.96871	0.976978	1.02217	0.991332	1.03076	0.994864	1.00355	1.02183	1.02481	0.955831	0.964018	0.997536	1.0107	1.02375	1.07366	1.01032	1.03498
0.986548	1.02381	0.983434	0.95607	1.02023	1.01562	1.01509	0.969556	0.997174	1.0214	0.966912	0.980604	0.985666	0.99565	0.977542	1.00079	0.990273	1.06309	1.03695	0.996543	1.05522	1.04485	1.06809	1.05193	1.09583	1.0818	1.03699	1.0872	1.04183	1.00548	0.995597	1.02456	0.977577	0.980698	1.03512	1.00902	1.01266	0.989522	1.00264	1.05026	1.04381	1.00491	1.00584	1.07113	1.01032	0.969684	1.07349	1.08265	1.04402	1.06285
0.973668	1.02121	1.02896	1.05136	0.967988	1.06547	0.985123	1.03795	0.968845	1.07728	1.02496	1.01587	0.966475	0.96156	1.00511	0.99823	1.04024	1.03053	0.973702	1.07222	1.03087	0.989926	1.02386	0.992328	0.996457	0.952889	1.02352	0.976998	0.957697	0.998213	1.00188	0.931312	1.0819	1.01081	1.00132	1.0586	0.998129	1.01638	1.05071	1.05785	1.00635	1.04574	0.975974	0.972005	1.04297	0.912938	0.982254	0.945173	0.969072	0.983189
1.08088	1.05787	1.02859	1.02018	1.06557	0.96498	0.979786	1.02243	0.95792	1.07487	1.02814	1.03074	1.07154	1.01733	1.00304	1.0405	0.999726	1.02583	1.0013	1.02475	1.07259	1.03729	1.05142	1.03901	1.07886	0.962335	1.0487	0.94323	1.01716	0.963089	1.015	1.01093	1.02236	1.03119	0.949895	0.983212	1.01475	1.04166	1.03355	1.08978	1.0938	0.994159	1.02042	1.04109	0.980926	0.941948	0.963997	1.07844	0.983132	1.0753
0.924299	0.919141	1.01285	0.998337	1.00617	0.998048	0.924641	0.991865	1.01973	0.947161	0.98027	0.974087	0.990879	1.03814	0.90896	0.958794	0.951227	0.987747	0.989043	1.01633	1.058	1.03204	1.02961	1.0437	0.991161	0.992759	0.963534	1.00088	0.985	1.02629	1.09768	1.05077	0.987578	0.946394	1.00162	0.990357	0.986092	1.00779	1.03801	0.938945	0.941235	1.05374	1.00713	1.00001	1.07364	1.01861	0.94888	0.984644	0.968859	0.990916
1.03191	0.976385	1.06436	0.97485	1.0303	0.977691	1.0033	1.03328	0.974707	1.05391	0.922248	0.934202	0.937206	0.996812	0.966631	1.02583	1.00675	1.00172	0.987742	0.979863	0.964888	1.01076	1.02766	1.02424	0.972207	0.994951	1.05316	1.00176	1.03383	0.996101	0.904828	0.978675	1.02043	1.01576	1.00892	1.01914	1.01949	0.972089	0.914951	1.00437	1.08548	1.01868	1.02955	0.972432	0.92261	1.00672	0.93732	1.00601	0.981901	1.02905
1.06486	1.07943	1.03372	1.07756	1.08461	1.04361	1.02997	0.988143	1.02187	0.944726	1.02335	1.05332	1.01565	1.06355	1.03215	0.95866	1.03402	1.05632	1.03071	1.11081	1.0575	1.05414	1.01921	1.0961	0.995872	1.09071	1.05302	1.03938	1.06431	1.0043	1.00485	0.947422	1.0328	1.00533	0.959177	0.972549	0.945068	0.932238	0.982821	1.01762	1.02317	1.02922	1.1315	1.04293	1.05595	1.08484	1.04599	1.05763	1.08797	1.02369
0.937622	0.990107	1.00708	1.02774	0.948419	1.00384	1.01507	0.986261	1.03133	1.00684	1.00226	1.05436	1.02582	1.03898	0.972869	0.946693	1.02864	1.02515	0.98009	0.987685	1.06686	1.0057	0.991309	1.03479	1.07014	0.977496	1.04983	1.06522	0.99802	1.03952	0.933653	1.04744	1.01029	0.990254	0.961527	1.02244	0.967436	1.00125	1.07112	1.00313	0.947976	0.962859	1.03436	0.949004	1.0107	1.0448	1.04108	0.993848	0.997032	0.9997
1.074	1.04741	1.06767	1.00147	0.995967	1.05113	1.06631	0.979857	1.01995	1.0619	1.01719	0.999956	1.05169	1.04134	1.01128	0.987332	0.993064	1.03694	1.08556	1.02239	1.09204	1.00281	0.967284	1.11362	1.01229	1.05245	1.02559	1.01627	1.0851	0.995926	1.00719	1.02822	0.954953	0.990901	1.02115	0.954747	1.01781	0.955207	0.981763	1.04002	1.03555	1.00251	1.01003	1.04973	0.944894	1.0286	1.01113	0.9997	0.962999	1.03371
1.04587	0.967316	1.01039	1.03045	0.945553	0.925041	1.03352	1.03328	1.01919	1.01227	1.05594	1.05866	1.07626	1.06465	1.00556	0.952491	1.03061	0.960609	1.094	1.03598	1.02247	1.01246	1.08978	1.01457	1.06327	0.990885	0.984891	1.01743	1.05576	1.07384	1.03258	1.0237	0.962348	0.943521	1.00486	0.982507	0.920427	1.01206	0.954536	1.09077	1.04336	1.00506	1.06282	1.09733	1.03876	0.96767	1.0825	1.08559	1.03692	1.01785
1.03316	1.01087	1.0167	0.982541	1.0308	0.987827	0.985777	0.982773	0.966104	0.987224	1.01031	1.02531	1.01355	1.04879	1.01552	1.0503	0.98322	1.0016	0.93424	1.02419	1.01806	1.07818	1.04872	1.04702	1.02493	1.02071	1.08622	0.988976	1.07482	1.08127	0.922418	0.962899	1.05431	1.04474	1.03197	0.976688	1.01957	0.978185	0.996725	0.981567	1.00706	0.998012	1.00439	1.0128	0.999848	1.06528	1.06714	1.05692	1.05811	1.02088
0.936291	1.02088	1.03791	1.0671	1.00793	0.958426	0.963067	0.938259	1.01627	0.997969	0.972207	1.02101	1.016	0.984496	0.947802	0.977536	1.03898	0.989792	1.02746	1.06331	1.03789	0.97775	1.00004	1.04387	0.97871	1.06855	0.983063	1.04024	1.04221	0.929449	0.984941	1.02604	0.975283	1.02005	0.955255	0.999577	0.912311	0.916825	0.983226	1.07481	1.00369	0.976096	0.962778	0.983474	0.926276	1.02015	0.921763	0.949478	0.96225	0.990606
0.935661	0.9733	0.987494	1.06411	1.00991	1.02847	1.03829	0.993881	1.02105	0.984932	1.04015	1.04137	1.06057	0.95951	0.971191	1.03179	1.00127	0.981522	0.918362	0.978467	0.94962	0.986278	1.07921	1.05423	1.00052	1.02422	1.00327	1.02972	0.96324	1.04911	0.979702	1.03168	0.949254	1.00342	0.94059	0.977866	1.03515	1.01822	0.923459	0.959638	0.961044	1.07932	1.04743	1.04452	1.03761	0.997724	0.980416	1.0972	1.06001	1.02332
1.01405	1.0323	0.958119	1.02863	1.03659	0.997802	0.97918	1.01915	0.985405	1.00539	1.05352	0.911173	1.01715	0.994076	0.99036	1.03176	0.965922	1.00531	0.910273	1.01321	0.976193	0.926881	1.02627	0.962366	0.941798	0.966288	1.01514	1.00311	0.985889	0.982137	0.956703	0.998675	1.02541	1.07029	0.985386	1.04087	0.975225	0.955253	1.05776	0.985324	1.03967	0.947033	1.00815	1.01485	0.998995	1.00733	0.969358	0.985694	0.998671	1.01541
0.999029	1.04179	1.06638	0.966711	1.01293	1.05125	1.05181	0.960255	1.01998	0.994334	0.957165	0.988132	1.02931	1.02983	1.02009	0.999522	1.02023	1.09026	1.04445	0.971194	1.01674	1.00498	1.03536	1.02084	1.03057	1.06065	1.02938	0.980679	1.02209	1.04283	1.06106	1.06719	1.0428	1.01595	1.02562	0.996437	1.07434	0.984891	0.966953	1.05775	1.02894	1.0759	1.05098	1.07262	1.12438	1.0296	1.03996	1.02566	0.995961	1.00902
1.02488	1.0042	0.958471	1.00362	1.01925	1.08282	1.01687	1.01386	1.05141	0.980907	1.00418	0.987341	1.06877	1.00876	1.01099	1.01766	1.05098	0.989086	1.00075	0.957091	1.06807	1.03104	1.05187	1.01787	1.11275	1.07575	1.05073	1.03958	1.06184	1.02764	0.969558	1.06934	1.03577	1.05897	1.10619	1.02818	1.01363	0.959091	0.964268	0.991354	0.998755	0.99417	1.01648	1.08325	0.961549	1.01019	1.02806	1.08266	1.0186	1.02388
0.993897	1.01968	1.06628	1.02568	1.05693	1.01472	0.972843	0.965375	1.07652	0.978881	0.981081	0.948246	0.977499	1.01832	1.02222	1.04383	1.04587	0.981428	0.941173	0.951566	1.03135	1.05077	1.03207	1.01812	1.01606	1.07489	1.0405	0.971254	1.03584	0.983662	1.00625	0.985136	1.01485	1.09028	1.05969	1.03207	1.02035	1.00903	1.0044	0.988593	1.01345	1.09967	1.02527	1.03667	1.07917	0.983863	1.03331	1.05519	1.04278	1.04687
0.930344	0.882293	0.979917	1.00207	0.982796	0.965802	0.952443	1.00744	0.982944	1.05148	0.896237	0.986851	1.0336	1.02507	0.952777	1.06703	1.0168	1.00172	0.915706	0.953519	1.00518	0.96149	1.07123	0.977582	0.988875	0.988653	1.00835	0.897539	1.00057	1.04914	1.02658	0.991916	1.0231	0.95092	1.06287	0.960427	0.988632	0.989368	0.976848	1.09029	1.04985	1.02446	1.03677	1.04875	0.967224	0.926148	1.01547	1.07536	1.03593	0.953413
0.939136	1.0472	1.01852	1.08493	1.11519	1.01568	0.985726	1.02342	1.06768	0.933074	1.02168	1.02411	0.947007	1.0385	0.970828	0.958859	1.01619	0.944919	0.980392	1.01522	1.08248	1.03354	0.975301	1.09358	1.04775	1.05226	1.04574	1.07659	1.07726	0.993087	1.08505	1.0465	0.966737	0.996752	0.956307	0.969361	0.98743	0.897929	1.08621	1.01186	0.956866	0.944089	0.966896	1.01997	1.03419	1.0994	0.967233	0.932331	1.00269	1.05992
0.98443	0.990683	1.03365	0.984474	1.07639	0.999659	0.936062	0.988049	0.967277	1.04695	1.03588	0.966395	0.972914	0.993006	1.00536	1.0221	1.02157	1.02915	1.04961	0.973938	1.01284	0.999279	1.08494	1.06955	1.06388	1.00614	1.06594	0.995904	0.993122	1.10095	1.00088	0.995517	1.02626	1.0545	1.02023	1.00445	1.00375	0.995483	1.03523	1.01666	0.958076	1.02695	0.988409	1.04797	1.06386	1.0583	1.05636	1.10433	1.03139	1.05621
0.996569	0.985082	0.937872	0.986491	1.02195	0.928989	0.97537	1.00489	0.910368	0.994559	1.04423	0.91388	1.01124	1.06063	0.986804	1.04966	1.01644	0.941803	0.979943	0.981298	0.947169	0.990089	0.982236	0.977297	1.02077	0.96613	0.966026	1.06685	1.04203	1.0122	1.05958	1.01169	0.978059	1.07897	1.07155	1.04307	1.02973	1.02851	0.964691	0.960678	0.936006	1.04944	0.965011	1.005	1.01123	1.07428	1.02043	1.01909	1.0768	1.02244
0.983435	1.01205	0.977113	0.963668	1.00199	1.01921	1.04349	0.973886	0.998523	1.01148	1.04278	1.01932	1.05491	1.00355	1.01886	0.960716	0.974268	0.997677	1.02259	0.984585	1.01961	0.99784	1.02941	1.07587	0.966532	1.06808	1.03395	1.03298	1.02868	1.03483	1.04032	1.0168	1.01138	0.923658	0.891377	0.967611	1.07743	0.98783	0.96776	1.026	0.99824	1.00154	0.997013	0.998009	1.00574	1.04684	1.03226	1.0465	1.01198	0.983257
1.00286	1.02037	0.948876	1.03292	1.01772	0.98604	0.972265	1.00276	0.904283	0.991892	0.993114	0.991236	0.987952	1.03858	0.944975	1.08564	1.03686	1.04143	1.04249	1.03246	1.04254	1.05303	1.05196	1.04146	1.06023	1.06402	1.01525	0.995556	1.02785	1.01623	1.01131	1.04605	0.990538	0.957696	0.997851	0.97495	0.98239	1.03431	0.932913	1.04122	1.04269	0.96648	1.00429	0.979394	1.07864	1.03645	1.03104	1.01357	1.07276	1.05282
1.00249	0.94647	1.01155	0.98069	0.983682	1.02975	1.05973	0.895043	1.02789	0.985612	0.986708	1.06421	0.959515	0.913871	0.987751	0.997771	0.945542	1.02545	1.00161	1.0473	0.928761	1.02394	1.03953	1.04841	1.02317	0.916125	1.03019	0.9501	0.988366	0.979772	0.940699	0.984048	1.04884	0.973914	0.980449	0.973467	1.03318	1.00345	1.02802	0.961836	0.945055	0.935102	0.949668	0.931772	0.966396	1.03116	0.938344	0.991178	0.967106	1.01866
0.977624	1.01609	1.06492	0.991939	1.03425	0.989876	1.05089	0.993454	1.04941	0.997715	0.973192	0.960569	0.99968	1.01516	0.965089	0.97637	0.931777	1.01768	1.0653	0.974448	1.0793	1.0099	1.00834	1.048	0.996754	1.01245	1.00462	0.990884	0.992703	0.959797	1.04096	1.06669	1.03904	0.970524	0.961637	1.04197	1.07468	0.990293	0.968076	0.998704	0.955878	0.998293	1.03384	1.01958	0.998054	1.00178	1.05522	1.03978	1.024	0.996955
1.04704	0.958136	0.963648	1.03515	1.01278	1.06951	1.05413	1.09493	1.05634	1.00355	0.960188	1.04572	0.955752	0.904657	1.02059	1.05057	0.940345	1.04882	1.02982	1.0274	1.01989	1.02245	1.00015	0.936191	0.942919	0.890025	0.942713	0.929101	0.922795	1.0451	1.01551	0.936449	1.0146	1.03468	1.00343	1.02516	1.07912	1.06909	1.02128	1.00649	1.00387	0.913705	0.976558	0.98403	0.89073	1.02486	1.05858	0.999046	1.021	1.06319
0.987197	1.05978	1.034	1.00707	0.978616	1.00456	1.01516	0.984989	1.00885	1.05968	1.04207	0.998434	1.02084	1.02218	0.990208	0.988917	0.969278	1.07109	1.06395	1.08295	1.08478	1.05611	0.956531	1.04326	1.00151	1.03635	0.998604	0.991263	1.04111	1.05436	1.00025	0.957148	0.98455	1.02908	1.07097	0.998898	0.979191	0.973478	1.00295	1.0764	0.996977	0.999705	0.987072	0.979588	1.00752	1.04194	0.996355	1.00168	1.00178	1.00545
0.991084	0.956905	1.01442	1.0352	1.02576	0.997877	0.952773	1.00676	1.03809	0.942936	1.03481	1.06395	0.878958	0.962391	0.994004	0.930792	0.903639	1.03767	1.04324	1.01264	0.988435	0.958225	1.03749	1.02149	1.07446	0.988927	0.993433	1.03058	0.990713	0.956274	1.02457	1.05369	0.922663	0.974127	0.994801	0.928934	0.916082	0.906667	1.01397	1.01287	0.961963	0.903723	0.981476	1.03146	0.922781	1.04153	0.924923	1.00301	1.04357	0.985073
1.03603	0.972955	0.96521	1.04969	0.96222	0.995132	0.956858	0.905878	0.98948	0.900103	0.95312	1.00791	0.978004	1.03991	0.978822	0.942766	0.8636	0.992649	0.97965	0.962047	1.09715	1.10448	1.01089	1.07997	0.992252	0.999503	1.04394	1.00879	1.02893	1.06276	0.989211	1.02472	1.02792	0.987007	1.01013	0.891343	0.972853	0.871746	1.06261	0.952947	0.944374	1.04995	0.950807	1.04938	1.04583	1.0614	1.0069	1.0393	1.00359	0.983841
0.927611	0.977356	1.08894	1.0503	1.04637	0.963902	0.977317	0.934165	0.971245	1.02656	1.04954	1.02869	1.04904	1.08151	1.00222	0.950566	0.942792	0.984518	1.03299	1.03503	0.973955	1.01843	1.03893	1.06074	0.972334	1.02478	1.018	1.0757	0.990186	1.07536	1.04569	1.02592	0.959912	1.01198	1.03377	0.976441	0.964479	1.00613	1.07937	0.968187	0.99732	1.05609	1.0277	1.10494	1.08832	1.04516	1.02633	1.02487	1.00533	1.0462
0.891308	1.00594	1.03842	0.925332	1.00622	0.936797	0.977334	0.946807	0.976889	0.970199	1.00185	0.982384	0.966493	1.0332	0.969837	1.00965	1.02854	0.910333	0.921623	0.976981	0.940766	0.922174	1.0392	1.02206	0.988624	0.988553	0.973154	0.99101	0.98864	0.964237	0.95821	1.049	1.01763	1.02112	1.02738	1.09377	1.0347	0.991971	0.974015	1.05757	1.04924	1.01751	1.02864	1.04279	0.935981	1.00557	0.996054	1.03044	1.03029	1.04215
1.03872	1.00998	1.08737	1.04625	1.03896	1.00194	0.983265	1.02659	0.985904	1.07936	1.04802	0.997801	1.0205	1.07306	0.9843	1.04846	1.0936	0.973141	1.04443	1.06796	0.907414	1.03986	1.0079	0.942541	0.96112	1.01495	0.932347	0.931293	1.04133	1.0394	1.02139	1.00926	1.04572	1.06212	1.01654	1.06369	0.974361	1.03564	1.01913	0.96758	1.00453	1.01077	1.01061	1.05087	1.0212	1.03176	0.969378	0.957749	0.996552	0.966822
0.955899	0.996905	0.936518	1.09345	0.999976	1.01972	1.01182	0.974453	1.00215	1.01465	0.990152	1.07467	1.03884	1.00578	1.09262	0.922868	1.04249	1.02394	0.994683	0.956711	1.00807	1.05804	0.960243	0.995389	1.06879	1.03247	1.04245	0.997518	1.06215	1.08755	1.00235	0.979381	1.00178	0.997135	1.00628	0.954644	1.02284	1.01831	0.97031	0.980949	1.02771	0.980859	0.995008	1.0719	1.00904	1.00747	0.990426	1.05701	0.975444	1.00419
0.962239	1.0061	1.03634	1.08952	0.974188	1.04153	0.980668	1.03862	0.992475	0.99551	0.974392	1.00407	0.991231	1.05109	1.00694	1.02596	0.96149	0.978801	0.967935	1.03054	1.02809	1.0535	1.00899	1.03493	0.979207	1.0329	0.999559	0.987261	1.01949	1.04704	1.00594	1.06633	0.992492	1.03853	1.02786	1.04308	0.99409	1.05679	1.08687	0.969259	1.00818	1.03417	1.01592	1.00601	0.953351	1.03008	1.02278	1.03029	0.988547	1.03475
1.00159	1.07944	0.965289	1.14243	1.0776	1.00513	1.0023	0.957755	1.00692	0.945027	1.01814	0.970229	0.971814	1.00587	1.00573	1.02623	0.99896	0.981451	0.959478	1.02624	1.01843	1.08413	1.02381	1.0601	1.05423	1.07562	1.0485	1.06649	1.03991	1.05743	0.964332	1.01117	0.988019	1.08786	1.01132	1.0262	0.940206	1.00551	0.95099	1.02265	1.00243	0.969389	1.05137	1.04679	0.973945	0.985744	0.973263	1.01122	0.989023	1.05558
1.06539	0.993768	0.988337	1.053	0.944816	1.01013	1.05894	1.01663	1.08913	1.02412	1.02979	1.01128	1.01308	1.01306	0.989159	1.06502	1.02922	1.06312	1.02957	1.01414	0.985762	0.998988	1.03369	1.02193	1.04005	1.0574	0.988206	1.0306	1.07033	0.921239	0.991036	1.01773	0.996781	1.03964	1.04054	1.06185	1.03617	1.01794	0.99373	1.01229	0.982338	1.00783	1.00851	0.984991	0.989797	0.930802	0.917501	0.995488	1.02929	0.987835
0.933947	0.966185	1.0334	0.967601	1.06957	1.02012	1.01112	0.97159	0.983181	1.03221	1.03057	1.00816	1.06647	1.00187	0.999557	1.02939	0.952013	0.997541	1.01198	0.977986	0.961451	0.967065	1.01148	1.07073	1.01296	0.997641	1.01426	1.05157	1.03472	0.963028	1.00866	1.03892	1.01001	0.977909	0.963281	0.977552	0.936591	0.986888	1.03048	1.03672	0.967227	1.05316	1.08571	1.03143	0.996771	1.07932	1.06467	1.01867	0.964607	0.98879
1.01788	0.923733	0.900677	0.864286	0.985377	0.964513	0.959007	1.01642	0.941201	0.980757	0.886716	0.904248	0.921594	1.03726	0.830219	1.00271	1.01815	0.960974	0.941419	0.87674	0.951791	1.05601	1.04792	0.92259	1.01464	1.02188	1.03777	0.956778	1.00616	0.980266	1.0482	0.921365	0.987667	0.949907	0.976105	0.98634	0.998019	1.01005	0.966416	0.969019	0.979098	0.982623	1.0303	1.01406	1.0437	0.941957	0.99879	1.0503	0.979411	0.950597
0.982368	1.06336	1.03024	0.973773	0.946481	0.973476	1.00043	1.00546	1.05231	0.941135	1.09151	0.952988	1.08315	1.0254	1.02273	0.979125	0.959652	1.04364	1.01527	0.973646	1.0765	1.01763	1	1.04697	1.04521	1.03047	1.03553	1.06742	1.0494	1.00761	1.05448	1.06298	1.0249	0.994927	1.00999	0.990276	1.00906	1.00667	0.887376	1.02392	0.976223	0.961962	1.02795	1.08649	0.97704	0.978425	1.07794	1.0024	1.03984	1.07759
0.980829	0.97533	1.02284	1.05406	1.01101	1.00565	0.97241	1.01553	1.09939	0.949894	1.05549	0.96407	1.01812	1.08203	0.950732	1.04608	0.982326	1.02987	0.968907	1.01191	1.06476	1.1199	0.996271	1.05349	0.989074	1.05986	0.96235	1.08829	1.03849	0.974183	0.951843	1.03951	1.01269	1.00284	1.04997	0.975332	0.972673	0.975552	0.958603	1.07729	1.01723	0.94267	1.05296	1.03153	0.994351	1.02944	1.03854	1.04129	1.03485	1.01352
0.940733	0.970285	0.950879	1.04003	0.955855	1.02729	1.00441	0.96444	1.00678	1.04189	1.05293	0.929116	1.032	1.03258	1.01013	0.973451	0.975086	1.05984	0.938993	0.997122	1.03336	1.0252	1.03095	0.98811	1.02204	0.981415	1.02563	1.00416	1.03097	0.964945	0.973663	1.11842	1.10259	0.988793	1.00779	0.963823	0.992501	0.934115	1.01163	1.03337	0.973763	0.933991	1.05504	1.02632	0.995789	0.974872	1.01081	0.967124	0.969276	1.00587
0.935296	0.957937	1.05526	1.0708	0.992781	0.985737	1.01348	0.956416	1.05659	1.01478	1.04895	1.02391	1.05343	1.0849	1.02672	0.983337	1.0417	1.04716	0.965179	1.07107	1.00744	1.02047	1.02849	1.11285	1.02876	1.0181	1.03546	1.05735	1.07224	1.05626	0.995739	1.03117	0.988966	1.01048	0.899953	0.993276	0.99663	0.899121	1.02224	0.984464	1.04011	0.930351	1.053	1.01417	0.991113	1.06753	1.00133	1.04069	1.07526	1.05639
0.909358	0.954101	1.0469	1.02079	0.998449	1.01908	1.00023	1.02469	1.00144	1.03405	1.03631	1.0196	0.957491	1.04327	0.955066	1.00697	1.08375	0.981642	0.968604	0.982923	0.996351	1.00179	1.06655	1.01501	1.01336	1.0844	0.99377	1.01451	1.06825	0.947691	1.01812	0.98034	1.03136	1.02535	1.05201	1.08527	0.983579	0.967746	1.0557	1.0246	0.998465	0.960955	1.02186	0.989295	0.996932	0.988285	0.872514	0.858776	0.898288	0.936324
0.980821	0.985656	0.949998	1.02897	0.972845	1.00675	1.00349	0.986179	1.05451	0.991347	0.962484	1.04607	0.966827	0.946413	1.03317	0.986103	1.04404	1.04071	1.01626	1.00612	0.970274	1.0075	1.04695	1.00444	1.02755	0.932349	1.03385	0.986652	0.973148	0.983197	0.951247	0.965202	0.979063	0.974994	0.962594	0.955827	0.992869	0.944158	0.994078	0.999487	0.981772	0.9861	1.00129	0.950057	1.02543	0.996409	1.0021	0.969458	1.01021	0.962465
1.02115	0.934003	0.95573	1.02382	1.00286	0.9973	1.05026	0.926147	0.977779	0.954646	0.972329	0.955743	1.06221	1.03768	0.900694	0.940086	0.98488	1.02233	1.00499	0.99648	0.947063	1.06237	0.987101	1.02935	1.00364	1.00037	0.995132	1.0265	1.01256	0.918839	1.00179	0.998601	1.08516	0.986246	1.10777	0.947323	1.00498	1.00743	1.07102	0.997708	1.00097	1.03044	1.07697	1.03462	1.10636	1.01749	1.00092	0.98974	1.00536	0.943959
1.00248	1.03524	1.01583	1.03407	1.09994	1.06039	0.980427	1.00769	0.979376	0.973926	1.0294	1.06965	0.991699	1.0476	0.912706	1.02659	1.05551	1.01181	0.985182	1.05869	1.04445	1.0807	1.04713	1.02684	1.0689	1.05077	1.06	1.01738	1.05879	0.962877	1.04394	0.967962	0.98144	1.0446	1.04321	1.03685	1.05309	1.07766	1.02192	0.999745	0.959613	0.994876	1.00358	1.01239	0.997827	0.968268	1.03935	1.05391	1.01498	1.03039
1.01193	1.09616	1.04201	0.94705	1.01919	1.01494	1.0461	1.08371	0.944761	1.01818	1.03221	1.01417	1.00408	0.98523	0.976377	0.981307	0.973921	0.973142	0.986375	0.982559	1.0116	1.02429	1.00031	1.00272	0.987168	0.948261	0.967957	1.04273	0.941108	1.0229	1.03036	1.07328	0.990949	1.03663	1.04094	1.08027	1.04206	1.08494	0.961915	1.03557	0.983724	1.04353	0.95981	1.06117	0.993023	0.976413	1.02324	1.0335	1.01955	1.05525
1.05936	0.996917	1.04033	1.02375	0.989149	0.973862	1.06151	1.04066	1.02127	0.996781	0.911001	0.999385	1.01634	0.937638	1.02994	0.941782	1.00316	0.974851	0.985832	1.0121	1.04672	0.922415	0.976109	1.02625	1.04222	0.977349	1.05546	0.951042	1.01305	1.05188	0.977817	0.935551	0.93438	0.962799	0.987984	1.00855	1.00084	0.96083	0.974076	1.03117	1.09166	0.988289	1.03267	1.04997	0.955819	1.02468	1.0189	0.999518	1.0271	1.03314
1.05561	1.05055	1.02828	1.02865	1.00283	0.973292	1.03025	0.980915	1.04243	1.12303	1.03647	1.05762	1.06294	0.983434	1.00119	0.974251	1.03172	1.01116	1.10385	1.10315	0.971201	0.964837	1.06297	1.05058	1.02489	1.0458	1.00474	1.01665	1.05928	1.00414	1.03319	1.01005	1.02031	1.04138	0.941306	1.01315	1.00353	0.947308	0.959732	1.07341	0.988731	0.980894	1.05842	1.04175	0.982322	0.988533	1.05301	1.04414	1.04191	1.05863
0.984999	1.02341	1.07485	1.05122	1.01195	1.00673	1.04569	0.957813	1.03082	1.01653	1.05413	1.06888	1.06384	1.01957	1.03532	0.94014	1.00554	1.02548	1.00769	1.01752	0.972838	1.03737	1.00334	1.08912	1.016	0.958672	1.02053	0.96663	0.924237	0.956334	1.02659	0.999472	1.03525	1.02162	0.969035	1.04607	0.948005	0.988265	0.908703	1.01896	0.967815	0.990626	1.05786	0.966555	1.01722	1.03457	1.00674	1.05717	1.0665	0.920952
1.0172	1.07002	1.00384	1.0397	1.04209	0.965025	0.973353	0.993832	0.990736	1.03538	0.990321	0.961143	1.02861	1.00887	0.930501	0.98277	1.02285	0.983093	1.00392	0.953232	1.05864	1.01794	1.00259	1.01325	1.05778	1.09128	1.09566	0.995654	1.04919	1.06592	1.04092	0.96644	1.0005	1.11597	1.00407	1.0163	1.00905	0.965423	0.989264	1.00056	1.01461	1.05563	0.991862	0.990559	1.02129	1.02344	1.0432	1.02326	0.985864	1.0126
1.07336	1.0728	1.00831	1.01451	1.08337	1.0234	1.03866	0.987341	1.02593	1.07576	1.03914	0.975313	0.929668	1.06785	0.972231	1.03881	0.947161	1.06255	1.017	1.049	0.967022	1.03304	1.00776	1.05626	1.06029	0.99478	1.04543	1.00796	1.06145	1.02083	1.00572	1.03374	1.02516	0.992005	1.06448	1.02124	1.00852	1.01146	1.06524	1.00476	1.06354	0.95137	1.06657	1.01113	0.925518	1.10085	1.00761	1.01279	0.997385	1.06195
1.05079	0.914166	0.897347	0.889262	1.03748	1.03349	0.964206	0.982762	0.885242	0.998662	0.909498	0.982449	1.04436	0.983063	1.05334	1.04105	0.924206	0.978687	0.945172	0.890195	1.05448	0.967062	1.02678	1.07091	1.06732	0.992067	1.11299	0.961599	1.0154	1.01164	0.905631	0.982566	1.037	1.01081	0.971363	0.986253	0.990319	1.00792	0.955721	1.01553	1.03215	1.0542	0.987434	1.03512	1.0384	1.00234	1.08864	1.06443	1.05893	1.00448
0.963159	1.00267	1.02903	0.996503	1.05786	1.01388	1.00514	0.983373	1.08447	0.998714	0.987672	0.992553	1.03955	0.9864	1.03498	1.01527	1.01063	1.00108	1.00122	0.977652	0.974604	0.895521	0.983541	1.01178	0.936256	0.935244	0.984647	0.940774	1.01658	0.912261	1.0202	1.0378	0.981801	0.980867	1.01812	1.00117	0.966715	1.02462	1.02039	0.971633	0.999243	0.968071	1.03317	0.991882	0.942277	1.03874	1.01548	0.980274	0.971495	0.962358
0.999235	1.05973	1.08381	1.03305	1.00828	1.11339	1.03304	1.01447	1.03535	1.03181	0.935446	1.01786	0.96092	1.00503	1.03541	0.972616	1.0168	0.976724	1.02425	0.966183	0.933528	0.959664	1.01503	1.02124	0.952013	0.991868	0.943525	1.02676	0.954593	0.982789	0.969888	0.971667	0.968929	1.02236	0.963009	1.08499	1.07645	1.04729	1.02166	1.01237	0.969932	1.03393	0.924118	1.00595	1.03227	1.07876	1.01505	1.06414	1.02154	1.04927
1.05323	1.00693	1.02637	1.02336	1.1058	1.06327	1.05335	1.01486	1.04914	0.95698	0.987591	1.02084	0.985023	1.07683	1.09497	1.07646	0.979336	1.05328	0.983647	1.00259	1.04249	0.976294	1.00005	1.01106	1.04894	1.0103	1.06736	0.971815	1.04851	0.964206	1.00244	0.976316	0.968473	1.06316	0.977076	0.998417	1.02246	1.01037	1.0522	0.964141	0.987925	0.989078	0.966927	0.990349	1.05008	1.04671	1.05114	1.02049	1.04708	1.03524
0.94373	1.0455	0.994485	0.890565	1.07224	1.01317	1.03135	1.01241	0.986152	0.953202	0.977191	0.97617	0.958674	1.02466	0.914748	0.976697	0.986082	0.981458	1.00905	0.961877	1.03613	1.01006	0.986874	0.976638	1.04271	1.01428	0.99589	0.997139	0.969894	1.00709	1.01204	0.980914	1.11576	1.05997	1.06312	1.02831	0.999974	0.951283	0.999229	0.983028	1.03751	0.966674	1.01729	0.994329	0.990447	1.04162	0.938387	0.978603	1.0054	0.987995
0.96061	1.06073	0.993937	1.03752	0.989473	0.983634	0.927203	1.01441	0.962529	1.00354	0.979031	0.953208	0.995438	0.984786	1.0005	1.06787	1.02096	1.0098	1.02337	0.986589	1.03582	1.0348	0.919489	0.994347	0.99232	1.05594	1.02195	1.07459	1.0298	1.01549	0.987037	1.05263	1.02583	0.965134	0.922374	0.956607	1.01105	1.07855	0.981325	1.04088	0.986627	0.940909	0.933828	0.955735	0.991337	1.03107	0.949093	0.962086	0.9571	1.08579
1.01257	1.0433	0.99987	1.00358	0.95826	0.976075	0.988618	1.07224	0.976699	1.02249	1.01697	1.0136	0.985817	0.917462	1.03927	1.03725	1.01214	0.962065	1.04285	1.03877	1.07674	1.04476	0.991056	1.04225	1.01641	1.01409	1.01282	0.971827	1.02274	1.01719	1.03159	0.992881	1.0099	1.02424	0.972343	1.0183	0.943457	1.05638	1.00161	1.03509	0.99752	1.01475	1.01699	1.03073	1.03043	1.04672	1.00376	1.0626	1.04	1.0966
1.0807	1.00957	1.04595	1.04615	0.993184	0.997317	0.95984	1.04429	0.949843	1.08304	1.07211	0.971306	1.00684	1.00327	1.07245	1.03457	1.06983	0.986546	0.960494	0.967728	0.942196	0.884219	1.02252	1.02406	1.0321	1.02631	1.03479	0.988823	1.0023	1.04	0.993469	0.9171	1.01116	0.976583	0.927208	1.0832	0.939941	1.0634	1.04202	1.01903	1.05412	1.03539	0.977455	0.997205	1.03121	0.954307	0.97349	0.980257	0.979981	0.994228
1.03224	1.04293	1.03295	0.971762	1.09875	0.950746	0.976459	0.894286	0.971668	0.959877	0.941062	1.01016	0.965934	1.04382	0.953669	0.963852	0.963664	0.98328	1.02687	1.00539	1.00104	1.04832	1.04189	1.03517	1.0482	0.969903	1.086	1.01908	1.07125	1.01755	1.1042	1.01123	1.02615	1.06239	1.03596	0.996363	0.968206	0.917889	1.01854	1.04149	0.974168	0.939018	1.01059	1.05067	0.965939	1.0475	1.02	1.02148	1.02484	1.03423
1.07987	1.01824	1.0064	1.03922	1.02256	0.957709	1.0444	1.00357	1.01158	1.01889	0.948086	1.04991	1.03747	1.07869	1.02517	0.922511	0.956212	0.984177	1.00769	1.04162	1.01362	1.02667	1.00474	1.02561	0.975282	1.03005	1.00219	1.06752	1.07426	1.01875	1.02836	1.0082	0.927403	1.01392	1.00042	0.91388	0.947059	1.0244	0.963886	1.05741	0.987776	0.961779	1.05595	1.02332	0.961096	1.04752	1.0043	1.05437	1.10205	1.08643
0.939766	1.01972	1.006	1.01773	1.01531	1.0043	0.941965	1.01549	1.03265	1.01061	0.995228	1.02188	1.03314	1.00686	0.926316	0.997137	1.07175	1.05345	0.9952	1.02972	1.04473	1.03139	1.03474	0.998432	1.03197	1.05249	1.03129	1.03091	1.06607	1.01977	0.981451	1.06211	0.975021	0.990918	0.987958	0.988539	0.968952	0.95932	0.999212	0.989892	0.979855	0.98199	1.01917	1.03415	0.992611	1.01648	1.00429	0.99862	1.0363	1.02449
1.01614	1.05505	0.972404	0.995527	1.05948	0.985673	1.06617	0.959305	0.979969	0.957564	1.04697	0.971314	0.994143	1.05546	0.92315	1.06334	1.01449	0.995502	0.906916	1.0388	1.03947	1.00525	1.04396	0.960584	0.975378	0.974537	1.01983	0.99186	1.01263	1.02971	1.04359	1.0126	1.05815	0.959034	0.99378	0.957244	1.03572	1.03019	0.978132	1.00873	1.04503	0.90981	1.08776	1.04075	0.955139	0.936288	0.998999	1.01576	0.98532	0.986337
1.03284	0.969481	0.982931	1.01947	1.02448	0.985476	1.00935	0.960406	1.00222	1.01381	0.987638	1.0082	1.01268	1.01963	0.976759	0.987466	1.00256	0.981891	1.03233	0.998941	1.01437	1.07665	1.01604	0.954894	1.06476	1.00601	1.09866	1.02069	1.01465	0.987262	1.06249	0.939587	1.06117	1.01656	1.04159	1.01782	0.976911	1.01477	0.840094	0.963357	1.00543	1.04295	0.985582	1.02387	1.02222	0.988219	0.938557	0.995457	1.02982	1.01386
0.960202	1.06737	1.03602	1.03445	0.999861	0.977541	1.0253	0.972295	1.01609	1.00594	1.02438	1.00201	1.08317	1.08011	1.02659	0.979341	0.989004	1.03857	1.04812	1.05406	1.08975	1.08455	1.02434	1.06862	1.04493	1.0636	1.07297	1.10676	1.05992	1.07561	1.03838	1.07855	0.992219	1.00219	0.988502	0.983354	1.0519	0.946305	0.976252	1.00856	1.00693	0.956063	1.00344	1.04723	0.947253	1.0532	1.00433	1.01478	1.10047	1.08088
1.02279	1.01935	0.983204	0.933073	0.982677	0.981552	0.990617	0.983786	0.950883	0.938943	0.980955	1.03008	1.04679	0.978536	1.08227	1.00574	1.01846	1.00614	1.0485	1.0174	0.970547	0.986009	1.00524	1.0332	1.05315	0.923321	1.04444	0.991333	0.88538	0.973728	0.975537	0.965253	0.957285	1.0251	0.945551	0.973008	1.04166	0.988183	0.962898	0.951957	0.945118	0.977382	1.00664	0.968301	0.985247	0.982913	0.982649	0.939209	0.974103	1.01332
1.01518	1.01861	1.07527	0.949639	1.0148	1.00311	1.02726	0.970239	1.05992	0.950345	1.01198	1.00778	1.0284	0.984196	1.02939	1.04253	1.06371	1.01149	1.08022	1.04975	0.993989	1.01381	0.985391	0.998539	0.923415	1.00408	1.00957	1.01514	0.958451	0.934651	1.07947	0.994374	0.916318	1.01186	1.04539	1.05405	1.0377	0.960691	1.01813	0.998009	1.02095	1.01906	1.01081	0.936899	0.955006	0.957345	0.999818	0.966678	0.962175	1.0247
0.961255	0.978431	1.04452	1.02334	0.949681	0.944527	0.925377	0.980631	1.04509	1.00645	1.04097	1.01085	1.06914	1.01418	1.0352	1.03159	0.906399	0.972825	1.0541	1.00628	1.00942	1.04175	0.993117	1.04019	1.02976	1.06017	1.01107	1.07622	1.03873	0.997484	1.01511	1.08163	1.04686	0.986006	1.08662	0.88959	0.980129	1.0073	0.930871	0.900552	0.933603	1.0336	1.01446	1.07911	0.990385	1.01685	1.00584	1.00963	1.07432	0.995348
0.962972	1.0345	1.01196	0.964668	1.01957	1.02692	0.941882	0.970448	1.06011	0.978437	1.0125	1.02077	0.984694	0.958331	0.994108	1.00666	0.979501	1.01778	1.00387	0.93024	0.993041	1.01225	1.03984	1.04197	1.03385	1.02841	1.03837	1.11736	1.018	0.973773	0.959182	0.993189	1.01632	1.04577	1.07715	0.924537	0.970679	0.970416	1.00623	0.984321	1.00769	0.984756	0.971147	1.07045	1.02885	1.05919	1.01056	1.03616	1.05016	1.06952
1.0153	1.02382	1.0658	1.04323	0.984476	0.981388	1.01342	1.00274	1.04554	1.01279	1.05473	1.02157	1.00818	0.968355	0.971881	1.02422	1.0423	0.965761	1.0487	1.0125	1.02429	0.965919	0.992029	1.01198	0.990256	0.983874	0.984291	0.944477	1.00708	0.972265	0.989668	0.985849	1.03508	0.982203	0.988551	1.01808	1.04083	1.06411	1.05891	1.06609	1.04007	0.992463	1.04156	0.990705	0.958754	0.927417	0.931415	1.00175	0.992744	1.03634
0.989075	0.964804	1.01344	1.02885	1.02399	1.03581	1.07738	1.04345	1.0677	0.999787	1.0595	1.03763	1.0688	0.997739	1.01907	1.07178	1.02634	0.959134	1.02015	1.05959	1.05509	1.01572	1.05939	1.03429	0.971879	1.02824	0.957529	1.05766	1.04008	1.02344	0.987455	1.04075	0.942454	0.993844	1.0333	1.02859	0.951394	0.962238	0.980488	1.05881	0.993483	1.01795	1.06552	1.01684	0.984795	1.03794	0.960043	0.971437	1.03258	1.03008
1.01813	0.947403	1.04418	1.05372	0.944549	1.03131	1.01847	0.949945	1.05892	0.935338	0.936616	1.0537	0.975014	1.06583	0.993178	0.957412	1.03169	1.03094	1.0548	1.05402	1.06189	1.12114	1.0343	1.05418	1.06608	1.04008	1.04915	1.02396	1.04409	0.963698	1.04316	1.10021	0.983896	1.04147	1.04139	1.01827	0.951964	1.03235	1.06117	1.08992	0.940153	0.984138	1.09356	1.05443	1.00423	1.05504	1.00356	0.987479	1.02827	1.038
0.978029	1.00814	1.0346	1.0792	1.05686	1.03397	1.06535	1.01644	1.00904	1.01254	0.986615	1.06523	1.05322	1.00113	0.974501	0.946101	0.998066	0.958218	0.962277	1.04331	0.998933	0.912208	1.09639	1.08052	0.989857	1.07659	1.01778	1.01762	1.07312	1.00717	0.988176	1.00244	1.00359	1.01469	1.02368	1.007	1.03007	1.02304	1.0692	1.05023	1.05903	1.01987	1.08896	0.987606	1.02053	0.995365	1.03364	0.968713	0.960476	0.998639
0.966298	0.9869	1.01526	0.989027	1.0067	1.02746	1.04448	0.994342	1.05128	1.04045	0.987335	1.02903	1.01824	1.01607	0.983988	1.00542	1.0162	0.996101	1.01822	1.03395	1.00453	1.01196	1.10137	1.09375	1.07539	1.0027	1.0197	1.03128	1.04177	1.03026	0.985803	0.997033	0.977932	0.986031	1.08007	1.02982	0.998874	1.0462	1.01198	1.07751	1.00928	1.01718	1.06295	0.987307	0.960927	1.03205	1.04147	1.02895	1.03704	1.01053
1.02707	1.02941	1.08696	1.09683	0.98058	1.05173	1.05768	0.999933	1.02203	1.05836	1.10234	1.09128	1.02972	1.05042	1.04968	1.00967	0.999976	1.02766	1.03094	1.08445	1.03444	0.976037	0.985326	1.00137	0.964114	1.00791	1.00127	1.02627	1.01706	1.05382	1.06147	0.997597	1.00022	1.0634	1.08122	0.994957	1.00665	1.01794	1.02136	1.07144	1.01016	1.07736	1.06447	1.08676	1.03487	1.02198	1.0143	1.01125	0.982599	1.05357
0.99309	0.94335	1.04442	1.05013	1.00906	1.03701	0.965844	1.02016	0.991567	1.05636	1.03441	0.995066	0.967041	0.94593	1.03784	0.989777	1.04633	0.976056	1.05915	1.06811	0.91763	0.916582	1.02964	1.03612	1.01422	0.937011	0.97931	0.904094	0.963472	0.964444	1.03157	0.964671	1.00972	1.02763	1.05211	1.0417	1.06467	0.93915	0.995271	1.01217	0.991409	0.964847	1.02715	0.900258	0.995985	0.949538	0.993736	0.980547	1.00028	1.05103
0.945856	0.890162	1.04431	0.97334	1.06192	1.04536	0.974911	1.01722	0.975101	0.967464	1.00878	1.04985	0.981454	1.02408	1.08644	1.04577	0.99263	0.980288	0.959265	1.05449	0.937077	1.00096	1.03473	1.03776	1.00016	0.985919	1.03556	0.959599	0.982137	0.966016	0.972013	0.945428	0.960655	0.941062	0.938865	0.962932	0.989822	1.02752	0.967767	1.04725	1.04047	0.99228	1.03199	0.942411	1.01687	0.968877	1.01983	1.05502	1.03363	0.967825
1.08408	0.91285	1.00382	1.02544	1.02721	1.03109	1.02116	1.06608	1.00831	0.978137	1.13335	0.997511	0.920823	0.977436	1.06501	1.02775	0.914945	0.999488	0.934361	1.05333	0.972586	1.00011	0.933123	0.980492	0.98784	1.0144	0.95511	1.00854	0.981659	1.0003	0.96389	0.949466	0.974308	0.973425	1.01983	0.996812	0.98914	1.02461	0.947309	0.928336	0.98492	1.06275	0.986017	0.966917	1.03391	1.02998	1.003	1.03699	0.997901	0.973668
1.00879	0.956341	1.04491	1.06211	1.10432	0.964408	1.04782	0.966478	0.995152	1.04317	0.952795	1.05604	0.995237	0.985616	0.984501	1.01701	0.97848	0.989562	1.03221	1.04324	1.02142	0.929465	1.08076	1.03508	1.02778	0.987654	1.04738	0.969751	1.01029	0.98959	1.01999	0.941519	0.979323	1.00212	0.966544	0.999818	1.00678	0.996546	0.977974	0.974275	0.99972	0.945735	0.934624	0.924173	0.956109	1.10103	1.09558	1.05028	1.03875	1.01217
0.968647	0.954908	1.02662	1.0244	1.02793	0.982175	0.974766	0.920978	1.01071	1.03107	1.03719	0.981876	1.0893	1.02923	0.83901	1.01388	0.953502	1.035	1.00304	0.970746	0.952411	0.983824	1.0478	1.00737	0.968232	1.04468	0.994217	0.939215	1.0652	1.05528	1.01027	1.0154	1.01393	1.04522	0.966404	1.02806	1.00674	1.09196	0.916927	0.963407	1.007	0.951337	1.01802	0.942966	1.02047	0.963254	0.994793	1.01586	0.97233	0.951733
0.979337	0.921531	1.05979	1.05955	1.02876	0.981512	1.06597	1.01216	1.02669	0.945793	1.0345	1.04219	1.00014	0.931439	1.06182	1.02868	0.917196	1.0245	1.02115	1.03182	0.962341	1.03979	0.981753	0.999703	0.982363	0.996209	1.02771	0.99266	0.996201	1.01144	1.02353	0.951138	0.930718	0.999243	0.975942	1.02524	0.97761	1.0186	0.985368	0.975598	0.966407	1.03823	1.05374	0.997997	0.989477	1.00315	1.04238	1.10584	1.04905	1.01442
1.01984	0.970164	1.0309	1.03594	0.900263	0.989367	1.00812	0.961939	0.955093	1.02885	1.08917	1.04638	1.06306	1.0081	1.05919	0.999099	0.926605	1.00831	1.04024	1.03271	0.979703	1.02148	0.980015	1.03359	0.961644	0.988325	0.949155	1.01546	0.961723	0.989069	1.03787	0.989331	0.945839	0.973354	0.99118	1.03683	0.986473	0.971641	1.04386	1.0355	0.973514	1.05156	1.01505	1.051	1.01814	0.973423	1.05165	1.15011	1.06519	1.08166
1.00389	1.03662	1.03922	1.04599	0.981442	1.04873	1.02093	1.03497	1.05783	1.03501	0.995382	1.03875	0.991359	0.989175	1.03684	0.944777	1.00577	1.01461	0.935492	1.00968	0.953497	0.947027	0.948296	1.00952	0.970377	0.990516	0.922988	0.975525	1.00514	0.968011	1.00976	1.06491	0.972556	1.07751	0.952433	1.04662	0.993687	1.08466	0.964337	0.977586	0.971176	0.983892	1.01887	1.06212	0.948835	0.987453	0.973806	0.940895	0.963169	0.981046
1.03317	1.00524	0.956533	0.99353	0.993847	1.04813	1.0568	0.934765	0.962487	1.07382	0.947845	0.977891	1.05427	0.94088	0.959784	0.973744	0.955671	1.0307	0.995544	1.03794	1.02354	0.995094	1.02306	1.00515	1.02324	0.980703	1.02291	1.00338	1.02169	0.982137	1.00027	0.954266	1.04837	1.03033	1.06716	0.956986	1.08458	1.02466	1.07894	0.925914	0.962154	0.977594	1.00266	1.03106	0.976501	0.953477	0.996751	1.00298	0.983165	1.00459
1.04256	0.938324	1.0361	0.985114	1.02211	0.962394	1.00793	0.977733	0.938291	1.04558	0.976543	0.950606	1.09488	0.982103	0.976448	1.03087	0.989611	1.06706	0.998392	1.02263	1.03674	1.01651	1.04675	0.986321	1.05564	1.0454	1.05114	1.10626	1.02047	1.01666	1.0503	0.992103	1.03913	0.984725	1.00704	1.0118	1.04048	0.999108	1.0782	1.02635	1.03517	1.04538	0.99511	1.08025	1.04403	0.991433	1.02389	1.03761	1.03577	1.01596
0.999653	1.02532	1.06425	0.979386	1.04647	0.962436	0.992816	1.01764	0.973568	0.974374	1.05172	1.01486	0.964499	0.987006	0.993738	0.976907	0.953511	0.989542	1.03424	1.0112	0.959498	1.02879	0.936677	1.01344	1.03836	1.01954	1.08591	0.960698	1.02564	1.0574	1.02808	0.991013	0.973168	1.03095	0.985951	0.984854	1.0003	0.960375	0.924317	0.94964	0.998016	1.01702	1.09561	1.06799	1.05356	1.0472	1.02294	1.01248	0.996766	0.986959
0.983987	1.03489	1.04877	1.08153	1.02791	0.997593	1.04168	0.95993	1.06524	1.02446	1.07426	1.02657	1.03984	0.994844	1.0148	0.954076	1.04828	1.05651	1.03845	1.04957	1.11616	1.08827	1.00191	1.00253	1.05976	1.06892	1.07691	1.06336	1.08373	1.01799	0.985858	0.991051	0.974938	0.974877	0.993475	0.952018	0.98447	0.952967	1.04622	0.998918	0.995586	1.0332	1.06222	1.03657	1.02971	1.06313	1.04361	0.972536	0.987703	1.02254
0.994756	0.987235	1.04275	1.01341	0.95008	1.02954	1.06272	0.997744	0.96419	1.03647	0.989752	0.97815	1.05314	1.03242	1.01153	1.07387	1.02231	1.06713	0.984424	0.937995	1.0687	1.01853	1.03689	1.02159	1.01166	1.01831	0.95611	0.97796	0.938981	0.989033	0.97315	0.983997	0.959049	1.00606	1.04036	1.02084	1.01315	1.01918	1.01606	1.02011	1.07781	0.993782	1.03068	1.00867	0.984117	1.0207	1.0572	1.01746	0.94476	0.86592
0.993462	1.0721	1.04386	1.06856	0.977491	0.984972	0.993332	0.987752	1.09451	1.01958	1.07681	1.00035	0.95791	1.0593	0.997446	1.02268	1.0961	0.959641	1.00644	1.05923	1.10015	1.07755	1.04984	1.04272	1.02061	1.04563	0.982651	1.0338	1.06051	1.03762	1.00979	1.01702	1.03673	0.99813	1.09993	1.03546	1.01983	1.016	1.02709	1.04132	1.03751	1.03311	1.04104	0.987961	0.980961	1.02814	0.98762	0.988549	0.992985	1.00598
0.957437	1.09103	1.05556	1.07028	1.03497	0.97866	1.05718	0.960402	1.07327	0.99508	0.971892	1.07207	0.991646	0.9986	1.01776	1.00944	1.04904	1.00507	0.997894	1.0473	0.940894	0.944378	1.01143	1.01367	1.0093	1.01059	1.01538	1.03488	1.03077	0.982171	1.0494	1.0841	0.938415	0.939394	0.989255	0.992617	1.03412	0.92477	1.02717	1.07864	1.03748	0.984049	0.995404	1.01296	0.92676	1.04806	1.00934	1.0473	1.02325	1.09076
1.0296	0.96134	1.01573	1.04197	1.06481	0.977369	0.967705	1.00306	1.06595	0.997005	1.07839	1.01362	1.02518	0.931863	1.08468	1.05356	1.03878	0.990171	1.02919	1.0527	1.04322	0.960616	1.08733	0.983924	1.02395	0.990703	1.04467	1.05607	0.997398	1.00424	0.996663	1.01653	1.05127	0.989561	1.00906	0.953039	0.972303	0.946118	1.01793	1.00353	1.0284	1.01329	1.01336	1.03829	1.05343	1.10425	0.985191	0.99535	1.08181	0.943384
0.954449	1.01544	1.0088	1.08943	1.06191	0.984646	1.0221	0.972592	1.12288	1.01655	1.12947	1.05681	1.03812	1.06363	1.02749	1.01034	0.961666	0.984922	0.98564	0.986531	1.06106	0.997753	1.01243	1.0219	1.0478	1.13662	1.03637	1.08766	1.04353	0.956201	1.01605	1.0605	1.01634	0.986458	1.02621	0.995895	0.994109	0.956387	0.997529	0.955579	1.03593	0.955945	0.996384	0.995589	0.938155	1.09954	0.981152	1.01647	1.06355	1.05174
1.05954	1.02386	1.06864	0.998725	1.00505	0.970456	1.08039	0.933692	1.01106	0.921064	1.02124	1.02958	1.029	1.00249	1.10662	0.917527	0.987627	1.04717	1.10577	1.06106	0.919332	0.941462	1.00899	1.07861	1.07462	0.983516	1.08041	1.00501	1.00375	1.0218	1.01528	0.995845	0.944188	0.915041	0.898238	0.929195	0.978494	0.918119	0.922997	1.05696	0.991783	0.990429	1.00327	0.984954	0.950676	1.10766	1.07233	0.980373	0.993096	1.02767
1.02682	0.979149	0.995789	0.969646	1.02133	0.984709	0.963929	0.96064	0.95335	1.03521	0.982568	0.962837	0.988189	1.03951	1.07164	1.04253	1.01447	0.947074	0.973623	1.02538	1.05074	1.05591	1.07817	1.08488	0.990924	1.01957	1.02219	1.09081	1.04186	1.04499	0.957854	0.967811	0.965402	1.00978	1.05222	0.942249	0.944614	1.03127	1.00898	1.05049	1.08552	1.0244	0.979235	0.981624	1.00582	0.92065	1.07127	1.08167	0.973455	1.02818
1.01936	1.01009	0.895564	1.02673	0.929374	0.998119	1.03819	1.00117	0.975358	0.992442	0.99843	0.934203	1.08598	1.05748	0.958201	1.09247	1.04306	1.05363	1.02138	0.955532	1.05375	1.06107	1.02989	0.968606	0.954372	0.984157	0.95242	0.935648	1.00728	1.01157	0.954713	0.975556	1.0242	1.04264	1.03488	0.99206	0.979582	1.01744	0.957091	1.00035	1.0615	1.00152	0.961065	0.96722	1.04627	0.974701	0.962884	0.984598	0.993123	0.893383
0.945865	1.05682	1.01416	1.02072	1.09748	1.09092	1.03844	1.01155	1.03969	1.07876	0.990812	0.985619	1.05302	0.977718	1.03645	1.05589	1.03256	1.08661	1.03369	0.955227	1.00047	1.01534	1.10787	0.92489	1.02406	1.06611	1.05578	0.995476	1.07857	1.02483	1.02642	0.965434	1.04276	1.04394	1.01307	1.07834	1.09717	1.02905	1.02714	0.928554	1.06755	0.993065	1.04972	1.03209	1.03033	0.96806	0.989511	0.975485	0.993293	1.06015
0.968165	0.93556	1.07382	1.00846	1.00388	0.999996	0.947019	1.027	1.01658	1.00488	1.04811	0.978793	1.03743	1.03527	1.00662	0.96292	0.997118	1.04685	0.994787	1.01039	0.992376	1.05883	0.976156	1.03267	1.00391	0.998276	1.02403	0.991943	1.04567	1.0212	0.975456	1.04073	1.00821	0.979774	1.06789	0.945791	0.956057	0.987319	0.966765	1.00495	0.946434	1.06044	1.02197	1.06455	1.0824	1.01023	1.0086	1.06466	1.0098	0.98964
1.00145	1.0347	0.970332	1.04617	1.01552	0.953432	0.910079	1.04801	1.01797	1.00824	0.996527	0.99828	1.01429	1.03246	0.910747	0.99296	0.984073	1.03418	0.981818	1.01438	0.974006	0.930862	1.04793	1.05718	1.05367	1.0287	1.05123	1.00462	1.08005	0.992252	1.018	1.03489	0.955339	0.883927	0.8742	0.941	1.0301	0.92665	1.01031	0.969917	1.02338	0.984224	1.00786	1.01994	1.00235	0.984328	1.09573	1.06989	1.04431	1.08266
1.01195	1.02561	0.947195	1.07555	1.06498	1.02311	1.00044	1.05404	1.02992	1.03843	1.02052	1.06435	0.966424	1.0374	1.03248	0.996581	0.998202	1.03627	1.02359	1.02409	1.01297	1.0059	1.03119	1.01816	0.999783	0.989568	0.990828	0.96127	0.96313	1.08171	0.986446	0.96462	1.06447	1.03387	1.06443	1.0086	0.976886	1.01252	0.975094	0.959296	0.929671	1.05533	1.02455	1.02636	1.037	1.02042	1.01851	0.985119	0.953447	0.994707
0.98835	0.982819	1.06424	1.04173	1.01103	1.01973	0.955074	0.979391	1.04127	0.993491	0.987774	1.03059	1.0671	1.00398	1.01491	0.975542	1.03078	0.936014	1.00449	1.05915	1.01379	0.996085	1.06134	1.02849	1.03317	0.990092	1.01462	1.00151	0.9878	1.09547	0.998389	1.03726	0.982852	1.05736	1.05009	0.925021	1.01749	1.04913	1.02007	1.0371	0.928911	1.01024	1.05493	1.02731	0.996483	1.02725	0.949902	1.0371	0.956707	0.985401
0.963085	0.938026	0.983554	1.00827	0.972868	0.988532	0.982321	0.952156	1.00476	1.02745	1.04687	1.03924	1.04276	1.01619	0.951601	1.02691	1.00636	1.04112	0.952572	1.05287	1.0266	1.01309	1.02174	1.08712	0.993503	1.02593	0.990175	1.072	1.07061	0.951473	0.974646	1.02404	1.00286	0.989182	1.00341	0.994723	0.942102	0.94482	0.98073	1.05	1.01678	0.984625	1.00387	0.990282	1.02021	1.03075	0.999059	1.0244	1.0215	0.983369
0.975544	1.01855	0.98271	1.06301	1.01061	0.997225	0.939164	1.00272	1.02692	1.03773	1.05395	0.945714	1.05999	0.956776	1.03972	0.955002	0.958292	0.949443	1.00682	0.996736	0.949927	1.04102	1.07425	0.990373	1.04885	1.04499	1.08577	1.01265	1.03486	1.00311	0.990544	1.00649	1.00242	1.06155	1.03314	0.982703	0.957773	0.887097	0.97008	0.975601	1.04622	0.969678	0.994185	1.08801	1.07892	1.03266	0.958623	0.973972	0.99485	1.0565
1.12267	1.01328	0.998473	1.04046	1.05801	1.01345	0.973495	1.00752	1.024	1.03517	0.980088	0.999708	1.0288	1.00413	0.998605	1.02988	1.04168	1.11412	1.09707	0.981833	1.04748	1.00025	1.021	0.98325	1.05513	1.01798	0.931889	0.967036	0.989136	0.999338	1.04917	1.05847	0.918657	0.976631	0.983333	0.94193	0.954584	0.97212	0.962344	1.01341	1.00209	1.03213	0.994282	1.00838	0.969123	0.938051	0.975089	0.999818	0.991954	1.02766
0.955705	0.950428	1.06127	1.01133	1.0734	0.991693	0.989382	0.945697	1.07764	0.989521	1.01625	1.04789	0.981164	0.996657	0.980461	0.90684	0.996483	0.947658	1.00784	1.01587	0.999869	1.03787	0.972183	0.952269	1.10529	1.06061	1.06517	1.04846	1.06234	0.977843	1.05752	1.08016	0.994186	1.02861	1.13509	0.979351	0.997857	0.967388	1.02295	0.990224	0.91187	1.03137	1.07434	1.06621	1.06895	1.03112	0.978097	1.00636	1.05985	0.996773
0.959097	0.949235	0.95562	1.02347	0.954475	1.04612	1.03715	0.981329	1.00288	1.02033	0.951708	1.03531	0.977387	0.928373	0.997648	1.00292	0.983031	1.03396	1.04693	1.00934	1.05633	1.05593	1.00522	1.04652	1.01336	1.03585	0.950284	0.972292	0.870268	0.836361	0.899541	0.951048	1.01883	0.958793	0.996275	0.999512	1.0271	1.00629	1.04164	0.926198	0.90705	0.917591	0.890249	0.884478	0.902096	0.945057	0.94807	0.944203	0.922218	0.941453
1.00294	1.0409	1.03977	1.04857	1.05917	1.06201	1.01965	1.04431	1.07199	0.99539	0.90242	0.990409	0.920428	1.00198	1.05718	0.986374	1.08972	0.940777	0.967461	0.947419	0.987478	0.912943	0.917262	1.02614	1.0072	0.958672	0.961658	0.98303	0.926915	0.931032	1.02056	0.970278	1.06365	1.02132	0.980389	1.08664	1.04728	1.02107	1.00696	1.00385	0.952442	0.984716	0.987925	0.984614	0.933857	1.09273	1.01882	1.04111	1.05982	1.00559
1.01556	1.05245	1.02473	1.08117	0.969522	1.01788	1.0018	0.990624	0.994207	1.04665	0.996324	1.04733	0.996322	0.987795	1.01063	0.910986	0.983906	1.02426	1.03931	0.990762	1.04801	1.02244	1.0269	1.05153	1.01922	0.992267	1.07268	1.06983	0.996326	1.0832	1.03016	1.02653	0.951274	0.975938	0.979196	1.02518	1.0215	0.943204	1.04737	1.00825	1.00658	0.981233	0.979567	1.01196	1.03338	1.06235	1.04901	1.03029	1.02991	1.06397
1.04363	0.958936	1.06738	1.03855	0.940966	1.01497	1.03304	0.967626	0.998029	1.04215	0.973423	0.997129	1.03553	0.992619	0.985546	1.03642	1.06318	1.01018	0.99917	0.998982	0.982039	0.988426	1.0254	0.983792	1.05561	1.01155	1.01434	1.00912	0.981554	1.00295	0.968232	0.986877	1.02496	0.982003	1.05516	1.10757	0.972754	1.04021	1.07903	0.977755	1.00125	1.06411	1.01365	1.023	1.03583	0.948761	0.909444	0.933741	0.963145	0.981212
0.992379	1.01918	1.03934	1.03303	1.0089	0.979535	1.03857	1.01547	1.09297	1.00222	1.05534	1.03723	1.01642	0.993517	1.01314	0.961779	0.975559	1.0153	1.00797	1.05092	0.999471	0.992834	0.992898	0.974903	1.03217	1.03012	1.00222	1.01394	1.03908	0.97221	0.983298	1.01475	1.00773	1.03777	1.08467	0.995564	0.952122	0.874587	1.00847	0.984104	0.983263	0.991384	1.0236	0.989134	0.989584	1.0036	1.0182	0.980232	0.998236	1.0466
1.03098	0.984294	1.03355	1.08732	1.05782	1.11737	0.93895	1.04117	1.01137	0.974917	1.09158	1.07616	1.0405	1.04496	1.03004	1.06078	1.01127	1.02836	1.04725	0.997307	0.995946	1.03447	1.06879	1.02648	1.0152	1.0144	1.03512	0.989645	1.04324	1.07756	1.02523	1.03794	1.03928	0.992073	0.966845	1.07126	1.05198	1.03816	0.980662	1.02565	1.04381	0.999837	0.98731	1.04379	1.06624	1.08922	1.03149	1.02708	1.01421	0.997269
1.00997	1.00916	0.981223	0.94413	0.95392	0.996868	0.992031	1.04617	0.968471	0.944252	1.00726	1.0616	1.03138	0.954805	0.961344	1.10811	0.982296	0.977031	0.9943	0.987361	1.00441	1.1173	1.02125	1.00717	1.03316	0.858536	0.964801	0.930937	0.914506	1.00299	0.98956	1.03597	0.998413	0.904506	0.930006	1.00303	1.01519	0.950847	0.913108	0.978038	0.997179	1.04582	0.917005	1.00588	1.02331	0.960215	1.06967	1.06503	1.00247	1.0394
1.03303	1.07959	0.936699	0.941296	0.989371	0.950798	1.00243	0.969067	0.977607	1.04058	1.01304	0.989626	1.08662	1.01299	0.987786	1.04631	1.08493	1.0395	1.07217	0.998931	1.02812	1.01407	1.07837	1.02261	1.06745	1.00338	0.994364	1.01038	1.02631	1.04797	1.05594	1.00031	0.972222	0.98647	1.01225	0.983043	0.962507	1.00687	0.96457	1.04356	1.00876	1.04111	0.99264	1.07867	0.987255	0.959435	1.07053	1.06614	1.01312	1.03527
0.980074	0.982186	1.03916	1.04364	0.953587	1.02593	1.00537	0.999827	0.96174	0.930809	0.991596	1.02209	1.03601	1.08388	1.06209	0.972598	1.07719	0.958869	1.03921	1.02651	1.06786	0.998382	1.03037	1.13366	1.09005	1.00206	1.06079	1.05995	1.08007	0.982163	1.02173	1.03225	0.963101	1.04726	1.04799	1.001	1.00662	0.988047	1.00145	0.999709	0.977419	1.03019	1.08692	1.06118	1.06243	0.97883	1.01992	1.01877	1.05806	1.02866
1.07881	1.03938	1.04149	1.04742	1.07208	1.06221	1.00247	1.04348	0.973807	1.02329	1.04558	1.03896	1.01768	1.09406	0.974719	1.03329	1.06116	0.978306	1.0239	1.0538	0.975036	0.965652	1.04805	1.08707	0.974067	1.0047	0.9156	1.0276	0.954145	0.974947	0.997567	0.950194	1.06113	1.01039	0.994377	1.06619	1.00387	1.01187	1.00576	0.982727	0.984049	1.04172	1.03245	0.957524	1.03807	0.990027	0.988816	1.07537	1.02638	1.03445
1.03441	1.06209	1.05345	1.00919	0.972883	0.989961	0.979521	0.976589	0.965046	0.966065	1.05501	0.97954	1.04051	1.08699	0.979878	0.95474	0.981141	1.02852	1.05734	1.00466	0.97097	0.986256	0.978602	1.00643	1.02406	0.996677	1.02977	0.974244	1.04919	1.07358	1.01386	1.06686	0.96985	1.028	1.0627	0.955256	0.903743	0.97838	1.02517	1.03289	0.978375	0.983854	0.950655	1.02665	1.00175	1.03519	1.05006	1.03907	1.01023	1.13735
0.997161	0.947329	1.04886	0.997465	1.01835	1.01121	0.968366	1.04201	1.03168	0.993668	0.938824	0.915647	0.999044	0.934812	0.940359	0.97446	1.05493	0.968975	1.00431	0.980185	0.993357	1.04097	1.00815	0.958701	1.06825	0.989214	1.06992	1.03382	1.00823	1.01308	0.984701	1.01558	1.03035	0.928296	0.996083	0.968986	1.03137	1.02933	0.887043	0.950311	1.0263	0.995652	0.969009	1.00814	1.01477	1.00312	0.932455	1.08669	1.06351	1.05117
1.06117	1.07562	1.00823	0.989409	1.00276	1.03397	1.05677	1.0384	1.04639	1.02147	0.981657	1.02389	1.07265	1.03639	1.02624	1.04735	1.06249	1.05069	1.08927	1.0107	0.995552	1.01352	1.05009	1.00249	1.01774	1.05877	1.00659	1.04558	1.03443	0.975554	1.06064	1.05759	1.02564	1.03288	1.09286	1.00137	0.976947	1.03396	1.01031	1.04819	0.944886	1.05726	1.04228	1.06864	1.03847	1.03274	0.983338	1.02698	1.03247	0.99055
0.993399	0.971359	0.944385	0.980805	0.999476	0.971246	0.967083	1.05141	0.964071	1.02364	0.981914	0.920665	0.977017	1.01418	0.934888	0.959241	1.04602	1.04204	0.978594	0.902986	0.949248	1.03981	0.95081	0.968924	0.978544	0.984897	1.03017	0.926867	1.01221	1.00155	0.944166	0.959728	1.02919	1.07212	0.992624	1.02987	0.999656	1.04195	1.02905	0.996002	0.922076	0.941308	1.0435	1.0041	0.993692	0.977455	0.990028	0.981964	0.986387	1.0634
1.06128	1.09205	1.06647	1.03388	1.05557	1.08475	0.955812	1.05231	1.05433	1.05382	1.05559	1.03958	0.96239	1.04284	1.05391	1.00208	1.00945	1.01075	1.04478	0.981586	1.01224	1.01698	1.06119	1.01509	1.03364	0.985559	1.06935	1.07243	0.957008	1.04961	1.0076	1.00855	1.06831	1.08308	1.00292	1.10482	1.13371	1.04518	0.996369	0.972922	0.93749	0.997872	1.04256	1.00176	0.993359	1.07802	1.0454	1.11985	1.04732	1.02779
1.07626	1.02071	1.01277	1.07894	1.03527	0.99589	0.975132	1.02724	1.03856	1.03892	1.09551	0.993956	1.03124	1.0219	0.914141	1.03538	1.03055	1.06284	1.06352	1.04313	0.999746	1.00325	1.03378	0.990621	0.969228	1.03215	0.99794	0.941214	1.04224	1.01017	1.02255	0.995388	1.02504	1.01286	1.03163	1.02569	1.00014	1.03044	0.962014	1.06064	1.05872	0.940343	1.08701	1.04392	0.999731	1.02145	1.01643	1.01821	1.02889	1.06071
0.971607	1.0081	1.00046	1.0002	1.03092	1.03342	0.997742	0.921526	1.01996	0.932321	0.9957	1.01977	1.06582	1.05582	0.957137	0.953865	1.04165	1.06743	1.05437	1.06601	1.03911	1.04823	1.01611	1.08809	1.03127	1.03326	1.04193	1.0163	1.07398	1.02086	0.960129	1.01448	0.923562	0.998515	0.965317	0.997056	0.957066	0.956296	0.980497	1.07522	0.996701	0.982099	1.02	0.971983	0.981874	1.02853	0.993818	1.00023	1.02712	1.00738
0.993704	0.968598	1.02101	1.0013	1.00128	0.966105	1.07748	0.975758	1.01482	1.07719	1.03197	0.972121	0.971141	0.993888	1.03525	1.03875	1.01136	1.00092	1.05815	1.03728	1.00212	1.0743	1.08714	0.985568	1.00765	1.02736	1.06664	1.03102	1.05423	1.01621	0.966509	1.03289	1.07345	0.977049	1.01341	1.08116	1.08063	0.976675	1.01294	0.933703	1.01201	1.016	1.01176	1.02897	1.01503	0.988786	0.934785	1.00033	0.98122	1.01154
1.07624	1.05611	1.05314	1.07373	1.09602	1.01605	1.00523	1.00464	1.08197	1.02297	0.985248	1.0698	0.971915	1.06456	1.01572	1.0992	1.03708	1.02323	1.00554	1.10803	1.05412	1.01787	0.955634	0.998844	0.995869	1.01902	1.05868	1.04351	1.06966	1.07216	0.988284	0.966007	0.950847	1.00061	0.967888	0.988722	1.02773	1.03942	0.996725	1.0745	1.05252	1.05857	1.01349	1.03655	0.984864	1.06727	0.979101	1.00497	1.00949	1.03369
0.983144	0.970921	1.00188	0.987955	0.982604	1.03514	0.996301	1.00728	1.04943	1.01007	0.984552	0.993887	1.01465	0.972925	1.04442	0.967516	0.985676	0.98758	0.973966	0.974562	0.95552	1.02795	0.970897	1.02079	0.985099	0.978656	0.973213	1.03355	1.00274	1.00987	0.978863	1.04514	1.07027	1.09245	0.992056	1.03678	1.03486	1.07213	0.932588	0.971276	1.01058	0.990453	1.02306	1.01655	1.0198	1.02827	0.94596	0.964721	0.977844	1.00098
0.991725	0.985089	1.00194	1.01964	1.0021	1.01252	1.03565	0.967306	0.969172	1.08505	0.990574	0.986966	1.08032	0.988227	1.03596	1.06985	1.03623	1.00956	1.05637	1.01756	1.01574	0.92204	1.02007	0.985139	1.01341	1.09227	0.978109	1.05617	1.03399	0.907288	1.04793	0.994266	1.03278	1.0238	1.04151	1.05046	0.957541	1.01803	1.00278	1.04458	1.04726	0.916313	1.01008	0.979887	0.930312	1.03763	0.998332	0.999485	1.01746	0.987516
0.960611	1.02919	1.03853	1.01911	1.03906	1.00165	0.991248	1.05442	1.10265	1.04975	1.01377	1.02746	0.963926	0.999305	1.01704	1.00698	0.947831	1.09866	0.964251	0.995585	1.05259	0.981937	1.00528	1.02818	1.04431	1.03183	1.05491	1.05187	1.04388	0.970164	1.01195	0.996473	1.05355	1.00637	1.07108	1.04857	1.03979	0.995556	1.07328	0.98082	1.04555	0.957615	1.05453	1.02024	0.970239	0.954369	1.04819	0.963746	0.966465	0.969471
0.958709	0.989211	1.02408	1.03306	1.09646	0.976598	1.00841	0.974769	1.07328	1.02893	1.03384	1.02713	1.03008	1.04736	0.991993	1.01549	0.949934	1.00468	0.991362	1.00933	0.977708	0.987492	1.03244	1.02844	1.01268	0.996725	1.02909	1.01105	1.02741	1.04498	1.04593	1.03691	0.991031	1.01467	1.0092	1.01304	0.991331	0.976498	0.943598	0.998232	0.994215	1.01289	1.02764	1.04677	0.909848	1.00426	0.988465	1.07857	1.10336	0.986372
0.984607	1.00909	1.06727	1.07672	1.0355	0.981791	1.02763	0.993667	0.999263	1.05183	1.05593	1.08674	1.01284	0.958021	1.05521	0.953612	0.966929	1.00949	0.99226	1.04754	0.907227	0.983688	1.05435	0.956394	1.0012	1.0201	1.03209	1.05053	1.02039	0.939127	1.01087	0.976354	0.990313	1.07423	1.01219	0.960763	0.984852	0.983386	0.998518	0.981051	0.99077	1.00465	0.989606	0.963506	1.01785	1.12072	1.00434	1.02793	1.05536	0.994346
0.972129	0.978722	1.00018	1.04961	0.991929	1.08812	1.01248	1.08471	1.05395	1.07119	0.982393	0.996814	0.9778	1.04535	0.95526	1.03503	0.94634	1.04144	1.06667	0.988484	1.00866	0.986085	1.00598	1.00093	1.03758	1.06691	1.01764	1.06234	1.06633	0.950745	0.968703	1.00373	1.053	1.03457	1.04424	1.02369	1.06202	1.0531	0.982366	1.04628	0.972041	0.988308	1.01524	0.974059	1.01357	1.06868	0.984295	0.910091	0.991362	1.04562
0.975173	0.892847	0.967217	0.959991	1.02601	1.02165	1.02848	1.02422	0.959878	1.03908	0.986914	0.956281	0.967574	0.95798	0.991539	1.02078	1.02814	1.02191	0.913305	0.995135	0.938284	1.01754	1.05331	1.02603	0.924716	0.935107	0.966641	0.895414	1.00569	1.00457	1.04867	1.02466	1.03377	1.03361	1.01219	1.05256	1.06103	1.04776	1.07663	0.987838	1.04184	0.924616	1.01537	1.04005	0.958733	0.923876	0.954358	1.01299	0.974881	1.06502
1.01088	1.07715	0.959245	1.06026	0.974227	0.988673	0.981035	0.968126	0.969256	1.04889	0.973574	1.0504	0.998148	1.045	1.02295	1.02036	0.991706	1.06707	1.01683	1.09272	1.01514	1.00042	1.01565	1.08395	1.06107	1.03746	0.985791	1.05308	1.01635	1.00209	0.982939	1.04756	0.991009	1.06096	1.06968	0.956433	0.941113	0.983974	1.04679	1.07952	0.997409	0.953717	1.02541	1.03997	0.997108	1.01273	0.998574	0.983652	1.00109	1.00845
1.01165	0.975335	1.02636	0.947425	1.03637	0.963486	1.00363	1.07074	0.941862	0.925975	1.00705	0.973858	0.98005	1.04199	0.913153	1.01667	0.936909	1.02224	1.01943	0.999585	0.971886	0.994601	1.01429	0.920116	0.987326	1.01104	1.02429	1.01441	1.03262	0.953657	1.07159	1.01119	0.941589	0.976281	0.949257	0.970665	1.01214	1.05534	0.871222	0.964454	1.01311	1.08765	1.07917	1.03445	1.13592	0.977557	0.99577	0.958048	1.00926	0.97217
0.989198	1.03683	1.0734	1.08307	1.05386	1.06459	1.00994	0.994785	1.04672	1.02631	1.06456	1.14105	1.03454	1.00224	1.04353	1.01291	1.00818	1.10634	1.04895	1.07966	1.06924	1.03894	1.03118	1.02651	1.0207	1.06703	1.0153	1.07392	1.05156	0.976438	1.02344	0.994522	0.902993	1.00066	1.0404	0.976464	1.00003	0.882258	0.981947	1.04414	1.03464	1.05731	1.04351	1.04886	1.04232	1.10031	1.00333	1.0443	1.0977	1.08509
1.01505	1.01524	0.976654	1.02529	1.00171	1.02486	1.01623	1.03098	0.955061	0.970221	1.05013	0.942663	0.972681	1.01966	0.991161	0.986553	0.982814	1.01772	1.0132	0.918266	0.972484	0.960587	0.972078	1.01167	1.01178	1.00453	0.987185	0.94447	0.981739	0.936512	0.992201	0.997001	0.940825	1.04715	1.00882	0.994182	0.991677	0.959065	0.989742	0.948255	0.950891	0.998968	0.981317	0.964805	1.01622	0.933747	0.967479	1.05545	1.01046	1.01447
0.96288	0.972138	1.03692	1.03029	1.05083	0.94322	0.896645	1.00994	1.0847	0.983247	1.00051	0.966987	1.05537	1.05494	0.965442	1.02797	1.01727	0.98852	0.952763	1.04396	0.955966	1.03369	1.01513	1.05099	1.07437	0.953965	0.982926	0.921163	0.926133	1.00832	1.09006	1.01505	1.00095	0.988532	1.03673	0.977619	1.02463	0.960838	0.920476	1.06684	0.962576	1.0108	1.06901	1.05223	1.01578	0.957197	1.05989	1.01371	1.06456	0.989943
1.03889	1.01807	1.01802	0.914936	0.933828	1.02687	1.05346	1.07905	0.98564	1.02544	1.09471	0.983865	1.03864	1.05268	1.03179	1.04797	1.00496	1.06431	1.02366	0.992163	1.08733	0.983464	1.04535	0.990969	1.00196	0.982658	0.990068	0.973669	1.0154	0.993607	1.06718	1.04035	1.00235	1.01402	1.00645	1.08651	1.0094	0.969876	0.978301	1.03991	1.09424	1.05162	0.924868	0.987627	1.03642	0.927913	0.993122	0.953537	0.996663	1.03657
0.995851	1.02507	1.05846	0.995239	0.930895	1.02857	1.03139	1.02533	0.976189	0.982428	1.05349	1.05703	1.02023	1.021	1.00253	0.997938	0.97787	1.06113	1.02515	1.04658	1.07212	0.973151	0.997328	1.01941	1.06165	0.994376	1.07708	0.94495	0.965908	1.04945	1.06548	1.05472	1.01678	0.941964	0.97531	1.01807	1.0639	1.0155	0.947291	0.9926	1.0842	1.04503	1.00554	1.07095	1.10473	1.00811	1.07579	1.03422	0.974382	1.12593
1.01755	1.0159	1.03103	1.02473	1.03111	1.04817	0.949462	1.11259	1.05684	1.01622	0.982785	1.03494	1.02359	1.00646	1.06107	0.947224	0.973791	0.984454	1.00569	0.996174	0.978392	0.961273	1.04467	1.09385	1.05707	1.02816	1.06819	0.99594	1.04469	1.00344	1.03157	1.04791	1.01764	0.988157	0.994055	0.965948	1.02211	0.994678	1.03876	1.06196	0.982626	1.02769	1.08386	1.06773	1.04845	0.985902	0.987708	0.964619	0.97077	1.03561
0.964145	0.977934	1.05044	1.10007	1.03357	1.01789	1.00157	1.01713	1.03096	0.945176	1.04308	1.00723	1.01171	1.00934	1.00995	1.01038	0.998169	0.993852	0.966043	0.966195	0.960526	0.981559	1.0439	1.05489	1.05656	1.11004	1.06554	1.02595	1.06118	0.979581	0.943127	1.03639	1.03266	0.988011	1.03417	1.01183	1.03108	0.956651	1.02638	1.07083	0.924516	0.961328	1.01892	0.933555	1.00546	1.04913	1.01306	0.983409	1.03228	0.950255
0.921807	1.03321	1.00118	1.07667	1.0098	0.993098	0.936961	0.979108	1.01677	1.08261	1.08709	1.04434	1.00844	1.00451	0.982063	1.04315	1.0162	0.954322	0.965896	1.02451	0.949537	0.984738	1.07979	1.02367	1.03169	1.02309	1.02238	0.996071	1.01154	0.999088	0.971616	1.0259	1.04195	1.05069	1.01289	1.09758	1.02959	0.972143	1.06004	1.01891	0.97953	1.00124	1.00939	1.01635	0.967888	0.97702	0.952503	1.00583	0.948568	0.935035
0.950129	1.04736	1.09318	1.02804	1.05619	0.938264	0.97919	0.972326	1.01308	0.976172	1.03947	1.05313	1.02595	1.03783	1.00835	0.980394	0.936009	0.969983	0.99508	1.02351	0.999067	0.999707	0.987787	1.03305	1.08203	1.09134	1.0647	1.02587	1.07179	1.05088	1.0451	1.03043	0.928779	0.986565	1.0342	0.955422	0.976095	0.960908	1.03234	0.939444	0.910897	0.967313	1.0236	1.05227	1.01006	1.05492	1.01473	0.99969	0.975659	1.01287
0.93386	0.97709	1.13441	1.04194	1.0272	0.933587	0.96879	0.953292	1.01765	1.05708	1.0338	0.999471	1.04196	1.03978	1.02437	0.948829	1.03483	1.02287	1.04393	1.05039	1.09269	1.05535	1.0109	1.08657	1.07536	1.07216	1.01318	1.03339	1.05876	1.01735	1.01381	1.03271	0.95068	0.983877	0.975608	1.03907	0.976513	0.949116	1.08098	0.895706	1.00608	0.944	0.991232	1.0539	1.00964	1.04204	1.00369	0.970129	0.912084	1.06751
0.944715	1.02829	0.994267	0.971529	0.975398	1.00066	0.97476	1.00519	0.910436	0.991109	0.934343	1.01306	0.9841	0.969233	1.01251	1.04764	0.909651	1.00269	0.978016	0.96947	0.961977	0.968158	1.04034	1.00107	1.09174	1.03625	1.02327	1.03728	1.02517	0.990678	1.02752	1.03544	1.01851	0.979293	0.9842	1.04539	1.01716	0.950767	0.952604	0.900636	1.02062	0.910122	0.957916	1.00152	1.00006	1.05753	1.03914	0.934751	0.937163	1.03535
0.92022	0.982555	1.02713	1.05289	0.972185	0.984926	0.894155	1.04013	0.951517	1.05593	1.06001	1.02693	1.04301	1.07627	1.06346	1.04634	0.992395	0.863602	0.938074	1.02201	1.02354	1.04352	1.00572	0.987787	1.03533	1.03573	0.999402	1.05872	1.01555	1.05286	1.00536	1.01617	1.06388	1.03189	0.982155	1.00536	1.04797	0.982901	0.956473	0.97478	1.06702	0.968185	1.03755	1.05572	1.04795	0.994776	0.913573	0.900639	0.926973	0.931176
0.968066	0.978283	1.01813	0.9798	0.975443	0.978924	0.994059	1.03764	1.0551	0.974164	1.03692	1.05227	1.01499	0.993789	1.05396	1.02167	0.879466	0.932298	0.962938	1.03125	0.943467	0.991848	0.993906	1.01889	1.08692	1.02308	1.04081	1.08133	1.01117	1.01315	1.00782	1.00643	1.05799	0.981519	1.06092	0.974803	1.01335	0.967053	0.967388	1.01111	1.02711	0.977324	1.04862	1.0689	0.986069	1.10798	1.13018	1.01429	1.04856	0.961412
0.908877	0.932724	1.02108	1.01434	1.00282	1.02832	1.00973	1.0185	0.990173	0.937587	0.970057	1.0228	1.00119	0.97959	1.04807	1.01577	0.911571	0.996023	0.944913	0.975463	0.996087	1.02605	1.0959	1.02835	1.062	1.02977	1.04933	1.02029	0.973533	1.01588	1.03574	1.05556	0.98794	0.926315	1.03238	0.994372	1.00201	0.926788	0.966168	0.98671	0.966937	1.0834	1.02851	1.00626	1.09029	1.00957	1.02492	1.00661	1.01232	0.991243
0.97254	1.0286	1.05954	1.13699	1.06392	0.98688	1.03357	0.93656	0.99308	1.02041	0.94926	1.11091	0.982891	1.00148	1.01121	0.95373	0.910153	0.991227	1.05726	1.12412	1.02229	1.02499	1.03199	1.09894	1.07282	1.07859	1.06061	1.07011	1.03911	0.96672	0.995113	1.02527	0.960714	0.983263	1.03508	0.93175	1.0122	0.960829	0.952029	0.94977	0.915089	1.07055	1.04551	0.993411	0.972958	1.04831	1.00392	1.07392	1.08005	1.03621
0.974099	1.03219	1.05914	1.06947	0.94229	1.01465	0.94743	1.04126	0.974494	1.00493	1.02635	1.05461	1.05912	1.03331	1.05102	0.924809	0.932764	0.930193	0.98529	1.00401	1.03534	1.03564	0.972493	1.06093	1.06533	1.06008	1.04717	1.11431	1.08312	0.977783	0.950145	1.04923	1.04511	1.09171	1.09404	1.05161	0.958984	1.03409	1.02816	0.932567	0.913978	1.04828	1.02947	1.04377	1.02468	1.03348	1.01231	1.05504	1.09826	0.97547
1.00999	0.96794	1.01865	0.998698	1.05944	1.02958	0.977015	1.00463	1.00211	0.917321	0.874157	1.0293	0.911579	1.07087	0.992092	0.953007	0.934227	1.0244	0.95461	0.984995	1.06226	0.954166	0.997643	0.991078	1.02994	1.01294	1.0596	1.02219	0.949609	1.04873	1.0599	0.970141	0.990155	0.902157	0.930371	0.970355	0.950999	0.940273	0.921046	1.0055	0.8624	1.07452	1.005	0.973357	1.02489	1.02075	0.957634	0.990179	1.02113	0.991028
0.990035	0.982719	1.10537	1.02703	0.979129	1.03882	1.02234	1.0022	0.991068	0.933875	0.893641	1.00023	1.01661	1.04113	1.01837	0.92272	0.949654	0.922536	0.976164	0.990521	1.06985	0.934523	1.03486	1.02639	0.997056	1.01928	1.00551	0.981313	1.03837	1.03724	1.01411	1.00418	0.950233	0.959235	0.997057	0.965568	1.0173	0.91794	1.062	0.9565	0.965179	1.11804	0.972951	1.02656	1.0834	1.04666	1.00833	0.981649	0.948931	1.0148
0.88326	1.00882	1.12476	1.02572	1.02893	1.03262	0.960361	0.957269	0.992605	1.04661	0.943183	1.0381	0.979491	1.02036	1.01393	0.967937	0.99862	0.983693	0.95184	0.952955	1.05497	1.0118	1.0922	1.10361	1.03815	1.0228	1.05521	1.01504	0.997152	1.03338	1.00014	1.01681	1.0189	0.905534	0.994703	0.990609	1.00837	1.04129	0.994937	1.03611	0.946695	0.977999	0.946784	0.987152	0.994095	1.02123	1.10821	1.03788	0.964634	1.03862
0.88934	1.0543	1.11408	0.916378	1.06287	1.03543	0.976807	1.00888	1.07238	1.04131	0.941342	1.04951	1.04871	1.01952	1.03331	0.952646	0.944592	1.01342	1.0043	0.991436	1.00707	1.08088	0.990841	1.036	0.977713	1.00119	1.04742	1.05286	0.973922	1.03879	1.00447	1.05633	1.01	0.900291	0.98317	0.967751	1.04523	0.948312	1.03158	0.95359	0.934615	1.02827	0.982525	1.02645	1.05068	1.06847	1.04632	1.11349	1.05476	1.08525
0.943287	0.953245	1.0846	1.00467	1.05427	1.03145	1.08148	0.93404	1.04118	0.992458	0.993624	1.04394	1.02305	1.05637	0.993257	0.896466	0.852925	1.03473	1.02805	1.07755	1.07589	1.0526	1.03131	1.07226	1.06416	0.998296	1.04225	1.02812	0.965059	1.05394	0.996075	1.0414	1.00596	0.965654	0.967907	0.98408	1.10604	0.917598	1.01262	0.977249	0.868147	1.07664	1.01085	1.03688	1.05825	1.10502	1.0327	1.12777	1.10748	1.08483
0.887105	0.937324	1.06888	1.09418	1.05062	1.08284	0.924736	0.948231	0.977811	0.944952	0.955809	1.07649	1.08648	1.02563	1.00238	0.858141	0.893094	1.01039	0.972364	1.02991	1.06206	1.00535	1.03744	1.11104	0.999915	1.01215	0.995216	1.02904	0.991563	1.03834	0.959618	0.983866	0.865407	1.01328	0.944559	0.91599	0.960893	0.919507	0.999172	0.897728	0.829438	0.957819	0.974905	1.04863	0.956469	1.08221	0.977132	1.04562	1.08086	1.03852
1.01672	1.01952	1.00108	0.995983	0.993082	1.00032	1.0018	0.9869	0.972557	0.907437	0.955009	1.07766	0.938863	0.947007	0.930242	0.974743	0.894013	0.967837	1.03833	0.960025	1.00217	1.06776	1.06857	1.10402	1.00463	0.962156	1.06468	1.02884	0.919566	0.959974	0.953433	1.02227	0.924686	0.883998	0.939074	0.919376	1.00462	0.980229	0.99514	0.998279	0.835024	0.963944	0.92107	0.984774	0.955057	1.03927	1.01862	1.07006	1.05847	1.00273
0.967582	1.01607	1.07444	0.975287	1.07872	0.9524	0.995637	0.934571	0.993932	1.01263	0.895254	1.05449	1.02853	1.03013	0.936143	0.907286	0.839353	1.01654	0.973297	0.99486	1.03004	1.07044	1.0642	1.09237	1.02263	0.904427	1.03921	0.951002	0.916025	1.04954	1.01555	0.984634	0.979999	0.920133	0.949187	0.924899	1.07609	0.873776	0.999682	0.979148	0.90355	1.00278	0.935997	1.01486	1.03774	0.99229	1.03838	1.08139	1.0044	1.0654
0.877027	0.993824	1.06224	1.023	1.03822	1.07225	0.992161	0.922926	1.0226	0.993666	0.978754	1.02549	1.0265	0.989483	1.06632	0.983206	0.911068	0.992019	1.0121	0.99264	1.02157	1.03269	0.995921	1.0083	0.98287	1.02084	1.03469	1.0732	0.991166	1.03807	1.0197	0.999752	0.958164	0.973246	0.945663	0.98063	1.0984	1.00731	1.02104	0.941589	0.970189	0.965069	0.946137	1.04286	1.01054	1.01082	1.11508	1.07001	0.966736	1.06321
0.985272	0.986348	0.971036	1.03837	0.950278	1.07188	0.998574	1.04152	0.980947	1.01047	1.0232	1.07393	1.00078	1.05728	1.07365	0.987063	1.03036	0.984013	1.06823	0.976757	0.976553	1.0031	0.945619	0.940948	1.01382	0.97457	0.928631	0.974064	0.918793	0.990628	0.969202	0.95453	1.02538	1.03391	0.960317	0.953438	1.01225	1.05882	1.06145	0.971567	0.931869	0.951612	0.94417	0.924584	1.01135	0.937482	0.974	0.895904	0.908998	0.972557
0.960925	1.09819	1.01964	1.00083	1.03445	0.983947	0.969831	1.03826	1.04266	0.974583	0.97226	1.03156	0.880875	1.02545	1.02416	0.995823	0.995522	1.00963	1.07753	0.989947	0.973979	1.03517	0.944055	1.04399	1.03084	1.07409	1.02557	1.06915	1.04924	1.00216	1.05318	1.05007	1.04682	0.988635	1.03179	1.04753	1.02642	0.970255	1.0345	1.01561	1.01759	0.964136	1.01177	0.972331	0.92106	1.04333	0.960174	0.976347	0.999865	0.996389
0.942092	1.00668	0.979561	0.997142	0.974415	0.985142	0.937576	1.03769	0.978527	0.965838	1.02937	1.05672	0.970341	1.00518	1.04819	1.03339	0.916342	0.897858	0.932816	0.969154	0.994471	1.01911	0.988058	1.00995	1.05563	1.01632	1.03414	1.06924	0.996052	1.05042	1.02947	1.01508	1.06029	0.901631	1.01731	1.00974	0.987381	0.946812	0.965399	0.985373	0.996552	0.949995	0.999768	0.995981	0.943169	1.06654	0.964403	0.984563	1.01919	1.01183
1.00148	1.04493	1.07467	1.04496	1.05567	0.935858	1.01139	0.962182	1.00143	1.05766	1.01039	0.987019	0.998348	1.03795	1.10814	1.03952	1.00445	0.935447	0.934264	1.01633	0.983613	1.05881	0.99921	0.973847	1.03468	1.05047	1.0515	1.01705	1.07275	1.00812	1.01668	1.10292	1.05468	1.01977	1.04297	1.01923	1.02221	1.06278	0.979813	0.963849	1.01104	0.992826	1.01915	1.01159	1.05465	1.06004	1.02516	0.959275	0.949096	1.01856
0.923854	1.02744	1.06007	1.04366	1.01854	0.950568	0.915235	1.03478	1.04319	0.999249	1.10024	0.998694	0.982014	1.03467	1.00598	1.01143	0.984035	0.978131	0.995286	0.99172	1.07743	1.05981	0.984679	1.03924	1.01349	1.0216	0.985491	1.06592	1.08902	0.990123	1.02211	1.02577	1.02185	0.966193	1.00093	1.02371	0.967004	0.969285	1.0123	0.932012	1.00672	0.978286	1.03504	1.00575	1.03999	1.08413	0.980266	0.922329	0.960569	1.02873
0.914266	1.04149	1.03295	0.942346	0.954753	1.05399	0.979553	1.0538	0.998844	1.03141	1.02599	0.970577	1.03884	1.04301	0.990323	0.973015	0.908088	1.02725	0.991478	0.980993	0.993093	0.950388	0.998177	1.06378	1.01548	1.09356	1.00595	1.07444	1.09536	0.972183	1.07355	1.03318	1.07335	1.01306	0.997083	1.04099	1.055	1.01438	1.01979	0.979232	0.963725	1.04097	1.06162	1.03132	1.02975	1.02835	0.996084	0.969047	0.956321	1.02913
0.954604	0.997342	1.04275	1.03923	0.959053	1.01533	1.0081	1.02732	0.982106	1.03321	0.967345	1.01774	0.953113	1.00089	0.951262	0.927969	0.973745	0.994854	1.03654	1.08731	1.01021	1.05748	0.996117	1.04538	1.00164	1.08075	0.938592	1.02473	1.07026	1.01423	0.982119	0.977589	0.956792	0.974465	0.975857	0.947339	0.955079	1.03142	1.00956	1.01098	0.984962	0.987651	0.980921	1.03805	1.03303	0.976596	0.991989	1.00025	0.927377	0.979775
1.01407	1.03859	1.05017	1.13253	1.05855	1.04844	0.997716	1.03146	0.960918	1.02091	1.03502	1.06242	1.00218	0.953303	0.960356	1.0211	1.00997	1.02166	1.02369	1.0936	1.06079	1.0879	0.998443	1.05918	0.963724	1.07922	0.984497	1.00812	1.04705	0.970042	0.984069	0.950876	1.04555	0.968646	0.942656	0.98474	1.04119	1.01144	1.03507	1.01574	1.0199	0.997198	0.982038	0.989759	1.08794	1.02992	0.891129	0.940539	0.948811	1.00922
0.911193	0.987324	1.08512	1.06142	0.995582	1.05831	0.999784	1.03594	1.05516	1.04791	1.07356	1.04747	1.05926	0.987748	0.834374	0.98867	0.944782	1.06011	0.965248	0.991511	0.925002	1.05465	0.994604	0.995827	1.01398	1.04127	1.02545	0.993878	1.01716	0.973434	1.01002	1.01475	1.00519	1.00723	1.0191	0.977311	0.976053	1.00392	0.994129	0.950958	0.943802	1.02302	1.03073	1.06302	1.03277	1.0162	0.95427	1.01731	0.965357	0.986743
1.00779	0.986824	1.04012	0.93161	1.02166	0.931337	1.06537	0.974013	0.952378	0.882414	0.927264	1.01264	0.975485	0.939309	0.965921	0.996395	0.956547	0.993705	0.96741	0.938539	0.979692	0.958571	0.984827	1.02526	1.05455	1.00743	1.05295	1.03767	0.982924	1.00723	1.00191	1.00319	0.919915	0.912429	0.889252	0.862895	0.842215	0.937742	0.969138	1.03261	0.943969	1.03693	1.01377	1.01508	1.05215	1.01665	1.00585	1.00121	0.983001	0.979805
0.978529	0.972219	1.07931	1.01298	0.980717	0.984449	0.998102	0.992839	1.049	0.970881	0.900286	0.964453	1.03567	1.01098	0.913529	0.73313	0.961063	0.978263	0.972533	0.956189	1.05222	1.08274	0.873283	0.973384	0.99715	1.03387	0.978573	1.01643	1.00195	1.03351	1.01892	1.01645	0.960359	0.981797	0.892314	0.945992	0.947162	0.966159	0.953021	0.967242	0.856117	0.989371	0.96065	0.951026	0.976557	1.03997	0.985124	0.975336	0.966871	0.958535
0.939474	0.964873	0.973371	1.01481	0.983937	1.02439	1.0911	1.01403	1.01144	1.02417	1.00405	1.00417	1.0004	0.961135	0.996109	1.04258	1.0333	1.03213	1.02724	0.969357	1.00017	1.01788	0.976391	0.989546	0.970375	1.02004	0.991604	1.05457	1.05775	0.9691	0.984059	0.999683	1.02672	1.03286	0.947677	1.0404	0.969683	1.05344	1.04366	1.05223	0.96631	0.979056	0.999687	0.983268	0.994322	1.03286	1.05118	0.949727	0.923283	0.961261
[truncated: 282 more columns]

## Sheet: Binder65_RDM_332x332
0	0.776782	0.666604	0.88685	0.58064	0.766065	0.627823	0.869702	0.53526	0.483603	0.628655	0.908063	0.568214	0.651645	0.616696	0.86915	0.952538	0.514194	0.662137	0.817071	0.615195	0.56718	0.658727	0.604877	0.63746	0.534908	0.801788	0.549493	0.568279	0.812307	0.598571	0.531005	0.390843	1.21614	0.59775	0.557638	0.558096	0.606509	0.676097	0.676438	0.712192	0.514155	0.678009	0.623457	0.648673	0.598755	0.738054	0.68801	0.928102	0.733511
0.776782	0	0.360856	0.614871	0.549375	0.333199	0.395213	0.595954	0.568617	0.546865	0.516256	0.551958	0.451709	0.460121	0.247241	0.63203	0.522109	0.431436	0.424866	0.484179	0.748245	0.771485	0.419488	0.618882	0.496206	0.505234	0.530127	0.585146	0.578824	0.501156	0.65681	0.713069	0.427738	0.891309	0.600587	0.568709	0.558711	0.51786	0.361217	0.474627	0.565393	0.58616	0.497489	0.599003	0.552295	0.425893	0.600981	0.491391	0.686828	0.483748
0.666604	0.360856	0	0.524598	0.471817	0.337989	0.358073	0.762751	0.462827	0.581948	0.484622	0.418219	0.271095	0.318541	0.292772	0.581464	0.477076	0.3884	0.424016	0.375888	0.574635	0.646185	0.292062	0.377599	0.360503	0.343394	0.41272	0.415543	0.408854	0.395431	0.451466	0.575024	0.386949	0.881979	0.577363	0.400601	0.380273	0.478863	0.355679	0.577906	0.541573	0.505942	0.316396	0.357502	0.42737	0.383404	0.477187	0.28761	0.398968	0.352443
0.88685	0.614871	0.524598	0	0.53241	0.467117	0.487016	0.927159	0.497083	0.808026	0.544042	0.581234	0.542175	0.501786	0.656274	0.753341	0.671359	0.626526	0.517173	0.269707	0.583291	0.658245	0.421702	0.47033	0.337183	0.543479	0.354282	0.465814	0.649393	0.647245	0.507528	0.575564	0.646766	0.804006	0.628914	0.486288	0.570311	0.542541	0.512316	0.566689	0.518074	0.708462	0.503839	0.507929	0.444819	0.606589	0.474016	0.373922	0.511765	0.383254
0.58064	0.549375	0.471817	0.53241	0	0.422756	0.386059	0.920694	0.61246	0.520438	0.512579	0.623963	0.404269	0.477114	0.432352	0.652869	0.626537	0.582474	0.554439	0.452671	0.710516	0.669188	0.439504	0.597789	0.507281	0.610619	0.579411	0.538802	0.675363	0.556414	0.546218	0.634784	0.430936	1.13014	0.56876	0.398987	0.529236	0.436953	0.505151	0.603475	0.492363	0.671294	0.402183	0.525618	0.568987	0.652269	0.572881	0.461766	0.584544	0.476184
0.766065	0.333199	0.337989	0.467117	0.422756	0	0.143345	0.741349	0.490187	0.676859	0.558663	0.413892	0.368612	0.406102	0.24203	0.642291	0.360209	0.441341	0.566799	0.459786	0.56314	0.625594	0.296925	0.437991	0.358964	0.482494	0.424582	0.364631	0.655337	0.383874	0.549161	0.715643	0.355641	0.863491	0.537078	0.357231	0.610164	0.284287	0.294383	0.44038	0.358588	0.59872	0.287442	0.455053	0.455039	0.486185	0.50159	0.264694	0.467245	0.322102
0.627823	0.395213	0.358073	0.487016	0.386059	0.143345	0	0.776014	0.545401	0.679966	0.625426	0.592765	0.373033	0.332088	0.332076	0.763097	0.448095	0.416856	0.587618	0.524928	0.568664	0.647522	0.330968	0.416694	0.33244	0.489988	0.407259	0.377008	0.581773	0.361285	0.550059	0.600517	0.389417	0.942906	0.553588	0.38123	0.57798	0.25023	0.407865	0.553076	0.48633	0.589463	0.415028	0.419036	0.440873	0.564968	0.50524	0.286536	0.506941	0.377
0.869702	0.595954	0.762751	0.927159	0.920694	0.741349	0.776014	0	0.870725	0.856855	0.908813	0.54797	0.858876	0.811758	0.788303	0.700416	0.605373	0.666208	0.819421	0.895787	0.855184	0.833075	0.813068	0.707436	0.924507	0.729684	0.925122	0.91803	0.829541	0.820141	0.841097	0.765899	0.734857	0.62423	1.00998	0.864614	0.783199	0.783185	0.756277	0.779105	0.744727	0.633687	0.756672	0.749028	0.690374	0.839694	0.722604	0.666388	0.679129	0.733636
0.53526	0.568617	0.462827	0.497083	0.61246	0.490187	0.545401	0.870725	0	0.542428	0.218975	0.583847	0.52995	0.486883	0.53199	0.878578	0.7431	0.601028	0.275266	0.328742	0.551418	0.558911	0.409066	0.463788	0.313732	0.307967	0.472442	0.333706	0.622689	0.626478	0.582053	0.587371	0.331833	1.01735	0.608191	0.567774	0.489672	0.679144	0.391363	0.398102	0.482026	0.697532	0.46284	0.534778	0.517984	0.27035	0.548843	0.431009	0.705462	0.48596
0.483603	0.546865	0.581948	0.808026	0.520438	0.676859	0.679966	0.856855	0.542428	0	0.515237	0.878516	0.62485	0.663839	0.502047	0.538847	0.782306	0.601261	0.457023	0.549238	0.710812	0.840735	0.495132	0.76498	0.481135	0.422582	0.613665	0.467977	0.283326	0.643886	0.570407	0.646894	0.414242	0.991582	0.434573	0.621229	0.327841	0.745287	0.362623	0.527618	0.69054	0.574034	0.638236	0.583434	0.820619	0.448378	0.829072	0.75463	0.923046	0.593243
0.628655	0.516256	0.484622	0.544042	0.512579	0.558663	0.625426	0.908813	0.218975	0.515237	0	0.615634	0.423734	0.450117	0.529676	0.84507	0.824812	0.68901	0.230103	0.350563	0.614814	0.635552	0.440361	0.576593	0.411041	0.474567	0.518775	0.43311	0.652395	0.635173	0.662801	0.614323	0.409704	0.993446	0.565684	0.590765	0.469217	0.677759	0.446456	0.416406	0.52887	0.743086	0.49163	0.549939	0.57678	0.387942	0.612633	0.538148	0.710204	0.442997
0.908063	0.551958	0.418219	0.581234	0.623963	0.413892	0.592765	0.54797	0.583847	0.878516	0.615634	0	0.507948	0.477555	0.537385	0.623672	0.332991	0.536627	0.587064	0.5673	0.712706	0.701444	0.507716	0.616146	0.656335	0.610076	0.605095	0.654878	0.805901	0.489534	0.654223	0.902151	0.563717	0.657869	0.825739	0.622712	0.66291	0.624139	0.46283	0.648611	0.532826	0.712372	0.427676	0.630095	0.40119	0.645925	0.416906	0.303495	0.413809	0.462535
0.568214	0.451709	0.271095	0.542175	0.404269	0.368612	0.373033	0.858876	0.52995	0.62485	0.423734	0.507948	0	0.312855	0.324491	0.736664	0.54047	0.443295	0.47975	0.470386	0.474901	0.502763	0.366917	0.449621	0.38915	0.541287	0.462501	0.453003	0.571693	0.459211	0.519801	0.561111	0.388483	1.06149	0.508041	0.362734	0.538469	0.349391	0.437269	0.597652	0.575853	0.497693	0.243084	0.303385	0.433672	0.493323	0.50972	0.3382	0.421414	0.343464
0.651645	0.460121	0.318541	0.501786	0.477114	0.406102	0.332088	0.811758	0.486883	0.663839	0.450117	0.477555	0.312855	0	0.47404	0.790017	0.465291	0.534243	0.405679	0.396259	0.564739	0.543983	0.405938	0.479148	0.345322	0.503558	0.337755	0.325451	0.565335	0.161704	0.536049	0.55472	0.378849	0.958831	0.442118	0.494571	0.608134	0.482792	0.517437	0.56088	0.540563	0.535163	0.30419	0.465586	0.338323	0.46642	0.40374	0.288185	0.451785	0.346079
0.616696	0.247241	0.292772	0.656274	0.432352	0.24203	0.332076	0.788303	0.53199	0.502047	0.529676	0.537385	0.324491	0.47404	0	0.562293	0.527986	0.434337	0.4309	0.52049	0.598579	0.671292	0.292848	0.512929	0.437144	0.467281	0.479106	0.480183	0.52583	0.460578	0.588732	0.634386	0.259749	1.05792	0.43777	0.361475	0.489752	0.405739	0.332584	0.346413	0.373866	0.495815	0.320523	0.510966	0.564039	0.384134	0.713734	0.466027	0.610318	0.414432
0.86915	0.63203	0.581464	0.753341	0.652869	0.642291	0.763097	0.700416	0.878578	0.538847	0.84507	0.623672	0.736664	0.790017	0.562293	0	0.489266	0.649642	0.779406	0.701657	0.718801	0.805298	0.578349	0.832518	0.720118	0.580892	0.755296	0.653723	0.534934	0.781543	0.537281	0.789229	0.549148	0.784983	0.695131	0.609464	0.537175	0.71371	0.566963	0.603613	0.653029	0.56965	0.604182	0.665489	0.679717	0.602087	0.766936	0.698921	0.697393	0.598626
0.952538	0.522109	0.477076	0.671359	0.626537	0.360209	0.448095	0.605373	0.7431	0.782306	0.824812	0.332991	0.54047	0.465291	0.527986	0.489266	0	0.512939	0.689716	0.637363	0.66477	0.694387	0.554868	0.736747	0.592835	0.614704	0.563662	0.581264	0.720463	0.389401	0.617103	0.873383	0.503988	0.717064	0.671205	0.552262	0.526646	0.440873	0.478987	0.60402	0.564674	0.591063	0.476362	0.555217	0.492715	0.668049	0.495318	0.405637	0.508565	0.47456
0.514194	0.431436	0.3884	0.626526	0.582474	0.441341	0.416856	0.666208	0.601028	0.601261	0.68901	0.536627	0.443295	0.534243	0.434337	0.649642	0.512939	0	0.611229	0.606923	0.543494	0.601791	0.426772	0.441322	0.45043	0.459109	0.551027	0.508465	0.568332	0.612642	0.56673	0.51218	0.480509	0.938525	0.584113	0.422694	0.524579	0.400814	0.468999	0.698117	0.590446	0.430795	0.528847	0.451358	0.407999	0.534336	0.365563	0.361723	0.496994	0.445235
0.662137	0.424866	0.424016	0.517173	0.554439	0.566799	0.587618	0.819421	0.275266	0.457023	0.230103	0.587064	0.47975	0.405679	0.4309	0.779406	0.689716	0.611229	0	0.282893	0.627682	0.718863	0.46898	0.691421	0.407788	0.371433	0.494966	0.453845	0.530885	0.502071	0.708349	0.563992	0.335045	0.829173	0.487771	0.700678	0.422813	0.698045	0.319854	0.331576	0.565905	0.675711	0.498062	0.600594	0.556413	0.309265	0.686557	0.566043	0.739195	0.429948
0.817071	0.484179	0.375888	0.269707	0.452671	0.459786	0.524928	0.895787	0.328742	0.549238	0.350563	0.5673	0.470386	0.396259	0.52049	0.701657	0.637363	0.606923	0.282893	0	0.537401	0.651232	0.380905	0.521892	0.27839	0.430801	0.347749	0.430516	0.620867	0.531627	0.547885	0.631258	0.443002	0.902286	0.570114	0.556338	0.481737	0.662675	0.381497	0.411738	0.495876	0.716471	0.382661	0.547566	0.48884	0.386765	0.542099	0.417078	0.543458	0.285359
0.615195	0.748245	0.574635	0.583291	0.710516	0.56314	0.568664	0.855184	0.551418	0.710812	0.614814	0.712706	0.474901	0.564739	0.598579	0.718801	0.66477	0.543494	0.627682	0.537401	0	0.291516	0.393804	0.420999	0.330406	0.554463	0.520479	0.447889	0.6574	0.725276	0.545512	0.55703	0.46126	0.960545	0.546139	0.483179	0.642658	0.541065	0.515601	0.650204	0.65432	0.379442	0.382788	0.442975	0.500969	0.544163	0.56879	0.486151	0.51295	0.293327
0.56718	0.771485	0.646185	0.658245	0.669188	0.625594	0.647522	0.833075	0.558911	0.840735	0.635552	0.701444	0.502763	0.543983	0.671292	0.805298	0.694387	0.601791	0.718863	0.651232	0.291516	0	0.521794	0.480075	0.58236	0.6272	0.720077	0.619452	0.81888	0.765783	0.586202	0.518441	0.467385	1.10068	0.585298	0.553935	0.732894	0.533682	0.735109	0.731111	0.697799	0.425168	0.354443	0.541175	0.4776	0.606285	0.546375	0.578952	0.482763	0.522731
0.658727	0.419488	0.292062	0.421702	0.439504	0.296925	0.330968	0.813068	0.409066	0.495132	0.440361	0.507716	0.366917	0.405938	0.292848	0.578349	0.554868	0.426772	0.46898	0.380905	0.393804	0.521794	0	0.294567	0.184937	0.312526	0.325465	0.285092	0.392715	0.489724	0.424971	0.47714	0.314981	0.924396	0.511375	0.320726	0.394056	0.389558	0.303829	0.413076	0.300394	0.432692	0.262509	0.359528	0.458958	0.354658	0.459731	0.25017	0.453775	0.303664
0.604877	0.618882	0.377599	0.47033	0.597789	0.437991	0.416694	0.707436	0.463788	0.76498	0.576593	0.616146	0.449621	0.479148	0.512929	0.832518	0.736747	0.441322	0.691421	0.521892	0.420999	0.480075	0.294567	0	0.319357	0.388017	0.437542	0.394068	0.554635	0.665375	0.40471	0.329611	0.465513	1.06675	0.584499	0.351743	0.69396	0.422182	0.646433	0.765646	0.570937	0.420002	0.385407	0.318358	0.424094	0.451709	0.382911	0.267343	0.269225	0.376438
0.63746	0.496206	0.360503	0.337183	0.507281	0.358964	0.33244	0.924507	0.313732	0.481135	0.411041	0.656335	0.38915	0.345322	0.437144	0.720118	0.592835	0.45043	0.407788	0.27839	0.330406	0.58236	0.184937	0.319357	0	0.248419	0.214333	0.124588	0.354732	0.441124	0.427741	0.470404	0.331821	0.92463	0.462291	0.405767	0.414058	0.484431	0.332061	0.414607	0.446268	0.554151	0.370276	0.379772	0.532134	0.296518	0.517643	0.283219	0.537487	0.250421
0.534908	0.505234	0.343394	0.543479	0.610619	0.482494	0.489988	0.729684	0.307967	0.422582	0.474567	0.610076	0.541287	0.503558	0.467281	0.580892	0.614704	0.459109	0.371433	0.430801	0.554463	0.6272	0.312526	0.388017	0.248419	0	0.415379	0.2318	0.251482	0.611457	0.465995	0.474464	0.292113	0.806298	0.554158	0.566471	0.327004	0.600824	0.336713	0.466114	0.517807	0.587721	0.473127	0.504916	0.604936	0.159371	0.588566	0.439921	0.628498	0.434763
0.801788	0.530127	0.41272	0.354282	0.579411	0.424582	0.407259	0.925122	0.472442	0.613665	0.518775	0.605095	0.462501	0.337755	0.479106	0.755296	0.563662	0.551027	0.494966	0.347749	0.520479	0.720077	0.325465	0.437542	0.214333	0.415379	0	0.277863	0.481381	0.394617	0.568486	0.520976	0.531098	0.97494	0.472934	0.454174	0.535541	0.548592	0.456671	0.528635	0.465422	0.553381	0.498647	0.55068	0.434183	0.471859	0.473878	0.289942	0.569859	0.278986
0.549493	0.585146	0.415543	0.465814	0.538802	0.364631	0.377008	0.91803	0.333706	0.467977	0.43311	0.654878	0.453003	0.325451	0.480183	0.653723	0.581264	0.508465	0.453845	0.430516	0.447889	0.619452	0.285092	0.394068	0.124588	0.2318	0.277863	0	0.318973	0.407789	0.444988	0.50559	0.278557	0.951357	0.437191	0.44009	0.490711	0.526807	0.385235	0.40745	0.443776	0.561922	0.405428	0.409316	0.527245	0.264443	0.547503	0.327116	0.632034	0.361058
0.568279	0.578824	0.408854	0.649393	0.675363	0.655337	0.581773	0.829541	0.622689	0.283326	0.652395	0.805901	0.571693	0.565335	0.52583	0.534934	0.720463	0.568332	0.530885	0.620867	0.6574	0.81888	0.392715	0.554635	0.354732	0.251482	0.481381	0.318973	0	0.592484	0.417445	0.50484	0.47953	0.8523	0.518198	0.552428	0.31577	0.679459	0.409932	0.65609	0.758313	0.474793	0.632627	0.506944	0.765267	0.365287	0.763641	0.614673	0.797701	0.569274
0.812307	0.501156	0.395431	0.647245	0.556414	0.383874	0.361285	0.820141	0.626478	0.643886	0.635173	0.489534	0.459211	0.161704	0.460578	0.781543	0.389401	0.612642	0.502071	0.531627	0.725276	0.765783	0.489724	0.665375	0.441124	0.611457	0.394617	0.407789	0.592484	0	0.7644	0.784867	0.477346	0.868363	0.572891	0.554195	0.604555	0.528542	0.458456	0.522726	0.484569	0.654823	0.460547	0.613868	0.536851	0.584278	0.571116	0.403062	0.619062	0.40559
0.598571	0.65681	0.451466	0.507528	0.546218	0.549161	0.550059	0.841097	0.582053	0.570407	0.662801	0.654223	0.519801	0.536049	0.588732	0.537281	0.617103	0.56673	0.708349	0.547885	0.545512	0.586202	0.424971	0.40471	0.427741	0.465995	0.568486	0.444988	0.417445	0.7644	0	0.45118	0.459266	0.947123	0.59924	0.297151	0.508545	0.565433	0.633772	0.780668	0.715342	0.419513	0.41933	0.443685	0.537275	0.548818	0.590385	0.403456	0.472042	0.586127
0.531005	0.713069	0.575024	0.575564	0.634784	0.715643	0.600517	0.765899	0.587371	0.646894	0.614323	0.902151	0.561111	0.55472	0.634386	0.789229	0.873383	0.51218	0.563992	0.631258	0.55703	0.518441	0.47714	0.329611	0.470404	0.474464	0.520976	0.50559	0.50484	0.784867	0.45118	0	0.50471	1.11017	0.429958	0.444385	0.631999	0.527545	0.759011	0.754234	0.716448	0.370538	0.522304	0.404687	0.500687	0.545593	0.53114	0.508145	0.550019	0.554291
0.390843	0.427738	0.386949	0.646766	0.430936	0.355641	0.389417	0.734857	0.331833	0.414242	0.409704	0.563717	0.388483	0.378849	0.259749	0.549148	0.503988	0.480509	0.335045	0.443002	0.46126	0.467385	0.314981	0.465513	0.331821	0.292113	0.531098	0.278557	0.47953	0.477346	0.459266	0.50471	0	1.03396	0.367099	0.41144	0.434568	0.397217	0.331033	0.291571	0.401831	0.469151	0.296846	0.427605	0.517191	0.252353	0.612175	0.447776	0.626139	0.408493
1.21614	0.891309	0.881979	0.804006	1.13014	0.863491	0.942906	0.62423	1.01735	0.991582	0.993446	0.657869	1.06149	0.958831	1.05792	0.784983	0.717064	0.938525	0.829173	0.902286	0.960545	1.10068	0.924396	1.06675	0.92463	0.806298	0.97494	0.951357	0.8523	0.868363	0.947123	1.11017	1.03396	0	1.17719	1.19273	0.756111	1.01091	0.7383	0.836051	0.843411	0.991615	0.975278	0.916518	0.91635	0.92	0.906635	0.802981	0.853441	0.790348
0.59775	0.600587	0.577363	0.628914	0.56876	0.537078	0.553588	1.00998	0.608191	0.434573	0.565684	0.825739	0.508041	0.442118	0.43777	0.695131	0.671205	0.584113	0.487771	0.570114	0.546139	0.585298	0.511375	0.584499	0.462291	0.554158	0.472934	0.437191	0.518198	0.572891	0.59924	0.429958	0.367099	1.17719	0	0.476277	0.565179	0.533979	0.523921	0.606848	0.683941	0.503995	0.507865	0.460882	0.621941	0.498183	0.651317	0.656031	0.705205	0.465138
0.557638	0.568709	0.400601	0.486288	0.398987	0.357231	0.38123	0.864614	0.567774	0.621229	0.590765	0.622712	0.362734	0.494571	0.361475	0.609464	0.552262	0.422694	0.700678	0.556338	0.483179	0.553935	0.320726	0.351743	0.405767	0.566471	0.454174	0.44009	0.552428	0.554195	0.297151	0.444385	0.41144	1.19273	0.476277	0	0.482754	0.263262	0.52928	0.616081	0.420215	0.370306	0.351217	0.402007	0.493406	0.589557	0.478764	0.341051	0.470036	0.432083
0.558096	0.558711	0.380273	0.570311	0.529236	0.610164	0.57798	0.783199	0.489672	0.327841	0.469217	0.66291	0.538469	0.608134	0.489752	0.537175	0.526646	0.524579	0.422813	0.481737	0.642658	0.732894	0.394056	0.69396	0.414058	0.327004	0.535541	0.490711	0.31577	0.604555	0.508545	0.631999	0.434568	0.756111	0.565179	0.482754	0	0.593922	0.335465	0.432113	0.498996	0.595029	0.614274	0.488793	0.679976	0.466054	0.67356	0.573354	0.76694	0.505129
0.606509	0.51786	0.478863	0.542541	0.436953	0.284287	0.25023	0.783185	0.679144	0.745287	0.677759	0.624139	0.349391	0.482792	0.405739	0.71371	0.440873	0.400814	0.698045	0.662675	0.541065	0.533682	0.389558	0.422182	0.484431	0.600824	0.548592	0.526807	0.679459	0.528542	0.565433	0.527545	0.397217	1.01091	0.533979	0.263262	0.593922	0	0.536046	0.574586	0.453014	0.474252	0.427547	0.390521	0.395721	0.661213	0.366692	0.333143	0.426544	0.40896
0.676097	0.361217	0.355679	0.512316	0.505151	0.294383	0.407865	0.756277	0.391363	0.362623	0.446456	0.46283	0.437269	0.517437	0.332584	0.566963	0.478987	0.468999	0.319854	0.381497	0.515601	0.735109	0.303829	0.646433	0.332061	0.336713	0.456671	0.385235	0.409932	0.458456	0.633772	0.759011	0.331033	0.7383	0.523921	0.52928	0.335465	0.536046	0	0.391658	0.484042	0.621082	0.427158	0.518055	0.612913	0.321038	0.648363	0.474326	0.729783	0.380756
0.676438	0.474627	0.577906	0.566689	0.603475	0.44038	0.553076	0.779105	0.398102	0.527618	0.416406	0.648611	0.597652	0.56088	0.346413	0.603613	0.60402	0.698117	0.331576	0.411738	0.650204	0.731111	0.413076	0.765646	0.414607	0.466114	0.528635	0.40745	0.65609	0.522726	0.780668	0.754234	0.291571	0.836051	0.606848	0.616081	0.432113	0.574586	0.391658	0	0.203104	0.724658	0.48548	0.653062	0.631291	0.379311	0.775562	0.567454	0.806495	0.426804
0.712192	0.565393	0.541573	0.518074	0.492363	0.358588	0.48633	0.744727	0.482026	0.69054	0.52887	0.532826	0.575853	0.540563	0.373866	0.653029	0.564674	0.590446	0.565905	0.495876	0.65432	0.697799	0.300394	0.570937	0.446268	0.517807	0.465422	0.443776	0.758313	0.484569	0.715342	0.716448	0.401831	0.843411	0.683941	0.420215	0.498996	0.453014	0.484042	0.203104	0	0.695254	0.428182	0.631825	0.547083	0.544448	0.561889	0.374687	0.616133	0.415319
0.514155	0.58616	0.505942	0.708462	0.671294	0.59872	0.589463	0.633687	0.697532	0.574034	0.743086	0.712372	0.497693	0.535163	0.495815	0.56965	0.591063	0.430795	0.675711	0.716471	0.379442	0.425168	0.432692	0.420002	0.554151	0.587721	0.553381	0.561922	0.474793	0.654823	0.419513	0.370538	0.469151	0.991615	0.503995	0.370306	0.595029	0.474252	0.621082	0.724658	0.695254	0	0.39094	0.388909	0.428214	0.557344	0.524591	0.472206	0.48135	0.449199
0.678009	0.497489	0.316396	0.503839	0.402183	0.287442	0.415028	0.756672	0.46284	0.638236	0.49163	0.427676	0.243084	0.30419	0.320523	0.604182	0.476362	0.528847	0.498062	0.382661	0.382788	0.354443	0.262509	0.385407	0.370276	0.473127	0.498647	0.405428	0.632627	0.460547	0.41933	0.522304	0.296846	0.975278	0.507865	0.351217	0.614274	0.427547	0.427158	0.48548	0.428182	0.39094	0	0.337913	0.419571	0.400066	0.517036	0.301173	0.300296	0.299343
0.623457	0.599003	0.357502	0.507929	0.525618	0.455053	0.419036	0.749028	0.534778	0.583434	0.549939	0.630095	0.303385	0.465586	0.510966	0.665489	0.555217	0.451358	0.600594	0.547566	0.442975	0.541175	0.359528	0.318358	0.379772	0.504916	0.55068	0.409316	0.506944	0.613868	0.443685	0.404687	0.427605	0.916518	0.460882	0.402007	0.488793	0.390521	0.518055	0.653062	0.631825	0.388909	0.337913	0	0.426951	0.500004	0.424125	0.323743	0.365728	0.323162
0.648673	0.552295	0.42737	0.444819	0.568987	0.455039	0.440873	0.690374	0.517984	0.820619	0.57678	0.40119	0.433672	0.338323	0.564039	0.679717	0.492715	0.407999	0.556413	0.48884	0.500969	0.4776	0.458958	0.424094	0.532134	0.604936	0.434183	0.527245	0.765267	0.536851	0.537275	0.500687	0.517191	0.91635	0.621941	0.493406	0.679976	0.395721	0.612913	0.631291	0.547083	0.428214	0.419571	0.426951	0	0.638516	0.156001	0.222877	0.347121	0.384896
0.598755	0.425893	0.383404	0.606589	0.652269	0.486185	0.564968	0.839694	0.27035	0.448378	0.387942	0.645925	0.493323	0.46642	0.384134	0.602087	0.668049	0.534336	0.309265	0.386765	0.544163	0.606285	0.354658	0.451709	0.296518	0.159371	0.471859	0.264443	0.365287	0.584278	0.548818	0.545593	0.252353	0.92	0.498183	0.589557	0.466054	0.661213	0.321038	0.379311	0.544448	0.557344	0.400066	0.500004	0.638516	0	0.655899	0.505901	0.663422	0.437003
0.738054	0.600981	0.477187	0.474016	0.572881	0.50159	0.50524	0.722604	0.548843	0.829072	0.612633	0.416906	0.50972	0.40374	0.713734	0.766936	0.495318	0.365563	0.686557	0.542099	0.56879	0.546375	0.459731	0.382911	0.517643	0.588566	0.473878	0.547503	0.763641	0.571116	0.590385	0.53114	0.612175	0.906635	0.651317	0.478764	0.67356	0.366692	0.648363	0.775562	0.561889	0.524591	0.517036	0.424125	0.156001	0.655899	0	0.203994	0.375356	0.417389
0.68801	0.491391	0.28761	0.373922	0.461766	0.264694	0.286536	0.666388	0.431009	0.75463	0.538148	0.303495	0.3382	0.288185	0.466027	0.698921	0.405637	0.361723	0.566043	0.417078	0.486151	0.578952	0.25017	0.267343	0.283219	0.439921	0.289942	0.327116	0.614673	0.403062	0.403456	0.508145	0.447776	0.802981	0.656031	0.341051	0.573354	0.333143	0.474326	0.567454	0.374687	0.472206	0.301173	0.323743	0.222877	0.505901	0.203994	0	0.281734	0.279895
0.928102	0.686828	0.398968	0.511765	0.584544	0.467245	0.506941	0.679129	0.705462	0.923046	0.710204	0.413809	0.421414	0.451785	0.610318	0.697393	0.508565	0.496994	0.739195	0.543458	0.51295	0.482763	0.453775	0.269225	0.537487	0.628498	0.569859	0.632034	0.797701	0.619062	0.472042	0.550019	0.626139	0.853441	0.705205	0.470036	0.76694	0.426544	0.729783	0.806495	0.616133	0.48135	0.300296	0.365728	0.347121	0.663422	0.375356	0.281734	0	0.36216
0.733511	0.483748	0.352443	0.383254	0.476184	0.322102	0.377	0.733636	0.48596	0.593243	0.442997	0.462535	0.343464	0.346079	0.414432	0.598626	0.47456	0.445235	0.429948	0.285359	0.293327	0.522731	0.303664	0.376438	0.250421	0.434763	0.278986	0.361058	0.569274	0.40559	0.586127	0.554291	0.408493	0.790348	0.465138	0.432083	0.505129	0.40896	0.380756	0.426804	0.415319	0.449199	0.299343	0.323162	0.384896	0.437003	0.417389	0.279895	0.36216	0
0.928654	0.382809	0.295348	0.498649	0.46064	0.486554	0.489575	0.655482	0.619918	0.583794	0.556715	0.481011	0.453016	0.429453	0.385185	0.542396	0.486708	0.504274	0.451948	0.360796	0.678293	0.780426	0.346084	0.604833	0.44512	0.497491	0.412952	0.550722	0.496925	0.471922	0.571976	0.690192	0.536488	0.8857	0.672496	0.470604	0.417948	0.593613	0.454409	0.486024	0.482851	0.558759	0.408998	0.515713	0.506187	0.524119	0.564764	0.414176	0.493601	0.40166
0.787249	0.729223	0.581391	0.828273	0.831695	0.726722	0.699019	0.632767	0.652361	0.761437	0.734669	0.591153	0.877573	0.633171	0.843073	0.770165	0.616069	0.568465	0.591038	0.663102	0.716424	0.874829	0.655946	0.703521	0.581138	0.472931	0.715402	0.591598	0.640288	0.678884	0.802518	0.689363	0.629815	0.617962	0.746492	0.861268	0.567492	0.785519	0.593916	0.696783	0.749114	0.795367	0.837003	0.691409	0.676756	0.574735	0.510574	0.57116	0.769973	0.6256
0.822743	0.696946	0.533807	0.570593	0.861443	0.636143	0.642446	0.992809	0.664905	0.493463	0.70916	0.794436	0.678339	0.694999	0.651974	0.507419	0.702867	0.636314	0.643837	0.570176	0.504157	0.835604	0.463734	0.606435	0.346687	0.452261	0.438519	0.423493	0.28769	0.720873	0.454491	0.659395	0.669951	0.688589	0.624182	0.583232	0.4643	0.737967	0.429387	0.668723	0.804565	0.53039	0.681914	0.566056	0.736873	0.443054	0.76304	0.584627	0.683983	0.444825
0.708167	0.678822	0.571194	0.455043	0.584783	0.639043	0.584878	0.834887	0.55761	0.750313	0.648041	0.616228	0.550005	0.442775	0.60611	0.727526	0.62969	0.596414	0.53509	0.511558	0.460536	0.41766	0.421889	0.586461	0.534914	0.59484	0.52821	0.643911	0.704157	0.693188	0.589436	0.462607	0.580329	1.01101	0.516481	0.571654	0.602081	0.594391	0.627562	0.634791	0.602102	0.414686	0.361298	0.472657	0.397801	0.585924	0.51091	0.484925	0.477471	0.44665
0.812473	0.642108	0.462717	0.576853	0.736196	0.457855	0.53374	0.832557	0.63319	0.958767	0.655588	0.512368	0.446355	0.492903	0.594152	0.748694	0.490807	0.564445	0.782759	0.716739	0.609043	0.682092	0.461699	0.4493	0.58886	0.717281	0.526731	0.591072	0.804735	0.638684	0.414316	0.589672	0.576053	0.858675	0.708559	0.349376	0.702223	0.362804	0.667381	0.757318	0.557991	0.468776	0.442086	0.436133	0.424969	0.68282	0.404442	0.29384	0.409833	0.553741
0.518678	0.415015	0.441326	0.53136	0.455179	0.549292	0.512307	0.766959	0.508001	0.497579	0.470128	0.703916	0.370413	0.39	0.438524	0.576022	0.617071	0.437388	0.434545	0.507269	0.502321	0.550241	0.345332	0.44804	0.398048	0.499938	0.435821	0.410731	0.496047	0.5526	0.462067	0.286258	0.334565	1.07838	0.372126	0.385651	0.481026	0.398668	0.529706	0.503975	0.508822	0.32959	0.439115	0.297458	0.364285	0.482552	0.405051	0.382704	0.551909	0.367584
0.635753	0.456861	0.422078	0.635418	0.600425	0.310725	0.409892	0.697522	0.552874	0.703375	0.651724	0.499626	0.44274	0.513272	0.39299	0.77493	0.462498	0.338638	0.648887	0.636667	0.447019	0.571847	0.324513	0.333809	0.413862	0.518029	0.55758	0.486174	0.725597	0.57647	0.593003	0.632947	0.401051	0.916829	0.566584	0.433525	0.645664	0.281007	0.486148	0.573676	0.426161	0.485387	0.369212	0.392486	0.432516	0.575029	0.400553	0.305701	0.370575	0.366585
0.832539	0.636939	0.507976	0.471777	0.646273	0.469661	0.563857	0.718569	0.574532	0.91795	0.645985	0.464778	0.497674	0.369351	0.66721	0.681531	0.512998	0.636671	0.699252	0.593046	0.5542	0.48835	0.409958	0.377384	0.501631	0.636838	0.548374	0.477913	0.759809	0.542113	0.397465	0.492632	0.473169	0.913099	0.6102	0.451201	0.80533	0.501868	0.647645	0.734981	0.602428	0.446046	0.325799	0.404787	0.369204	0.619366	0.370269	0.281691	0.391752	0.524108
0.452709	0.528693	0.373492	0.458491	0.432016	0.434646	0.291096	0.896786	0.536741	0.654514	0.55687	0.684258	0.330206	0.267815	0.44415	0.774201	0.5996	0.419086	0.502232	0.55876	0.531579	0.60637	0.393665	0.355408	0.336832	0.44105	0.345206	0.278136	0.447134	0.403692	0.462228	0.370276	0.383577	1.15784	0.442004	0.321406	0.559443	0.31607	0.593748	0.620647	0.540737	0.45956	0.480722	0.411252	0.33973	0.541849	0.422701	0.322376	0.517709	0.409301
0.73059	0.569511	0.437538	0.376564	0.532754	0.525479	0.402917	0.901081	0.598048	0.679927	0.559373	0.714476	0.402085	0.306868	0.542345	0.772273	0.611633	0.547119	0.525345	0.456421	0.52845	0.535178	0.44624	0.422777	0.384244	0.579045	0.240687	0.420126	0.518166	0.471373	0.470171	0.313957	0.542785	1.07342	0.405856	0.411763	0.606059	0.444366	0.684605	0.66182	0.669217	0.390948	0.466977	0.430567	0.358402	0.599722	0.449372	0.401024	0.4476	0.341442
0.636546	0.531475	0.392991	0.371391	0.447559	0.385661	0.368187	0.845937	0.39031	0.64028	0.405161	0.453975	0.321842	0.119703	0.463219	0.707379	0.469763	0.551082	0.414311	0.305167	0.518362	0.40976	0.361661	0.431361	0.314977	0.495128	0.301257	0.291609	0.576201	0.254537	0.488169	0.495248	0.322132	1.0596	0.402659	0.401754	0.598279	0.447099	0.528118	0.460932	0.467766	0.501572	0.279236	0.442328	0.336442	0.431127	0.41715	0.304255	0.448278	0.295165
0.724518	0.267539	0.314578	0.539616	0.440067	0.212177	0.280511	0.758643	0.573381	0.636765	0.654734	0.494786	0.353746	0.505174	0.220214	0.540087	0.421967	0.336277	0.579667	0.519138	0.542103	0.754361	0.322972	0.511168	0.38923	0.490364	0.467821	0.492322	0.626325	0.512666	0.58024	0.693669	0.401708	0.938635	0.597187	0.369848	0.5503	0.336979	0.334486	0.482329	0.407707	0.549542	0.358394	0.422083	0.482415	0.471786	0.513697	0.322731	0.520998	0.331942
0.561794	0.423189	0.313497	0.648149	0.415158	0.269257	0.366878	0.754444	0.443995	0.581885	0.548661	0.42065	0.301785	0.398109	0.265865	0.613202	0.425096	0.440684	0.529609	0.443801	0.512337	0.502876	0.372898	0.518531	0.456894	0.487194	0.610506	0.514442	0.683361	0.45642	0.563096	0.74015	0.282249	0.982234	0.55324	0.418226	0.519823	0.38147	0.363595	0.458379	0.437895	0.565341	0.226936	0.397202	0.415878	0.459856	0.500371	0.385208	0.508388	0.382894
0.65587	0.746012	0.534634	0.873389	0.850717	0.814566	0.816292	0.919702	0.778192	0.691062	0.811815	0.817987	0.71834	0.684252	0.624594	0.566412	0.832702	0.6976	0.683434	0.754415	0.89333	0.954398	0.752304	0.794857	0.705335	0.590615	0.706638	0.570973	0.473168	0.730007	0.658326	0.645683	0.640514	1.04283	0.775717	0.720352	0.714202	0.899292	0.715635	0.707593	0.854511	0.702704	0.779651	0.812713	0.741765	0.599744	0.906348	0.785184	0.911004	0.795827
0.748122	0.683934	0.773984	0.972159	0.913579	0.892632	0.796193	0.660411	0.607894	0.720238	0.595753	0.813792	0.800593	0.819125	0.778039	0.848166	0.87248	0.656324	0.578027	0.671792	0.750762	0.764219	0.737225	0.822665	0.775802	0.702612	0.870727	0.899525	0.868624	0.88847	0.975496	0.706139	0.709966	0.875455	0.837887	0.940261	0.657028	0.899561	0.678654	0.666742	0.839894	0.808547	0.831964	0.770057	0.787488	0.662949	0.843662	0.851331	0.850957	0.666775
0.999067	0.662319	0.648737	0.864941	0.838181	0.812557	0.86533	0.925035	0.8295	0.482439	0.661951	0.780085	0.70128	0.64749	0.708482	0.664643	0.70091	0.871887	0.547952	0.596028	0.768976	0.995064	0.628569	0.966604	0.589208	0.609159	0.583766	0.604663	0.457023	0.559656	0.794127	0.925695	0.666577	0.821077	0.688863	0.909828	0.546643	0.92353	0.525469	0.672136	0.864883	0.87312	0.840827	0.894403	0.905036	0.672208	0.942447	0.842937	0.995963	0.653191
1.03827	0.87533	0.905438	0.617979	0.851097	0.661189	0.681312	1.13463	0.77571	1.04978	0.879701	0.874815	0.94541	0.875463	0.849556	1.08249	0.832205	0.794926	0.803416	0.587398	0.688035	0.89856	0.751744	0.90979	0.635646	0.878188	0.705538	0.7147	1.08012	0.909559	1.03268	1.03579	0.826983	0.93785	0.856283	0.944994	0.911473	0.840755	0.678302	0.646828	0.689079	1.13533	0.869403	0.898979	0.816728	0.893077	0.838846	0.798039	0.872493	0.697021
1.21754	0.987026	1.12449	0.902363	1.03545	0.958991	0.965318	0.880218	0.961084	0.820012	1.0508	1.21428	1.20504	1.13203	1.03971	0.990892	1.0391	1.02868	0.896363	0.81792	0.757508	1.16197	0.934643	0.855059	0.747008	0.843233	0.847392	0.815987	0.818693	1.06922	1.02347	0.89058	0.998035	0.890622	0.879011	1.10327	1.07977	1.0881	0.831822	0.984369	1.06739	0.96761	1.08934	0.970655	1.21164	0.843335	1.10772	1.07518	1.05276	0.819778
0.861685	0.865079	0.712128	0.686859	0.824961	0.648981	0.752936	1.04069	0.524795	0.70436	0.747076	0.737649	0.6926	0.651624	0.725064	0.811184	0.563176	0.880983	0.509138	0.607483	0.663075	0.692673	0.668921	0.93076	0.571245	0.569572	0.680944	0.481859	0.701367	0.597872	0.881617	0.911073	0.497905	0.816859	0.656279	0.909222	0.66339	0.776587	0.484907	0.453375	0.624608	0.823867	0.580991	0.690197	0.702589	0.519756	0.785326	0.727086	0.862056	0.707415
0.935406	0.739965	0.735344	0.484849	0.678236	0.616771	0.644011	0.693364	0.689664	1.07148	0.66103	0.550693	0.700145	0.604468	0.767375	0.877389	0.559521	0.643227	0.70429	0.634929	0.617494	0.641435	0.623827	0.671639	0.707259	0.836811	0.663663	0.769923	1.03162	0.646926	0.837138	0.884903	0.719133	0.806445	0.875083	0.569965	0.737799	0.492686	0.708117	0.657513	0.487133	0.656978	0.635931	0.739652	0.509404	0.881751	0.499278	0.553894	0.565307	0.517572
0.809451	0.690362	0.537126	0.818632	0.86235	0.612739	0.593354	0.795254	0.645174	0.722006	0.669207	0.69703	0.652661	0.517302	0.70166	0.85528	0.456021	0.707998	0.563456	0.584503	0.594833	0.785667	0.647875	0.84289	0.552828	0.680462	0.603776	0.608867	0.712137	0.383624	0.882908	0.914005	0.545514	0.777105	0.760917	0.707522	0.515975	0.61909	0.479919	0.515354	0.645211	0.707646	0.675618	0.720735	0.745099	0.680366	0.759939	0.659705	0.818906	0.496566
0.993996	0.694417	0.740262	0.80772	0.905995	0.727617	0.794661	0.993144	0.728157	0.615915	0.637997	0.806665	0.901246	0.750244	0.72686	0.919737	0.749088	0.998792	0.547322	0.640982	0.886549	1.12023	0.673304	1.04923	0.623762	0.72676	0.581492	0.687783	0.694706	0.527487	1.03072	1.10089	0.796088	0.702081	0.90537	0.974746	0.53131	0.95674	0.486142	0.489157	0.655067	1.02072	0.922403	1.062	0.972847	0.714733	1.06373	0.825669	1.07747	0.676301
0.779839	0.732127	0.808211	0.936062	0.962515	0.863283	0.866923	0.802962	0.620834	0.790057	0.664104	0.75226	0.763698	0.895791	0.764436	0.827878	0.858772	0.607774	0.727801	0.734778	0.73148	0.76022	0.752722	0.761609	0.763699	0.692873	0.874779	0.881563	0.852289	1.00118	0.84196	0.750209	0.736841	1.00149	0.788248	0.872789	0.712503	0.945539	0.700677	0.831524	0.904618	0.841359	0.839209	0.804665	0.835139	0.64932	0.836093	0.866037	0.819996	0.737817
0.874098	0.520126	0.51645	0.889535	0.899177	0.670056	0.702118	0.834931	0.632661	0.542709	0.667066	0.710114	0.709881	0.567634	0.655941	0.776323	0.52115	0.645314	0.493255	0.609313	0.800713	0.882478	0.720232	0.961134	0.682412	0.716687	0.652654	0.733317	0.65175	0.454863	0.922905	0.899223	0.672794	0.875895	0.669374	0.856084	0.523815	0.802851	0.443005	0.635996	0.852655	0.707088	0.757646	0.6905	0.658542	0.678853	0.70325	0.717555	0.916508	0.577267
1.00709	0.844775	0.770455	0.692822	0.775432	0.729425	0.761708	0.806897	0.696216	0.767166	0.720374	0.703374	0.854091	0.641561	0.795645	0.784138	0.611433	0.775681	0.556493	0.506034	0.534925	0.817259	0.642137	0.85793	0.565664	0.762975	0.579582	0.649964	0.854348	0.570142	0.883061	0.906463	0.68564	0.784664	0.807303	0.780397	0.715272	0.851232	0.572915	0.533506	0.585664	0.692723	0.638303	0.824175	0.748406	0.745704	0.821568	0.689104	0.700998	0.428403
0.801904	0.851291	0.81315	0.77858	0.941973	1.01656	0.948429	0.980901	0.870678	0.812051	0.790688	0.984298	0.711159	0.838079	0.734711	0.993379	1.04168	0.664577	0.718483	0.766596	0.696806	0.800216	0.788185	0.771301	0.776081	0.918413	0.777038	0.903564	0.799689	0.861835	0.974853	0.678941	0.894548	1.06246	0.789071	0.852752	0.827047	0.962656	0.849319	0.846371	0.882413	0.662481	0.843996	0.77722	0.79705	0.843567	0.920468	0.948604	0.859662	0.723911
0.906604	0.887241	0.853263	0.809647	1.06022	1.08007	1.07317	1.09127	0.790587	0.750218	0.71179	1.0108	0.839875	0.992856	0.873034	1.07321	1.1169	0.813197	0.643011	0.680834	0.682969	0.861327	0.83935	0.908079	0.752996	0.92442	0.806256	0.987364	0.844403	1.0401	0.941101	0.784382	0.943898	0.935319	0.859348	1.01444	0.78056	1.09852	0.750985	0.852602	1.07531	0.814947	0.937276	0.85625	0.927349	0.85445	1.03253	1.00872	0.961751	0.743637
0.633851	0.658502	0.730472	0.955232	0.925141	0.774428	0.718345	0.870064	0.615089	0.608187	0.727102	0.886534	0.761123	0.739886	0.659702	0.998557	0.813858	0.683016	0.532184	0.769854	0.550921	0.711968	0.617503	0.800336	0.614934	0.618127	0.757888	0.648565	0.658523	0.705973	1.02861	0.757889	0.5359	0.939776	0.622241	0.880324	0.71344	0.765962	0.503708	0.672556	0.840271	0.650098	0.783282	0.78515	0.84105	0.649734	0.858629	0.875006	1.04556	0.653907
0.643973	0.717552	0.646383	0.950273	0.814778	0.812209	0.701978	0.868128	0.609068	0.743759	0.624031	0.879638	0.711462	0.930856	0.668756	0.994575	1.05794	0.564088	0.754623	0.840305	0.852163	0.894375	0.698086	0.607037	0.747236	0.660653	0.893764	0.883497	0.799276	1.00525	0.877713	0.64638	0.732463	1.04355	0.801271	0.761891	0.629286	0.755549	0.736796	0.847866	0.818712	0.918587	0.903496	0.591784	0.856994	0.715941	0.772503	0.794299	0.812354	0.73295
0.647165	0.536456	0.651092	0.840537	0.662564	0.51501	0.513648	0.688103	0.687631	0.669029	0.812411	0.7357	0.680971	0.648868	0.575372	0.830857	0.478541	0.455693	0.627164	0.758685	0.544004	0.684986	0.578991	0.638189	0.543005	0.627162	0.691461	0.605416	0.759795	0.595224	0.866789	0.684457	0.487926	0.960968	0.602717	0.694877	0.703164	0.4921	0.522865	0.637898	0.698599	0.519672	0.647888	0.571626	0.612218	0.687397	0.608832	0.607095	0.724217	0.505814
0.965074	0.960944	0.921479	0.818225	0.938632	0.879978	0.865634	0.697801	0.79107	0.851609	0.835717	0.868526	0.946473	0.929612	0.955602	0.847148	0.717723	0.800917	0.726794	0.635807	0.471449	0.81622	0.797315	0.885859	0.640142	0.77998	0.864531	0.831189	0.947373	0.837417	1.02375	0.970167	0.761397	0.690546	0.972445	0.922697	0.695124	0.873694	0.676936	0.633276	0.72011	0.861449	0.846873	0.836406	0.971684	0.831004	0.916413	0.848838	0.866868	0.53296
0.517585	0.544915	0.558644	0.917155	0.622504	0.537459	0.554402	0.751474	0.655933	0.556375	0.710843	0.769251	0.650469	0.606473	0.414848	0.841282	0.616625	0.494983	0.535167	0.69471	0.635186	0.722661	0.588628	0.711311	0.616461	0.654509	0.672387	0.586164	0.721104	0.535814	0.80528	0.647147	0.384105	1.046	0.547009	0.628525	0.60625	0.582873	0.569266	0.479955	0.571972	0.50016	0.633161	0.618748	0.612197	0.692826	0.730648	0.657245	0.832965	0.534671
0.66926	0.603255	0.587127	0.775881	0.751559	0.572422	0.566416	1.01233	0.4031	0.57523	0.485948	0.835396	0.557074	0.690925	0.543686	0.87493	0.64428	0.706039	0.407145	0.547179	0.634892	0.736008	0.63928	0.785075	0.468712	0.532413	0.713942	0.551738	0.672515	0.670242	0.818867	0.740882	0.40301	0.985915	0.568699	0.756153	0.495228	0.67699	0.450367	0.47822	0.780042	0.879863	0.692767	0.562257	0.810786	0.495893	0.853976	0.761607	0.968693	0.585064
0.571584	0.782839	0.687596	1.13096	0.7899	0.944823	0.910231	0.818703	0.626977	0.670126	0.657083	0.946844	0.732095	0.812056	0.773525	0.856985	0.930394	0.845009	0.59584	0.801563	0.845576	0.688832	0.853515	0.974542	0.8862	0.699597	1.04847	0.862012	0.803027	0.855162	0.954009	0.868462	0.556296	1.10952	0.902909	0.96775	0.712275	0.891209	0.684033	0.654551	0.917799	0.773822	0.721769	0.825728	0.854753	0.656448	1.02075	0.992213	1.00419	0.859366
0.844814	0.892333	0.902879	0.880687	0.838564	0.876484	0.858166	1.12076	0.724339	0.739238	0.624814	1.09634	0.825475	0.993685	0.723259	1.14037	1.09347	0.872323	0.557128	0.683581	0.794896	0.905611	0.791859	0.872285	0.72629	0.78719	0.793194	0.861578	0.920538	0.98167	1.16073	0.774849	0.79178	1.00425	0.750641	1.0422	0.822886	0.927566	0.735774	0.628153	0.806025	0.964646	0.910016	0.917447	1.01752	0.748896	1.13907	1.04982	0.959383	0.720363
0.56961	0.63189	0.669185	0.736816	0.631977	0.645413	0.693716	0.889482	0.403842	0.535578	0.383202	0.829288	0.613865	0.612952	0.561313	0.930153	0.910867	0.676933	0.354362	0.449198	0.578052	0.651677	0.497228	0.727537	0.475208	0.57151	0.728781	0.516582	0.759439	0.764143	0.805036	0.663081	0.397714	1.11483	0.568761	0.70348	0.597905	0.759157	0.512362	0.426661	0.588733	0.7704	0.524009	0.712872	0.745177	0.560757	0.863945	0.738403	0.842224	0.665787
0.973636	0.616439	0.522661	0.892787	0.996298	0.720113	0.734019	0.634969	0.814724	0.7022	0.784586	0.69206	0.689606	0.803996	0.581777	0.617227	0.580375	0.714413	0.64624	0.727029	0.610715	0.857195	0.635311	0.796456	0.653858	0.672828	0.768555	0.834946	0.610153	0.71383	0.794682	0.797569	0.689695	0.652473	0.825818	0.838996	0.537276	0.851706	0.564289	0.676676	0.861152	0.624518	0.678896	0.619757	0.869194	0.674784	0.959969	0.76817	0.776591	0.49066
0.636189	0.674617	0.610039	0.708197	0.859567	0.849833	0.735796	0.764587	0.745011	0.666756	0.76314	0.763214	0.680168	0.560344	0.749866	0.812495	0.648346	0.675586	0.5339	0.683601	0.851003	0.866318	0.739542	0.95018	0.735825	0.682008	0.786692	0.732915	0.637701	0.547942	0.809132	0.764817	0.620514	0.672667	0.784884	0.859885	0.509117	0.727569	0.649723	0.618958	0.745381	0.746851	0.728666	0.674929	0.736116	0.739402	0.800049	0.717772	0.949519	0.689007
0.949474	0.718418	0.64014	0.714728	0.869483	0.571726	0.671544	0.812051	0.622706	0.944229	0.66626	0.578685	0.693742	0.535076	0.745735	0.872114	0.556656	0.778624	0.471979	0.610829	0.680455	0.679377	0.766867	0.853715	0.663141	0.651746	0.771981	0.620611	0.965172	0.602736	0.940684	0.859297	0.563837	0.613657	0.688219	1.00333	0.83555	0.818217	0.618994	0.598496	0.739907	0.911992	0.57009	0.773073	0.718134	0.618263	0.755448	0.654941	0.718693	0.650279
1.02057	0.630878	0.60568	0.559074	0.913702	0.595032	0.652565	1.0049	0.54357	0.894873	0.556208	0.654777	0.676475	0.582279	0.734452	0.928975	0.657772	0.853388	0.511208	0.430115	0.725145	0.852092	0.686814	0.929917	0.572643	0.723355	0.558971	0.661925	0.889716	0.597555	0.9447	0.980231	0.746298	0.659733	0.815598	0.923599	0.596387	0.840046	0.533477	0.508512	0.683668	1.04887	0.726587	0.79759	0.679636	0.647228	0.742833	0.659911	0.872667	0.545611
0.768833	0.605788	0.540182	0.687564	0.917584	0.713394	0.733617	1.02387	0.484796	0.707919	0.460935	0.775648	0.534704	0.540372	0.593947	0.835253	0.70963	0.807603	0.356948	0.522221	0.756736	0.761081	0.661998	0.950502	0.580193	0.576994	0.616867	0.5746	0.687687	0.593691	0.928256	0.850425	0.528921	0.813022	0.679017	0.895916	0.485168	0.807073	0.553578	0.374173	0.65917	0.847178	0.649723	0.737709	0.733663	0.47618	0.88119	0.763318	0.924881	0.633759
0.552509	0.577551	0.535856	0.957474	0.829712	0.635344	0.592434	1.04322	0.523048	0.574159	0.615555	1.00423	0.594281	0.657825	0.469723	1.00272	0.879056	0.649458	0.444037	0.682962	0.670537	0.800972	0.66842	0.746824	0.530664	0.51926	0.750389	0.58101	0.619925	0.664185	0.90672	0.676855	0.434349	1.20815	0.520775	0.744876	0.647297	0.69092	0.521052	0.590997	0.849494	0.793953	0.690382	0.701689	0.870417	0.500052	0.953181	0.83665	1.00202	0.700429
1.07003	0.806903	0.70238	0.494926	0.791932	0.546791	0.680625	0.726955	0.63236	0.967982	0.690145	0.554864	0.711669	0.696804	0.820213	0.761836	0.48994	0.846202	0.704385	0.624307	0.578694	0.690185	0.607198	0.779995	0.651864	0.819285	0.711626	0.662804	0.938675	0.68154	0.788532	0.937408	0.707599	0.545393	0.93793	0.760762	0.693866	0.671473	0.531674	0.589755	0.570256	0.723618	0.543762	0.550697	0.603282	0.768473	0.644778	0.52667	0.625919	0.543722
0.829882	0.611106	0.587158	0.581662	0.694612	0.477635	0.58016	0.687966	0.643771	0.797679	0.722999	0.497098	0.692465	0.504619	0.691183	0.803482	0.352384	0.611816	0.522603	0.54234	0.625171	0.680401	0.621493	0.789808	0.601738	0.666098	0.534565	0.633723	0.866393	0.468149	0.840486	0.865942	0.596459	0.723726	0.717819	0.73315	0.59236	0.57083	0.466188	0.510836	0.539324	0.669052	0.616679	0.773195	0.477279	0.744064	0.527022	0.503367	0.635786	0.483058
0.895493	0.516576	0.504509	0.844788	0.918782	0.537763	0.586172	0.708134	0.69601	0.684487	0.812879	0.643589	0.74515	0.545545	0.646554	0.767128	0.472409	0.61036	0.633432	0.667935	0.815222	0.868985	0.641994	0.863968	0.533327	0.516743	0.622017	0.549398	0.608997	0.392138	0.913219	0.98856	0.605796	0.634702	0.821995	0.86954	0.545374	0.727807	0.491466	0.571333	0.689523	0.857385	0.723545	0.811125	0.775519	0.562878	0.700159	0.586179	0.895494	0.636979
0.740307	0.707113	0.620615	0.777679	0.787588	0.675636	0.703549	0.922366	0.557976	0.665602	0.630814	0.599284	0.682248	0.704204	0.726208	0.903551	0.699233	0.847312	0.607349	0.608794	0.778479	0.727648	0.661306	0.842504	0.633369	0.551669	0.64524	0.64732	0.611612	0.658054	0.820283	0.881679	0.677517	0.729883	0.857828	0.888649	0.590513	0.800802	0.546839	0.675611	0.796069	0.883261	0.712295	0.840574	0.784682	0.622676	0.809806	0.685956	0.949336	0.618356
1.20202	1.06977	1.03214	0.877957	1.1038	0.964362	0.889552	0.688213	0.881909	1.09537	0.988625	0.830547	1.0519	0.976064	1.15775	1.02059	0.815662	1.00056	0.878335	0.788168	0.839311	0.986235	0.986564	0.873493	0.875481	0.819802	1.00866	0.974689	1.00227	0.95846	1.02425	0.939773	0.988727	0.697178	1.13225	1.15811	1.01229	1.04817	0.869409	1.0037	1.04868	1.07244	0.935515	0.957393	1.01457	0.878877	0.962936	0.954893	0.831068	0.867845
0.750697	0.610668	0.687444	0.906844	0.823947	0.577564	0.664657	0.808741	0.648627	0.658968	0.765658	0.619572	0.824336	0.760284	0.563749	0.821863	0.625172	0.837051	0.656784	0.719716	0.793094	0.896814	0.628488	0.93752	0.686653	0.660946	0.807082	0.756754	0.811761	0.573748	1.02936	1.14305	0.567081	0.745481	0.864931	0.920976	0.565485	0.755689	0.456404	0.410251	0.530728	0.936792	0.725737	0.913051	0.856975	0.678399	0.926684	0.784448	0.95383	0.629421
0.984268	0.662213	0.656951	0.653682	0.845442	0.572835	0.603913	0.751721	0.665699	0.75678	0.678319	0.712906	0.647655	0.768508	0.697571	0.667989	0.587587	0.708538	0.607558	0.532436	0.461275	0.814715	0.582285	0.790817	0.477348	0.663017	0.628984	0.63693	0.75192	0.638101	0.832361	0.923171	0.68164	0.685389	0.917578	0.751326	0.610714	0.715262	0.455227	0.576406	0.698722	0.800424	0.68054	0.662336	0.760843	0.71384	0.877547	0.642031	0.774884	0.382271
0.968327	0.894322	1.04651	1.11692	1.00383	0.977012	1.00692	0.731169	0.998595	0.993234	0.903338	0.783925	0.951398	1.03785	1.05203	0.938816	0.88954	0.869275	0.918161	0.937091	0.850479	0.982301	0.996197	1.0702	0.997618	0.991372	1.09901	1.09631	1.10619	1.06267	1.15407	1.03571	1.01297	0.634978	1.13203	1.14783	1.00403	0.95227	0.904652	0.925397	0.986174	0.989492	1.00003	1.02723	0.94361	1.01125	0.921859	0.967856	0.922188	0.8416
0.522715	0.786557	0.711513	1.10525	0.848656	0.847043	0.877436	0.886861	0.511334	0.648905	0.639537	0.873672	0.789565	0.80077	0.629219	0.803056	0.869374	0.882004	0.548523	0.845413	0.808833	0.634119	0.775374	0.927984	0.827976	0.528123	0.995774	0.713208	0.763762	0.802324	1.01654	0.840093	0.406957	1.09674	0.709396	0.952869	0.663915	0.911356	0.689483	0.54325	0.712682	0.83374	0.693687	0.908486	0.927001	0.530393	1.04937	1.03086	1.07001	0.882653
0.95334	0.952277	0.845185	0.944781	1.06317	0.990453	0.990828	0.75381	0.765944	0.727737	0.885181	0.897514	0.905747	0.989486	0.787969	0.7203	0.892272	0.871923	0.7991	0.822536	0.70425	0.908857	0.794385	0.898439	0.751602	0.795111	0.888355	0.868708	0.699294	0.886424	0.935706	0.895849	0.791773	0.93037	0.923988	0.864615	0.704274	1.05647	0.687071	0.748744	0.853845	0.739182	0.862461	0.811068	1.08441	0.690929	1.09696	0.956554	0.962238	0.782838
0.85455	0.966496	0.749412	0.798728	0.823471	1.0109	0.922055	0.750383	0.939278	0.622447	0.920016	0.913014	0.75558	0.902575	0.938904	0.563012	0.871937	0.754467	0.86029	0.8487	0.737544	0.885513	0.64619	0.726581	0.696115	0.664981	0.675724	0.783735	0.474262	0.888863	0.680234	0.506873	0.894086	0.811686	0.856956	0.701607	0.587325	0.788362	0.698429	0.927201	0.879393	0.573546	0.835608	0.680239	0.788749	0.755853	0.739134	0.733907	0.733152	0.72409
0.837068	0.787898	0.84285	1.09057	0.969242	1.02768	0.96373	0.73801	0.796132	0.751327	0.707726	0.943968	0.7455	0.955213	0.810355	0.896453	0.955025	0.709792	0.701122	0.80492	0.709415	0.837569	0.795356	0.830847	0.777312	0.683935	0.933958	0.965817	0.74877	0.979277	0.984832	0.757405	0.747488	0.923812	0.857194	0.934233	0.668241	0.899987	0.735621	0.826044	0.920351	0.852595	0.934287	0.868334	1.00172	0.680425	0.932054	1.02434	0.934257	0.741246
1.02787	0.821906	0.940489	1.02254	1.05666	1.13681	1.10129	0.996231	0.966177	0.825672	0.764083	1.12006	0.949744	1.05298	0.856687	0.974339	1.09139	0.930429	0.693888	0.804784	0.816187	0.957486	0.950854	1.02796	0.892242	0.863279	0.981887	1.03089	0.82688	1.18193	1.03954	0.813936	0.910748	1.03268	0.762838	1.10502	0.778721	1.16138	0.827384	0.900228	1.17269	1.01726	1.02339	0.940677	1.17089	0.791274	1.21891	1.25852	1.04663	0.902191
0.626803	0.637067	0.614594	0.964248	0.76715	0.813697	0.659782	0.931484	0.633281	0.639638	0.591039	0.955722	0.720479	0.828584	0.619383	0.995049	1.02304	0.590661	0.648395	0.719024	0.799405	0.884186	0.661706	0.669116	0.687054	0.662996	0.798821	0.83876	0.707087	0.874463	0.896844	0.630038	0.699733	1.14165	0.699419	0.775423	0.588399	0.81427	0.667837	0.819296	0.876394	0.877338	0.902941	0.674561	0.872094	0.685432	0.863875	0.865452	0.910136	0.687066
0.835893	0.759244	0.89095	0.919405	0.852344	1.01938	0.991596	0.813121	0.933127	0.591771	0.756505	1.06777	0.86141	0.917222	0.811506	0.674231	0.972778	0.873084	0.692283	0.818627	0.917913	0.959524	0.772589	0.873063	0.831364	0.749186	0.787408	0.835654	0.645403	0.932376	0.881346	0.545073	0.734663	1.09403	0.664058	0.896176	0.788145	0.887746	0.799403	0.78714	0.946261	0.759102	0.931597	0.905733	0.95218	0.770971	0.965165	1.00789	1.04212	0.868959
1.00597	0.71229	0.619703	0.810815	0.810149	0.860718	0.825979	0.809509	0.885295	0.585641	0.755065	0.838021	0.668312	0.701284	0.791197	0.607984	0.662061	0.851059	0.651581	0.629288	0.901527	1.02402	0.760141	1.05717	0.752507	0.699016	0.769451	0.781532	0.562217	0.63779	0.821121	0.97752	0.813516	0.748279	0.875364	0.837922	0.463204	0.84622	0.593048	0.66274	0.804083	0.873016	0.794588	0.740605	0.909021	0.699584	0.86541	0.799269	0.92483	0.73502
1.23373	0.816874	0.743092	0.592591	0.723453	0.649213	0.701626	0.884433	0.761103	0.888926	0.748762	0.736059	0.646502	0.69624	0.840424	0.761904	0.611574	0.863726	0.781941	0.500013	0.790531	0.862729	0.711801	0.827321	0.65292	0.757408	0.653909	0.69322	0.869574	0.741476	0.785605	0.974035	0.837827	0.750521	0.902154	0.778846	0.762107	0.727859	0.706823	0.724892	0.751671	0.921125	0.648235	0.635265	0.768113	0.708128	0.669817	0.597918	0.68606	0.584035
0.898594	0.45309	0.480186	0.635682	0.768065	0.391883	0.491363	0.848614	0.549523	0.622743	0.606079	0.653773	0.617567	0.542839	0.558104	0.880482	0.510675	0.658664	0.485578	0.47177	0.681822	0.865714	0.580364	0.774758	0.495518	0.598984	0.466015	0.558894	0.705873	0.452877	0.916493	0.87304	0.600204	0.814686	0.58774	0.765566	0.597965	0.63502	0.3259	0.526529	0.661087	0.832124	0.665147	0.660634	0.6509	0.594425	0.618136	0.580676	0.854366	0.4514
0.8688	0.711754	0.79424	0.917982	0.995701	0.824797	0.871391	0.629969	0.532498	0.87879	0.533121	0.569077	0.74392	0.81319	0.871032	1.10049	0.821985	0.753712	0.69113	0.713283	0.738344	0.819132	0.80791	0.772017	0.7794	0.800862	0.804044	0.892563	1.04117	0.86788	1.02753	0.908031	0.834326	0.832688	0.993408	0.946853	0.810047	0.887554	0.729217	0.797259	0.829039	0.992581	0.856591	0.865518	0.728697	0.808598	0.634828	0.710345	0.861422	0.676995
0.933564	0.575782	0.458178	0.455465	0.509184	0.486083	0.548732	0.741036	0.680738	0.671948	0.656815	0.513796	0.626116	0.615616	0.642255	0.546463	0.44388	0.560251	0.657888	0.397589	0.744234	0.828905	0.516587	0.655902	0.540257	0.585302	0.489159	0.634251	0.685887	0.649212	0.59797	0.778627	0.690557	0.592332	0.799604	0.633738	0.495097	0.57002	0.515149	0.581056	0.518403	0.70262	0.558263	0.554035	0.549582	0.645533	0.510555	0.433768	0.518056	0.397559
0.6478	0.753346	0.742323	1.04673	0.790575	0.727378	0.788894	0.852745	0.857474	0.658903	0.884233	0.808488	0.725148	0.873902	0.673296	0.896764	0.870027	0.56529	0.884746	0.972267	0.666721	0.751808	0.646855	0.756188	0.776884	0.870257	0.957169	0.811005	0.867464	0.792744	0.891971	0.821248	0.668642	1.08895	0.794835	0.655608	0.800432	0.644957	0.659227	0.75243	0.725435	0.616302	0.700319	0.69056	0.824203	0.816733	0.734595	0.73791	0.753047	0.796532
1.03954	0.642758	0.759095	0.929756	0.926449	0.825394	0.924185	0.635263	0.756307	0.779876	0.691926	0.591575	0.902631	0.744727	0.792337	0.789877	0.741433	1.05548	0.587301	0.776052	1.14468	1.19301	0.762618	1.0391	0.824259	0.674262	0.836882	0.81244	0.769266	0.664158	1.02928	1.09192	0.785817	0.61706	1.02509	1.14978	0.715651	1.03813	0.651715	0.578603	0.714445	1.10969	0.906054	1.04291	0.938749	0.723413	0.992176	0.780972	1.03402	0.858229
0.91348	0.521927	0.464933	0.703867	0.782789	0.437579	0.547333	0.652391	0.631022	0.775539	0.684997	0.499124	0.560235	0.492831	0.579608	0.663836	0.397214	0.580105	0.517619	0.555241	0.754507	0.843612	0.624497	0.809432	0.578625	0.631886	0.634354	0.593614	0.785733	0.405713	0.80744	0.923274	0.574018	0.642134	0.804468	0.751478	0.661528	0.701483	0.461144	0.547273	0.604134	0.700652	0.521569	0.743198	0.666589	0.599993	0.759535	0.505257	0.662911	0.607912
0.811974	0.765538	0.744972	0.831736	1.02077	0.878797	0.859486	0.85832	0.595665	1.00554	0.54157	0.63225	0.71808	0.77498	0.818044	1.13721	1.00997	0.7031	0.6744	0.731401	0.720071	0.789247	0.735019	0.682915	0.73678	0.78765	0.770504	0.854795	1.00492	0.950974	0.984861	0.770832	0.833969	0.850627	0.888683	0.954276	0.839888	0.885471	0.802976	0.808782	0.822613	1.03918	0.880251	0.81013	0.671997	0.77514	0.658938	0.692032	0.792846	0.724749
0.797636	0.832821	0.750856	0.776632	0.781961	0.666978	0.638774	0.617352	0.734312	0.902614	0.827203	0.642057	0.832367	0.639411	0.844841	0.966214	0.738017	0.731686	0.807734	0.586108	0.554951	0.662903	0.622405	0.629017	0.685306	0.774764	0.719263	0.725484	0.963937	0.659631	0.962685	0.867938	0.72195	0.934469	0.896421	0.813083	0.868093	0.752828	0.744996	0.720899	0.638905	0.776372	0.659485	0.797709	0.625517	0.907305	0.621877	0.601049	0.681223	0.528521
0.632693	0.696662	0.767632	0.761232	0.785895	0.714121	0.717176	0.813137	0.598248	0.585975	0.742548	0.809343	0.783119	0.690495	0.701905	0.913213	0.718053	0.6677	0.518255	0.615532	0.552986	0.767752	0.558941	0.774356	0.525957	0.593793	0.573858	0.57878	0.66506	0.66282	0.95645	0.639179	0.538785	0.946906	0.565384	0.791977	0.660751	0.72301	0.475172	0.569731	0.684396	0.585719	0.727306	0.739405	0.742038	0.661336	0.718845	0.713522	1.00394	0.53706
1.197	0.918107	0.864838	0.707609	1.09568	0.939679	0.912709	1.15245	1.03704	1.09108	1.13955	0.981174	0.994019	0.831778	1.02456	0.898467	0.808206	0.93402	0.973777	0.80834	0.811363	0.995644	0.920753	1.00861	0.815917	0.944517	0.736514	0.937579	0.822714	0.788014	0.947833	0.986075	1.16384	0.951751	0.925277	0.866697	0.938284	0.945448	0.812667	1.11814	1.0846	0.937803	0.974805	1.0745	0.922158	0.975021	0.925819	0.961983	1.00501	0.816302
0.882869	1.04778	0.987685	0.784599	0.875933	0.830813	0.826199	0.892919	0.770867	1.0086	0.808314	0.962597	0.888559	0.926106	1.01953	1.05056	0.88356	0.963885	0.852256	0.836673	0.732766	0.755941	0.915477	0.831112	0.817043	0.911818	0.806187	0.812591	1.11367	0.918499	1.13494	0.717582	0.844336	0.952932	0.854675	0.951922	0.964139	0.793128	0.828015	0.726558	0.800295	0.890767	0.844447	0.755326	0.830033	0.886605	0.789933	0.849639	0.853352	0.691671
0.531724	0.709553	0.592394	0.857586	0.710328	0.652335	0.678224	0.927505	0.59864	0.660184	0.723661	0.855155	0.623426	0.644209	0.513529	0.783328	0.698153	0.589549	0.544667	0.759694	0.56169	0.518318	0.565113	0.620712	0.615753	0.545311	0.796207	0.564942	0.678836	0.732108	0.801556	0.542125	0.31674	1.07806	0.474918	0.727266	0.699103	0.520575	0.608	0.58654	0.69869	0.486702	0.510466	0.535489	0.575758	0.54089	0.688484	0.729801	0.720707	0.642639
0.68158	0.639455	0.591984	0.76855	0.686771	0.546458	0.700643	0.854072	0.551219	0.714399	0.735963	0.687857	0.658169	0.776907	0.512777	0.611964	0.613837	0.644792	0.639991	0.779281	0.685877	0.520051	0.551194	0.710404	0.716656	0.590329	0.927704	0.672993	0.777863	0.792823	0.809664	0.760062	0.376723	1.01783	0.641777	0.650601	0.669965	0.512344	0.508098	0.536699	0.584114	0.611178	0.495131	0.57041	0.669387	0.541465	0.68222	0.704691	0.721311	0.747964
0.704955	0.599706	0.599871	0.981286	0.73289	0.76803	0.805759	0.611285	0.736882	0.540176	0.641864	0.678852	0.700654	0.767123	0.589644	0.628117	0.638082	0.473198	0.550617	0.853358	0.682287	0.694747	0.538775	0.709213	0.733042	0.557897	0.80923	0.767852	0.601255	0.747812	0.850345	0.631992	0.551159	0.822498	0.648153	0.691962	0.508258	0.625032	0.506216	0.697111	0.715448	0.431944	0.680947	0.633799	0.66825	0.595925	0.675944	0.737371	0.699149	0.660288
0.847339	0.880104	0.93931	0.729675	0.693266	0.64297	0.788061	0.958878	0.580614	1.04197	0.726552	0.657197	0.803038	0.719378	0.86579	0.799343	0.641516	0.865828	0.838385	0.811459	0.609732	0.454076	0.75458	0.835529	0.767918	0.886963	0.901341	0.68079	1.1604	0.801568	0.818307	0.876573	0.606442	0.996526	0.857283	0.722149	0.977206	0.692351	0.772952	0.672485	0.63548	0.798298	0.536074	0.735445	0.59328	0.77134	0.613152	0.662115	0.757732	0.699456
0.779594	0.540333	0.436471	0.88695	0.894137	0.719682	0.733721	0.764554	0.546857	0.621973	0.517206	0.593621	0.639876	0.657125	0.581062	0.793114	0.712717	0.554022	0.460283	0.59507	0.621344	0.844468	0.557538	0.700647	0.545812	0.487339	0.591163	0.628337	0.571681	0.684055	0.853275	0.702212	0.563923	0.827587	0.666736	0.797284	0.513269	0.789219	0.455434	0.651973	0.818073	0.763484	0.75948	0.696715	0.714432	0.502277	0.658277	0.668026	0.844202	0.535171
0.757867	0.381915	0.396124	0.681578	0.767938	0.583385	0.551131	0.668129	0.570348	0.706082	0.531806	0.597295	0.491302	0.541352	0.524534	0.838893	0.549739	0.468676	0.429597	0.517491	0.627205	0.761999	0.636709	0.738078	0.565898	0.588147	0.645274	0.670771	0.649929	0.638094	0.778023	0.727271	0.586537	0.758062	0.697407	0.728598	0.496285	0.615944	0.474797	0.568413	0.728306	0.720245	0.627192	0.603063	0.550666	0.593117	0.611165	0.623003	0.687985	0.527749
0.81431	0.471484	0.427545	0.785235	0.737398	0.552051	0.575848	0.822015	0.636833	0.516074	0.617222	0.659928	0.582858	0.50517	0.498424	0.663327	0.445433	0.622506	0.437697	0.57053	0.712198	0.830534	0.625869	0.926642	0.598952	0.688407	0.605374	0.630767	0.593602	0.358877	0.866953	0.878892	0.50167	0.898996	0.591975	0.690454	0.428309	0.616636	0.395629	0.442919	0.6724	0.644798	0.676535	0.625405	0.617837	0.654956	0.676795	0.666645	0.862813	0.488413
1.00845	0.626979	0.659061	0.987363	0.9486	0.745525	0.805659	0.801862	0.687298	0.66909	0.64919	0.842254	0.756438	0.792698	0.630468	0.711991	0.829258	0.878615	0.502131	0.669045	0.894015	1.07158	0.660123	1.00383	0.731308	0.71462	0.795165	0.719885	0.763983	0.68466	1.08019	0.954883	0.649974	0.817461	0.917098	0.992498	0.660088	0.921982	0.536159	0.403695	0.656342	0.919119	0.780416	0.829808	0.837243	0.585026	0.996145	0.860985	0.929699	0.761919
0.61642	0.442097	0.349231	0.546413	0.558867	0.393134	0.419158	0.816578	0.309992	0.556851	0.360879	0.560891	0.551347	0.477062	0.454373	0.657349	0.507193	0.602088	0.377626	0.401627	0.612001	0.683227	0.429666	0.652809	0.445402	0.409115	0.473555	0.463185	0.606295	0.525938	0.662177	0.731002	0.439923	0.873872	0.633758	0.541569	0.352533	0.526378	0.364986	0.38042	0.48118	0.687635	0.525369	0.574853	0.519794	0.452547	0.606591	0.469896	0.732105	0.388681
0.939499	0.617104	0.632451	0.979753	0.954709	0.800821	0.901682	0.821677	0.629373	0.744062	0.554354	0.94511	0.716457	0.898701	0.61454	0.917729	0.904089	0.829325	0.67384	0.766464	0.822885	0.862038	0.649113	0.83113	0.720775	0.679041	0.838563	0.816639	0.738215	0.982909	0.863654	0.796597	0.695803	1.04118	0.788476	0.792449	0.592399	0.938478	0.608101	0.669998	0.8269	0.808219	0.730793	0.764106	1.05128	0.600984	1.04218	0.955802	0.980752	0.861156
1.1202	0.727861	0.819935	0.858341	0.861946	0.692946	0.812489	0.703136	0.895414	0.659703	0.878833	0.758101	0.990421	0.880566	0.761342	0.763883	0.70587	0.746786	0.728003	0.619786	0.670836	0.995134	0.62239	0.808369	0.598283	0.634569	0.675813	0.676136	0.740807	0.75871	0.955283	0.963583	0.78461	0.610965	0.878193	1.00828	0.76104	0.895786	0.610846	0.68016	0.73504	0.862955	0.812438	0.895584	0.927222	0.71358	0.86722	0.745048	0.810372	0.547038
1.05043	1.00839	0.839935	0.671848	0.912238	0.858872	0.841865	0.914513	0.835553	0.984972	0.855343	0.890976	0.824565	0.831226	1.07391	1.11327	0.863966	1.05785	0.783916	0.652585	0.857469	1.03132	0.948037	0.973704	0.723066	0.834595	0.857587	0.835037	0.939974	0.782371	0.995515	1.02937	0.94153	0.693267	1.10148	0.976749	0.758314	0.903025	0.820744	0.779724	0.826071	1.22301	0.873031	0.881121	0.959131	0.987029	0.856223	0.806812	0.923246	0.765748
0.740076	0.609227	0.529751	0.877169	0.809014	0.69416	0.704625	0.79361	0.520021	0.600876	0.471774	0.601394	0.556282	0.742651	0.562216	0.740721	0.756104	0.616406	0.507032	0.599101	0.656656	0.816373	0.556322	0.747003	0.59077	0.541332	0.713719	0.695212	0.662408	0.751762	0.842457	0.799508	0.607167	0.880861	0.733376	0.775025	0.476948	0.869446	0.430228	0.621585	0.739808	0.8923	0.701505	0.676638	0.804809	0.555284	0.838182	0.718883	0.822638	0.599364
0.799419	0.798849	0.688937	0.818809	1.02001	0.816666	0.88686	1.12095	0.635598	0.78762	0.575129	0.884507	0.662333	0.711828	0.678809	1.03808	0.904764	0.709282	0.511093	0.638798	0.47284	0.680076	0.700749	0.773388	0.557938	0.724111	0.681332	0.664586	0.800832	0.802263	0.935726	0.724289	0.703915	0.910431	0.661934	0.961173	0.793978	0.981667	0.637309	0.72147	0.918521	0.744888	0.70647	0.775653	0.775971	0.622857	0.922329	0.847646	0.893218	0.630188
1.2218	0.821155	0.714118	0.692695	0.834145	0.791839	0.763437	0.877637	0.876096	0.783936	0.828018	0.853139	0.871292	0.692528	0.942171	0.834602	0.752998	0.821133	0.671021	0.572916	0.804811	0.98567	0.792206	0.810471	0.650196	0.72007	0.580745	0.731504	0.635407	0.668041	0.731148	0.799665	0.922049	0.762097	0.831217	0.858849	0.811706	0.908243	0.736992	0.956938	1.0314	0.723109	0.84368	0.835738	0.875585	0.779671	0.85798	0.763699	0.706525	0.572398
0.789953	0.725218	0.870832	0.780778	0.945953	0.860687	0.85072	0.879351	0.736086	0.789373	0.771268	0.899893	0.851463	0.735253	0.73505	0.890148	0.927627	0.86273	0.560803	0.590624	0.539654	0.785986	0.702388	0.916414	0.610962	0.755884	0.693138	0.708192	0.857453	0.808408	0.935307	0.826554	0.668156	0.903969	0.815899	0.959499	0.891074	0.970735	0.65912	0.486302	0.692791	0.783824	0.725843	0.998571	0.773877	0.66665	0.97609	0.871135	0.927514	0.620472
0.978238	0.693655	0.680719	0.752386	0.948039	0.693996	0.760274	0.735478	0.57943	0.893642	0.526909	0.54228	0.670855	0.771476	0.764253	1.01917	0.805591	0.740488	0.640278	0.573854	0.585142	0.759622	0.612739	0.630775	0.623497	0.7067	0.663409	0.781993	0.9342	0.859005	0.999365	0.844988	0.801057	0.70186	0.852694	0.942617	0.772667	0.831989	0.606433	0.724527	0.772326	0.934752	0.727617	0.703096	0.685575	0.652292	0.62097	0.616079	0.68759	0.535911
0.572292	0.519449	0.423079	0.8098	0.666908	0.567446	0.530336	0.82758	0.587285	0.693126	0.645416	0.686361	0.590265	0.503127	0.461585	0.782467	0.58868	0.678641	0.501366	0.751572	0.603245	0.623642	0.479701	0.69922	0.579773	0.505391	0.637931	0.530067	0.614585	0.528251	0.838001	0.769287	0.394851	0.835769	0.620435	0.75811	0.541514	0.562264	0.541071	0.463238	0.536033	0.563914	0.540353	0.609134	0.569063	0.527871	0.688566	0.593182	0.773736	0.567008
1.12447	0.912522	0.782982	0.641173	0.803174	0.752491	0.802559	0.739631	0.773942	0.99044	0.710834	0.647976	0.784652	0.810732	0.876634	0.844874	0.695387	0.702334	0.796992	0.624189	0.49273	0.710367	0.677915	0.574976	0.667631	0.825138	0.735825	0.841064	0.982071	0.850757	0.764692	0.883356	0.836418	0.775602	0.925071	0.671449	0.829508	0.693602	0.79865	0.851611	0.734299	0.665213	0.705263	0.739762	0.737812	0.85492	0.647291	0.651943	0.454174	0.466117
0.827602	0.56107	0.540406	0.825506	0.781697	0.518502	0.603126	0.915029	0.687993	0.689805	0.65447	0.740651	0.523901	0.633721	0.48744	0.964993	0.623095	0.538283	0.579471	0.688786	0.448569	0.713825	0.501795	0.609933	0.478796	0.619739	0.547567	0.590639	0.670086	0.600077	0.91192	0.735738	0.606408	0.88741	0.561703	0.761866	0.672605	0.588842	0.424138	0.709025	0.729213	0.608009	0.618402	0.613471	0.641824	0.608705	0.646389	0.630637	0.717615	0.480251
0.688105	0.549693	0.470307	0.790937	0.740021	0.432169	0.461061	0.991653	0.521559	0.659699	0.68112	0.70525	0.631748	0.592608	0.411466	0.827102	0.597667	0.602875	0.529424	0.492196	0.6444	0.80083	0.596537	0.726968	0.520075	0.602223	0.562644	0.558585	0.777293	0.585991	0.78605	0.827822	0.399196	1.05647	0.559719	0.663908	0.64542	0.604533	0.51088	0.455702	0.64454	0.729313	0.581252	0.637703	0.616012	0.580755	0.757757	0.612631	0.764101	0.524875
0.97001	0.796883	0.793802	0.845972	0.932269	0.855069	0.855732	0.612557	0.894266	0.705463	0.851017	0.787082	0.824974	0.907399	0.871653	0.745195	0.820597	0.638168	0.755781	0.693807	0.597559	0.788781	0.738744	0.74481	0.701491	0.786365	0.853645	0.87437	0.742554	0.913961	0.71788	0.717596	0.8139	0.647277	0.982792	0.819278	0.798755	0.848866	0.741366	0.867384	0.978947	0.559874	0.722518	0.72127	0.829384	0.786696	0.846869	0.747701	0.651671	0.586055
1.18552	1.13162	0.991538	0.874068	1.1163	1.12627	1.1069	0.884459	0.944228	0.938433	0.91083	0.921687	0.994428	0.965232	1.11664	0.923104	0.91316	0.905494	0.737482	0.760706	0.614588	0.956916	0.87964	1.00801	0.78338	0.940416	0.902878	0.949175	0.90228	0.948412	0.990664	0.915776	1.04419	0.703138	0.99681	1.03847	0.84394	1.17848	0.792841	0.932864	1.02949	0.819999	0.89368	0.897907	1.05946	0.920891	1.06865	0.971511	0.848112	0.727311
1.007	0.856847	0.793358	0.85211	0.986131	0.881015	0.770903	0.780487	0.868715	0.75229	0.75642	0.9848	0.90327	0.980305	0.885562	0.833604	0.848041	0.867705	0.67783	0.729698	0.673343	1.1143	0.814557	0.935378	0.668409	0.735221	0.840378	0.848109	0.743597	0.849599	1.06	0.973445	0.880002	0.64218	0.992368	0.967508	0.580331	0.847086	0.663817	0.684772	0.842531	0.966629	1.02311	0.764847	1.02917	0.857831	1.03906	0.921203	0.943014	0.593376
0.766249	0.706899	0.649905	0.847382	0.852825	0.827318	0.759808	0.635749	0.572961	0.833491	0.593649	0.676994	0.709489	0.826067	0.816043	1.02971	0.90805	0.640103	0.769074	0.695546	0.78427	0.799872	0.712096	0.611059	0.724499	0.697954	0.783855	0.838549	0.837511	0.900896	0.88765	0.717719	0.824433	0.94919	0.945457	0.798172	0.701619	0.859621	0.738557	0.874578	0.832049	0.960114	0.851178	0.696356	0.803208	0.748159	0.635478	0.684849	0.842431	0.694133
0.856489	0.564937	0.604362	0.916478	0.836507	0.660171	0.716235	0.916968	0.637921	0.652021	0.48295	0.790542	0.607106	0.666214	0.619509	0.915434	0.730666	0.664589	0.415222	0.616505	0.694164	0.814272	0.633567	0.837321	0.560746	0.576752	0.771871	0.612852	0.737409	0.650974	1.04542	0.8746	0.542907	0.835535	0.657575	0.953732	0.637703	0.763241	0.504983	0.521517	0.728162	0.921349	0.722024	0.779283	0.890623	0.520858	0.855838	0.832733	0.825049	0.635957
1.16204	0.711896	0.629995	0.507422	0.90274	0.53027	0.546148	0.888724	0.832624	0.978576	0.867433	0.79119	0.673475	0.697841	0.709007	0.861213	0.524677	0.751176	0.797225	0.64517	0.730331	0.94691	0.685333	0.774781	0.60647	0.80984	0.479958	0.694739	0.764645	0.663518	0.796275	0.836218	0.901494	0.692185	0.805991	0.75104	0.722003	0.666414	0.585954	0.811573	0.773121	0.821734	0.773284	0.647478	0.704752	0.855142	0.7323	0.612861	0.809319	0.579658
0.761178	0.544774	0.510296	0.872731	0.7943	0.511082	0.58529	0.755118	0.708361	0.786884	0.742386	0.656679	0.620119	0.603733	0.493225	0.860057	0.517265	0.624354	0.592338	0.776116	0.546468	0.653864	0.499893	0.636875	0.588881	0.602298	0.674973	0.629311	0.745633	0.633589	0.827255	0.76414	0.483534	0.723221	0.602872	0.790734	0.684654	0.537063	0.561485	0.586817	0.608312	0.592677	0.53095	0.596072	0.657122	0.603246	0.699204	0.566197	0.647816	0.512144
1.15997	0.627391	0.572368	0.675497	0.915731	0.563024	0.683294	0.686142	0.749562	0.932807	0.724451	0.528633	0.706744	0.530506	0.813177	0.841537	0.490089	0.80988	0.649678	0.577819	0.764285	0.808707	0.744539	0.895983	0.666443	0.767639	0.656374	0.66763	0.850688	0.477088	0.929778	0.979484	0.796396	0.50331	0.90482	0.964123	0.783268	0.856	0.563842	0.690191	0.806264	0.88865	0.638416	0.78192	0.709505	0.741104	0.706658	0.612896	0.776733	0.594284
0.86559	0.62188	0.56547	0.904229	0.8453	0.588985	0.628736	0.660933	0.739683	0.836727	0.682837	0.539674	0.672044	0.589936	0.629603	0.829711	0.458235	0.638041	0.60489	0.81794	0.647022	0.820692	0.564497	0.786488	0.646063	0.669404	0.681862	0.682424	0.826464	0.548997	0.971247	0.904012	0.616469	0.510979	0.791664	0.86862	0.618141	0.590411	0.567179	0.59232	0.577868	0.739537	0.668768	0.688968	0.655957	0.713743	0.642274	0.54829	0.710669	0.538854
0.607667	0.742517	0.763392	0.731271	0.813641	0.719624	0.731398	0.775948	0.52057	0.80634	0.778275	0.91343	0.740454	0.704308	0.698693	0.93272	0.835755	0.766754	0.598876	0.690192	0.693937	0.614024	0.704422	0.706749	0.724887	0.686645	0.851055	0.743076	0.928534	0.825697	0.893918	0.647823	0.464295	1.04862	0.685401	0.808104	0.863079	0.604576	0.690126	0.551734	0.598252	0.704471	0.603066	0.678811	0.640229	0.663908	0.683092	0.747538	0.813062	0.73504
1.03031	0.83335	0.739728	0.866372	0.778156	0.780796	0.871522	0.639905	0.808458	0.697809	0.799287	0.599396	0.85916	0.881421	0.883044	0.655445	0.613372	0.877129	0.770912	0.672427	0.958513	0.921919	0.837298	0.981517	0.818435	0.676137	0.867754	0.907922	0.767581	0.716645	0.96913	1.10168	0.830105	0.55638	1.01241	0.972291	0.54886	0.975879	0.55785	0.724904	0.812736	0.957889	0.783871	0.861694	0.995432	0.686028	0.892251	0.829442	0.838644	0.669284
0.790102	0.58885	0.598348	0.768355	0.822223	0.626626	0.638899	0.910826	0.642524	0.872778	0.595128	0.670938	0.604953	0.719617	0.610436	0.847422	0.819447	0.534607	0.705157	0.605832	0.511693	0.685356	0.585799	0.580675	0.62549	0.760256	0.664826	0.79313	0.972593	0.870991	0.874408	0.70413	0.698471	0.996707	0.64955	0.728789	0.831564	0.691063	0.673902	0.754175	0.741402	0.79623	0.678126	0.660143	0.579635	0.71405	0.586352	0.633677	0.634326	0.476141
0.804234	0.741638	0.761382	0.862995	0.866869	0.832276	0.824626	0.840039	0.56753	0.922585	0.617843	0.616663	0.839449	0.793907	0.807134	0.963003	0.963238	0.739123	0.733863	0.701342	0.787724	0.746352	0.754802	0.752366	0.840176	0.809778	0.856032	0.940523	1.02927	0.933964	0.908808	0.814489	0.806893	0.994573	0.823528	0.861435	0.831925	0.99173	0.774573	0.844539	0.85208	0.926976	0.80195	0.868106	0.752464	0.766688	0.725346	0.786185	0.815967	0.720199
1.11709	0.903805	0.770922	0.486359	0.771162	0.568806	0.638562	1.06628	0.766458	1.09588	0.780273	0.737811	0.654252	0.633366	0.891393	0.949685	0.557444	0.912364	0.855212	0.56229	0.670312	0.742832	0.764243	0.852668	0.672126	0.976018	0.590279	0.729258	1.1031	0.605968	0.913314	0.964028	0.860548	0.841928	0.827781	0.762639	0.89329	0.693562	0.724248	0.757114	0.699486	0.937007	0.634677	0.720677	0.701543	0.936131	0.681067	0.65203	0.766976	0.557133
0.861985	0.559838	0.60579	0.876187	0.912845	0.654707	0.695882	0.960705	0.708767	0.61454	0.789391	0.958036	0.749868	0.811294	0.655619	0.783586	0.779939	0.678033	0.650583	0.704885	0.633426	0.90719	0.593107	0.85004	0.557295	0.629935	0.801476	0.681672	0.643353	0.725496	0.961522	0.875715	0.647898	0.8236	0.680193	0.893332	0.61424	0.783125	0.419518	0.704664	0.869418	0.786004	0.73452	0.651662	0.912789	0.626479	0.849424	0.81977	1.02307	0.648807
0.732104	0.670555	0.523733	0.88868	0.895719	0.69894	0.754079	0.870363	0.72502	0.498129	0.791367	0.748194	0.605913	0.762361	0.49982	0.591746	0.623427	0.849837	0.669346	0.725912	0.730105	0.827837	0.622938	0.911408	0.651462	0.635943	0.731501	0.66764	0.465813	0.609348	0.797357	0.979283	0.529842	0.946217	0.6669	0.746929	0.445143	0.829117	0.45085	0.541315	0.782845	0.696277	0.652322	0.706611	0.929627	0.624967	1.05568	0.872997	0.982105	0.699218
0.806248	0.564909	0.496423	0.819762	0.671263	0.6631	0.68318	0.789535	0.765055	0.494499	0.650347	0.588706	0.6932	0.604977	0.605362	0.646451	0.639519	0.779576	0.5355	0.722908	0.891767	0.926678	0.544777	0.944507	0.679297	0.621574	0.700086	0.66905	0.542999	0.442768	0.899825	0.913283	0.632951	0.71246	0.755759	0.825285	0.450776	0.795311	0.414577	0.544287	0.652091	0.831267	0.674902	0.761285	0.793839	0.658562	0.807687	0.698577	0.92438	0.649825
0.469253	0.583715	0.717272	0.77657	0.659167	0.649442	0.673408	0.759865	0.405439	0.505835	0.54951	0.829452	0.673546	0.729235	0.536285	0.844616	0.838928	0.738332	0.416642	0.604146	0.707334	0.561648	0.54536	0.695184	0.588896	0.428209	0.787975	0.592449	0.655609	0.740015	0.821783	0.679619	0.339518	1.03519	0.646143	0.746535	0.579281	0.68341	0.540296	0.350789	0.512038	0.690028	0.533957	0.725139	0.80851	0.410022	0.904468	0.765865	0.874888	0.625118
0.985419	0.786862	0.67443	0.684191	0.845341	0.793549	0.80056	0.630681	0.746905	0.772519	0.732267	0.758455	0.76233	0.792067	0.836053	0.735646	0.748149	0.707988	0.615452	0.542446	0.512051	0.733451	0.627914	0.540718	0.527388	0.533918	0.767432	0.68477	0.640187	0.888796	0.53184	0.661292	0.711141	0.707627	0.902861	0.757266	0.706413	0.886857	0.719881	0.810546	0.862583	0.639752	0.622716	0.716781	0.882211	0.598736	0.872088	0.673224	0.507693	0.560903
0.740742	0.874384	0.791582	0.85806	0.995865	0.877569	0.98918	0.960363	0.489649	0.74405	0.564405	0.838415	0.760653	0.838395	0.804757	0.961144	0.864943	0.930563	0.421777	0.705783	0.692061	0.740296	0.782144	0.961813	0.70456	0.625562	0.928302	0.685729	0.810321	0.915087	1.01413	0.858279	0.566561	0.786081	0.746113	1.13206	0.692536	0.973794	0.619852	0.503302	0.769208	0.924933	0.746787	0.796065	0.818208	0.594456	0.914007	0.93324	1.01946	0.796477
0.76059	0.847758	0.769343	0.929504	0.882214	0.955879	0.946928	1.11813	0.763187	0.607948	0.737091	1.15785	0.741767	0.803787	0.625785	0.714088	1.05834	0.871603	0.743581	0.707859	0.810104	0.80828	0.735402	0.839409	0.716888	0.722206	0.76254	0.688439	0.638359	0.902235	0.842998	0.694298	0.625684	1.40771	0.563087	0.771297	0.768498	1.03384	0.793449	0.733022	0.902455	0.745527	0.714725	0.807324	1.021	0.610265	1.18165	1.10813	1.01191	0.868905
1.05177	1.09287	0.945126	0.771438	0.995337	0.895068	0.849429	0.704654	0.772457	0.988073	0.956226	0.811094	0.997087	0.99192	1.08813	0.886764	0.868316	0.77122	0.877473	0.764724	0.55569	0.785105	0.813357	0.694723	0.746854	0.772447	0.984778	0.881882	0.901886	1.00595	0.813685	0.76079	0.908906	0.753577	1.03312	0.875826	0.908096	0.947969	0.784615	1.01377	0.940246	0.833144	0.823388	0.742445	0.883294	0.811188	0.766771	0.797207	0.722809	0.720614
0.885391	0.446809	0.494515	0.942792	0.878306	0.656425	0.701477	0.673609	0.864772	0.55655	0.814602	0.882576	0.729017	0.781109	0.483989	0.530718	0.634448	0.53129	0.595563	0.729764	0.640576	0.920371	0.5793	0.794191	0.631941	0.580573	0.736701	0.679339	0.530158	0.767006	0.768646	0.720413	0.589117	0.828279	0.736986	0.765287	0.612674	0.749701	0.486705	0.629994	0.789765	0.544678	0.666222	0.705103	0.822926	0.557676	0.913	0.798792	0.782018	0.634211
0.547564	0.782565	0.662492	0.87497	0.85667	0.733225	0.733496	1.01479	0.390356	0.59532	0.595205	0.915775	0.705319	0.809201	0.59004	0.795221	0.861238	0.828621	0.508245	0.68138	0.660774	0.689719	0.685236	0.790598	0.637406	0.451581	0.810526	0.577771	0.652019	0.870463	0.867003	0.746365	0.429596	1.06303	0.587267	0.888417	0.600598	0.895819	0.552851	0.545686	0.773914	0.841207	0.678276	0.656538	0.847141	0.449768	0.99671	0.932708	1.03636	0.740177
1.0556	0.532936	0.626328	0.797172	0.892917	0.642699	0.712651	0.765384	0.821327	0.743545	0.801585	0.683137	0.748788	0.6436	0.692389	0.86465	0.497818	0.734138	0.496378	0.714107	0.867872	1.03485	0.829174	1.08167	0.747935	0.705161	0.742628	0.760497	0.677378	0.52187	1.02139	1.0121	0.791949	0.583358	0.758012	0.950946	0.591957	0.796451	0.394211	0.696678	0.869415	0.900758	0.810953	0.831849	0.830144	0.697013	0.82459	0.797374	0.965806	0.683343
0.764764	0.534245	0.461262	0.842208	0.844259	0.570615	0.643462	0.786495	0.778717	0.620439	0.861299	0.772023	0.666763	0.598908	0.543358	0.73156	0.63784	0.637701	0.658832	0.694135	0.915919	0.978825	0.73003	0.893796	0.742478	0.691768	0.771806	0.695711	0.647852	0.51724	0.852242	0.928306	0.599848	0.974994	0.698166	0.75059	0.632619	0.704641	0.519694	0.624094	0.734062	0.756392	0.645618	0.674578	0.7309	0.696921	0.795918	0.705794	0.898587	0.679938
0.575445	0.588321	0.55186	0.882434	0.639094	0.643872	0.568837	0.887321	0.661525	0.571512	0.655706	0.80558	0.629077	0.628817	0.453789	0.851895	0.737578	0.714609	0.449106	0.765026	0.675388	0.807288	0.533586	0.803085	0.603544	0.537355	0.647201	0.566779	0.560525	0.588397	0.957871	0.770011	0.464017	0.897153	0.624939	0.8532	0.559985	0.683011	0.487139	0.461531	0.599817	0.622521	0.68429	0.699105	0.696108	0.584557	0.887667	0.747499	0.899523	0.616958
0.739558	0.649428	0.577241	0.657749	0.61027	0.575359	0.587007	0.821722	0.615885	0.722611	0.736425	0.556869	0.710149	0.584029	0.734565	0.701698	0.514586	0.619259	0.58352	0.62523	0.789454	0.841768	0.697759	0.927494	0.665162	0.71274	0.652018	0.60892	0.812619	0.506471	0.903563	0.856894	0.617789	0.90723	0.731703	0.719873	0.581013	0.647561	0.50217	0.54888	0.628416	0.815	0.731161	0.685055	0.472052	0.796322	0.505224	0.569667	0.852165	0.644771
0.661235	0.652426	0.704008	0.931222	0.742932	0.590082	0.70136	0.915524	0.468394	0.756821	0.527023	0.670785	0.772315	0.667335	0.518927	0.990406	0.74296	0.897301	0.426128	0.682069	0.770635	0.746813	0.669181	0.869983	0.675717	0.557153	0.821728	0.604897	0.864207	0.60807	1.05547	0.971236	0.390532	0.935224	0.719894	0.91423	0.688865	0.805097	0.520872	0.370282	0.528371	0.940141	0.632011	0.966405	0.865853	0.488997	0.988386	0.844392	0.967219	0.717237
0.815935	0.847377	0.926203	1.09713	0.935843	1.0737	1.02676	0.725242	1.01531	0.668207	0.956588	1.01473	1.0275	0.995609	0.907288	0.777903	0.982937	0.697944	0.835728	0.915511	0.7926	0.853662	0.818721	0.845684	0.868432	0.72785	0.902318	0.909748	0.684442	0.98028	0.948738	0.631501	0.849053	0.88088	0.799213	0.963278	0.831518	1.00222	0.808004	0.938202	1.02975	0.598211	0.960634	0.927213	1.00995	0.753661	0.969491	1.04958	0.921056	0.817883
0.936382	0.960041	0.859275	0.945917	0.891806	0.939055	0.988707	0.844813	0.754372	0.665324	0.74456	0.759991	0.900365	0.860814	0.911592	0.818805	0.672261	0.753934	0.672842	0.764509	0.562974	0.910796	0.697019	0.929949	0.663738	0.768907	0.751348	0.755557	0.740249	0.79039	0.833752	0.948048	0.750322	0.763847	0.832451	0.805234	0.597874	0.924835	0.590478	0.817618	0.836544	0.659495	0.822244	0.852781	0.917777	0.790995	0.8092	0.794546	0.914158	0.665238
0.990923	0.741046	0.732055	0.796004	0.945483	0.724427	0.850783	1.03914	0.594861	0.79583	0.592102	0.866952	0.726497	0.814311	0.6959	0.757677	0.828729	0.900595	0.561973	0.578277	0.674515	0.936087	0.679714	0.992097	0.645609	0.746707	0.862027	0.740008	0.876601	0.84943	0.939433	0.975733	0.665964	0.733074	0.862557	0.94928	0.730956	0.899887	0.540258	0.478645	0.698324	0.956066	0.677978	0.815234	0.887455	0.603238	0.981179	0.910187	0.976903	0.684648
0.638638	0.610114	0.639283	0.922352	0.705841	0.603445	0.654577	0.811449	0.639908	0.526536	0.674209	0.642341	0.778475	0.708664	0.585983	0.760551	0.62363	0.764577	0.607064	0.745448	0.860501	0.919562	0.552061	0.827516	0.627696	0.536404	0.713741	0.609061	0.621019	0.496854	0.861583	0.992828	0.510285	0.791537	0.902193	0.767166	0.484064	0.658502	0.499385	0.446194	0.490827	0.816411	0.737413	0.883441	0.825819	0.601292	0.855746	0.657244	0.895689	0.623775
1.20357	1.24335	1.19945	1.02392	1.14079	1.10208	0.985547	0.896424	1.07713	1.23695	1.25757	1.11458	1.16015	1.27402	1.19934	1.13179	1.01589	1.09256	1.13242	1.04011	0.82602	0.969778	1.12378	0.90278	1.00869	1.02917	1.08059	1.12867	1.18016	1.27811	1.04523	0.904365	1.09083	0.900219	1.14411	1.12909	1.22133	1.06719	1.20694	1.14127	1.16456	1.00401	1.06524	0.955779	1.16552	1.09158	1.12857	1.08874	0.866218	0.957354
0.718913	0.575369	0.554235	0.73346	0.761141	0.440457	0.524298	0.824473	0.495831	0.903106	0.599175	0.666685	0.612796	0.509076	0.504198	0.856298	0.63762	0.665451	0.537157	0.635555	0.559453	0.549543	0.422099	0.481461	0.497576	0.542464	0.594205	0.493018	0.859395	0.604014	0.786878	0.606258	0.400498	0.921745	0.641055	0.705974	0.836237	0.532253	0.66122	0.472908	0.444008	0.630255	0.45173	0.642811	0.499062	0.493464	0.585321	0.440884	0.593093	0.527843
0.992463	0.85385	0.829642	1.10463	1.09997	1.10483	1.09434	0.982492	0.922079	0.827798	0.647532	1.02058	0.802996	0.969878	0.901058	1.08048	1.14225	0.829716	0.759448	0.876537	0.79561	0.99479	0.830417	0.816118	0.835193	0.843702	0.831314	0.925928	0.816928	1.05333	1.03919	0.725519	0.986653	1.02506	0.850878	0.992872	0.855262	1.03255	0.895678	0.997296	1.07272	0.94293	1.04561	0.926659	0.982614	0.8101	0.897434	1.01313	0.943923	0.843853
0.977556	0.866612	0.868376	0.796966	0.958087	0.764362	0.900056	0.919916	0.618234	0.9013	0.547117	0.859352	0.716983	0.805555	0.828139	0.836696	0.867882	1.00793	0.624373	0.59748	0.647517	0.773981	0.748131	0.891039	0.697119	0.740871	0.854019	0.728361	0.99923	0.921189	0.881881	0.929556	0.675295	0.890187	0.880881	0.923523	0.852027	0.962116	0.723724	0.558886	0.74947	0.950931	0.645992	0.902577	0.88469	0.681927	1.00838	0.923795	0.871471	0.700286
0.710105	0.615326	0.654922	0.974244	0.837998	0.870587	0.815619	0.759763	0.553461	0.639644	0.501424	0.782676	0.713629	0.876181	0.62008	0.902891	1.02085	0.639469	0.571752	0.693476	0.776903	0.848998	0.639442	0.711153	0.742464	0.643146	0.846233	0.864684	0.745183	0.963683	0.956772	0.679355	0.683786	1.03493	0.777603	0.864391	0.635966	0.91932	0.64973	0.72342	0.837505	0.837342	0.830562	0.701842	0.872271	0.616248	0.851264	0.863372	0.907109	0.679778
1.06831	0.722517	0.609231	0.756036	0.911507	0.530312	0.690848	1.04092	0.678499	0.981836	0.736562	0.697794	0.683616	0.635544	0.556407	0.952681	0.685617	0.893017	0.72743	0.711615	0.667143	0.683836	0.54693	0.631672	0.632364	0.750189	0.638996	0.682573	0.893365	0.653673	0.925195	0.840506	0.681729	0.962357	0.579237	0.837338	0.875993	0.752681	0.66095	0.714169	0.688572	0.80087	0.571884	0.695562	0.665076	0.690865	0.776637	0.692358	0.668711	0.648588
0.613589	0.62581	0.533007	0.832369	0.615065	0.683023	0.64651	0.686751	0.756338	0.482693	0.725986	0.60199	0.599073	0.525188	0.652473	0.742531	0.584111	0.647214	0.506066	0.628448	0.865354	0.849167	0.730882	0.964453	0.707643	0.665023	0.723864	0.694568	0.634086	0.453131	0.838087	0.861448	0.576254	0.824837	0.75059	0.836083	0.481513	0.763523	0.494703	0.567349	0.750239	0.760117	0.667062	0.731345	0.598221	0.80402	0.784303	0.684936	0.829262	0.655905
1.00167	0.935746	0.97333	0.959868	1.12181	1.03324	1.00553	0.92948	0.878125	0.988002	0.734256	0.996269	0.873483	1.02471	1.02414	1.1092	1.06895	0.867099	0.908195	0.919321	0.752963	0.863342	0.853919	0.812705	0.877137	0.910888	0.866296	0.982292	0.992993	1.13226	1.00214	0.718269	1.01141	0.887012	0.903959	0.970401	0.897833	0.881748	0.956366	0.956723	0.955213	0.95679	1.03554	0.879822	0.880515	0.905509	0.73928	0.958455	0.891903	0.809472
0.702545	0.597173	0.742278	1.12516	0.716393	0.782754	0.839152	0.505386	1.01015	0.595592	0.890078	0.727641	0.833024	0.948814	0.623436	0.765709	0.771224	0.61602	0.792249	1.03147	0.979296	1.03251	0.726258	0.899381	0.933583	0.756354	1.01594	0.965992	0.716498	0.817215	0.973427	0.877239	0.763209	0.713065	0.924564	0.859798	0.608875	0.708426	0.632305	0.763447	0.73596	0.723854	0.861247	0.853977	0.874285	0.88933	0.865846	0.838054	0.906226	0.871307
1.09647	0.9919	0.935096	0.809644	0.88774	0.799826	0.788323	0.747484	0.871124	1.06028	0.891034	0.747069	0.87236	0.91113	1.00717	1.00006	0.797345	0.826347	0.831196	0.718279	0.635691	0.692493	0.853432	0.753117	0.767678	0.896618	0.869359	0.946461	1.0839	0.887916	0.963381	0.92781	0.91454	0.695716	1.08877	0.942141	1.00595	0.838062	0.893487	0.864718	0.886903	0.796265	0.783168	0.892975	0.891889	0.887832	0.869647	0.740932	0.551507	0.605784
1.14583	0.730102	0.672809	0.768063	0.968133	0.838644	0.907954	0.932565	0.978793	0.736762	0.813128	0.786778	0.678656	0.745881	0.73771	0.750589	0.720487	0.882476	0.70787	0.642271	0.752691	1.0519	0.64595	0.971739	0.657756	0.796466	0.634002	0.700256	0.588377	0.691387	0.767969	0.962275	0.847143	0.679348	0.908367	0.833373	0.655268	0.911088	0.635571	0.718821	0.798695	0.876044	0.805039	0.845414	0.932439	0.778446	0.962449	0.779276	0.915935	0.689084
0.622662	0.566467	0.504996	0.704311	0.700415	0.51418	0.541443	0.912965	0.446414	0.64365	0.492577	0.719067	0.457877	0.524607	0.475661	0.723404	0.644058	0.66303	0.38481	0.53784	0.487841	0.549291	0.43369	0.737067	0.470958	0.47559	0.64628	0.461769	0.643121	0.588806	0.882695	0.689822	0.338695	0.969702	0.589634	0.757302	0.556483	0.568942	0.35536	0.396007	0.590578	0.663431	0.473055	0.560402	0.563349	0.43769	0.693885	0.639132	0.837071	0.553917
0.871291	0.999234	1.04921	1.14717	1.02853	1.2162	1.30338	0.833838	1.06948	0.715375	0.894579	1.02711	1.06894	1.1907	0.991752	0.690528	1.16517	0.879552	0.973663	1.07254	0.982768	1.05849	0.977388	0.904154	1.01214	0.782317	1.05956	1.00651	0.732192	1.16752	0.923993	0.86036	0.998597	1.05329	0.949808	0.981939	0.868878	1.12778	0.956113	1.06909	1.08338	0.922238	1.14127	1.15717	1.12057	0.859582	1.09123	1.18402	1.04126	1.02674
0.911269	0.622931	0.663063	0.648624	0.601487	0.625422	0.599394	0.854823	0.833624	0.594572	0.747373	0.636541	0.650077	0.592993	0.721506	0.763428	0.52628	0.62113	0.60752	0.681079	0.912355	0.991736	0.62219	0.872811	0.630226	0.660965	0.506741	0.641986	0.585116	0.459601	0.826147	0.748084	0.723806	0.845183	0.632157	0.686834	0.55593	0.585256	0.411119	0.769642	0.753127	0.844854	0.842934	0.751413	0.708336	0.747674	0.622306	0.591161	0.866853	0.667968
0.753045	0.534548	0.559556	0.75032	0.674565	0.68318	0.65818	0.660392	0.928001	0.518952	0.806465	0.798835	0.647035	0.626701	0.511699	0.387158	0.689265	0.524263	0.672757	0.698204	0.571125	0.710873	0.458005	0.633396	0.603615	0.540467	0.592657	0.589642	0.401139	0.696586	0.611795	0.506771	0.568728	0.820363	0.577474	0.599042	0.621155	0.611902	0.558272	0.672476	0.710186	0.31453	0.563189	0.618212	0.615831	0.548111	0.695199	0.673041	0.634702	0.52557
0.961507	0.707419	0.710484	0.808036	0.899014	0.752048	0.721078	0.942744	1.08504	0.802794	0.973415	0.990718	0.681683	0.758173	0.658923	0.71281	0.844275	0.60163	0.924938	0.829738	0.735971	0.966849	0.621524	0.730741	0.688332	0.887084	0.766486	0.747574	0.663978	0.844863	0.676906	0.698655	0.83686	1.01584	0.771124	0.603898	0.847688	0.603393	0.817219	0.882758	0.839978	0.583873	0.722894	0.688637	0.773388	0.897205	0.8285	0.72427	0.662948	0.779119
1.03208	0.589851	0.562982	0.712361	0.910498	0.590355	0.706944	0.854551	0.667309	0.865454	0.610919	0.683094	0.688567	0.614967	0.654541	0.873828	0.56737	0.810707	0.458409	0.547268	0.707567	0.813708	0.705688	0.884493	0.6128	0.591094	0.664936	0.6351	0.807709	0.638415	0.973156	0.931709	0.638693	0.60039	0.765241	1.05428	0.709444	0.892062	0.483332	0.559708	0.756083	0.926883	0.626271	0.804581	0.852248	0.493686	0.9263	0.74705	0.837899	0.604969
0.561926	0.659204	0.568054	0.948955	0.87725	0.64977	0.733411	0.817523	0.407441	0.558	0.533718	0.835797	0.663325	0.664852	0.512267	0.778653	0.730084	0.790348	0.512787	0.622111	0.593163	0.648215	0.629381	0.767996	0.611771	0.481511	0.758301	0.534964	0.659619	0.723801	0.826998	0.820108	0.392486	0.960182	0.592443	0.794585	0.548404	0.817621	0.534724	0.39506	0.611825	0.673656	0.546071	0.674563	0.753859	0.439893	0.903971	0.811886	0.931479	0.650851
0.81799	0.686307	0.641615	0.968881	0.790547	0.765354	0.776856	0.432673	0.844121	0.656	0.904747	0.659625	0.763541	0.756099	0.670384	0.711188	0.598488	0.800765	0.610909	0.764879	0.884732	1.0691	0.840913	0.841642	0.775414	0.625457	0.891121	0.797818	0.581814	0.593583	0.78123	0.883166	0.609538	0.744237	0.95237	0.818082	0.651238	0.849158	0.609303	0.707753	0.81068	0.723532	0.769669	0.871346	0.918312	0.73972	0.972477	0.796023	0.846083	0.737398
0.774309	0.463175	0.492802	0.873091	0.757546	0.736351	0.669464	0.901035	0.733746	0.601927	0.621484	0.823753	0.553262	0.728154	0.492008	0.806198	0.78496	0.49751	0.593545	0.612262	0.606991	0.851832	0.61694	0.687945	0.56737	0.619699	0.614613	0.703399	0.61361	0.796782	0.8732	0.738402	0.641254	1.12816	0.607137	0.753351	0.637065	0.747268	0.589466	0.753221	0.878317	0.778929	0.797096	0.672002	0.797995	0.602026	0.776839	0.793296	0.813345	0.546137
1.11621	0.587736	0.641629	0.771501	0.911569	0.585068	0.672483	0.515442	0.758494	0.809503	0.772144	0.604698	0.741924	0.789227	0.767024	0.650536	0.491036	0.757429	0.639452	0.663167	0.67411	0.937716	0.654772	0.908049	0.613867	0.67423	0.792077	0.719905	0.772764	0.644457	0.939397	1.02515	0.751183	0.415882	1.04956	0.970729	0.629257	0.816009	0.450834	0.619988	0.74044	0.905415	0.738573	0.717257	0.807315	0.738912	0.833565	0.643136	0.835759	0.566707
0.738565	0.3726	0.519823	0.578147	0.579419	0.380406	0.425651	0.675778	0.519267	0.703775	0.537721	0.699014	0.532683	0.435637	0.48764	0.776563	0.618079	0.703486	0.524248	0.419432	0.662069	0.717007	0.42461	0.550713	0.438325	0.558563	0.545298	0.498037	0.752697	0.504351	0.680928	0.66882	0.403993	1.09619	0.697844	0.577696	0.737293	0.508662	0.565511	0.416633	0.464058	0.700246	0.473483	0.673656	0.608984	0.577909	0.635121	0.469711	0.718509	0.504023
0.675821	0.470527	0.536679	0.742514	0.716782	0.55204	0.60357	0.818871	0.519077	0.654624	0.550147	0.788419	0.667159	0.641072	0.382303	0.678311	0.743921	0.704971	0.436314	0.555773	0.547064	0.634825	0.486677	0.76737	0.505229	0.522039	0.672231	0.537757	0.692748	0.723687	0.758176	0.777371	0.361186	0.939678	0.671668	0.743896	0.59478	0.790605	0.422257	0.310922	0.530093	0.696576	0.49094	0.754232	0.757461	0.429387	1.01475	0.763416	0.827387	0.618567
0.449805	0.89631	0.770946	0.866454	0.888508	0.817766	0.788377	0.972611	0.436896	0.68531	0.705295	0.877823	0.707932	0.809549	0.723252	1.05228	0.860542	0.677851	0.626123	0.839671	0.576249	0.591697	0.595736	0.638005	0.57981	0.495269	0.811641	0.571636	0.669811	0.868458	0.821291	0.618324	0.500144	1.07838	0.723502	0.826242	0.643499	0.785848	0.626466	0.740069	0.787589	0.69715	0.72621	0.668954	0.759829	0.569822	0.78772	0.772412	0.977208	0.824681
0.762448	0.719711	0.620835	0.834258	0.803095	0.740796	0.79689	0.951512	0.54597	0.633422	0.57514	0.854756	0.692276	0.6402	0.635486	0.739008	0.669654	0.824588	0.430609	0.641627	0.67866	0.722489	0.65029	0.938785	0.661795	0.686359	0.79702	0.637577	0.736116	0.643452	0.930329	0.801257	0.46296	0.887147	0.652288	0.887417	0.575354	0.738204	0.485962	0.423121	0.696404	0.712631	0.643845	0.656814	0.694868	0.566173	0.838113	0.852303	0.925166	0.673087
0.923604	0.772985	0.607595	0.838718	0.952075	0.774417	0.749568	0.870733	0.784447	0.611456	0.716637	0.786247	0.746292	0.729924	0.773711	0.7176	0.636598	0.726062	0.603513	0.677034	0.680353	1.05158	0.654381	0.939875	0.550273	0.581997	0.621733	0.574437	0.495246	0.62372	0.822926	0.927952	0.792717	0.589941	0.8542	0.869823	0.406815	0.877446	0.466616	0.6576	0.803097	0.898943	0.896522	0.712852	0.880336	0.656701	0.893667	0.711355	0.971115	0.58391
1.0253	1.14039	1.03506	0.948731	0.958719	1.07633	1.09522	0.729106	0.977581	0.770326	1.01441	0.850145	1.11413	1.04172	1.21774	1.0061	0.960471	0.976373	0.849411	0.839482	1.06486	1.19633	1.02519	1.03572	0.93588	0.79218	1.0162	0.989977	0.82121	0.861309	1.02234	0.97999	1.07025	0.696434	1.15087	1.13839	0.827118	1.12946	0.819545	0.967659	0.964386	1.10267	1.07644	1.09141	1.06298	0.986142	0.946039	0.981711	0.989482	0.924908
0.599228	0.628391	0.666569	0.96951	0.880279	0.761686	0.799042	0.814586	0.598329	0.639985	0.581112	0.871394	0.697448	0.642685	0.652932	0.801362	0.887634	0.835537	0.475096	0.7053	0.694141	0.746909	0.6963	0.92994	0.64852	0.62728	0.887121	0.619825	0.680325	0.680465	0.898023	0.840989	0.462917	0.859582	0.794877	0.954381	0.705231	0.884367	0.490942	0.444968	0.732623	0.747836	0.609374	0.815483	0.830596	0.480429	1.02328	0.869177	0.994738	0.727979
0.651087	0.797297	0.870201	1.166	0.942833	0.935225	0.901152	0.93777	0.955032	0.761197	0.964809	1.14955	0.857497	0.935495	0.643564	1.01605	1.06442	0.762746	0.948404	1.07958	0.766762	0.864574	0.802288	0.729482	0.879975	0.911626	0.937405	0.929958	0.878861	1.00115	0.900799	0.788504	0.764305	1.23968	0.74033	0.843458	0.969456	0.799945	0.95072	0.923324	0.85935	0.654802	0.84047	0.869605	0.880556	0.916996	1.04677	0.99219	0.838339	0.928356
0.841169	0.580838	0.737689	1.00117	0.81285	0.781319	0.850973	0.775124	0.744848	0.801038	0.683185	0.789367	0.842726	0.848209	0.619836	0.748732	0.761422	0.689629	0.620906	0.795215	0.911951	0.813834	0.776579	0.961474	0.895772	0.778527	1.03586	0.926981	1.01955	0.921469	1.06387	0.919893	0.607373	0.894468	0.806046	0.988985	0.751662	0.817052	0.77322	0.54268	0.67617	0.842828	0.729661	0.807638	0.717537	0.752447	0.872665	0.918613	0.82384	0.823029
0.7646	0.916729	0.755891	0.524961	0.70765	0.712906	0.707563	0.721556	0.577174	0.884187	0.57356	0.580535	0.688654	0.594381	0.94168	0.815219	0.648522	0.775289	0.594384	0.47363	0.694714	0.721776	0.693725	0.812437	0.598791	0.644305	0.619581	0.638379	0.926982	0.671748	0.897021	0.786637	0.664345	0.667317	0.917404	0.845963	0.613518	0.710474	0.637383	0.483904	0.51533	0.945149	0.683283	0.776422	0.531175	0.757502	0.57627	0.566514	0.731445	0.4788
0.783171	0.561277	0.516083	0.847881	0.829877	0.538269	0.677437	0.812403	0.500505	0.728869	0.596174	0.637165	0.585966	0.564935	0.517835	0.949362	0.654007	0.700069	0.470491	0.604692	0.539078	0.571235	0.555603	0.700195	0.613413	0.643236	0.701845	0.65462	0.841091	0.595015	0.999719	0.775842	0.474036	0.952357	0.565674	0.814318	0.768401	0.685707	0.463909	0.543406	0.672913	0.628254	0.452916	0.628711	0.640064	0.547003	0.677983	0.659316	0.735547	0.530472
0.701127	0.469176	0.446257	0.735198	0.654496	0.476465	0.532794	0.928421	0.600417	0.636946	0.605592	0.717467	0.513428	0.537779	0.423512	0.785803	0.58086	0.514607	0.474279	0.583981	0.610478	0.715237	0.596328	0.792006	0.555782	0.672425	0.654016	0.591397	0.752121	0.544363	0.880612	0.820971	0.432531	0.993357	0.478901	0.679271	0.567849	0.563207	0.450896	0.470376	0.637907	0.675823	0.612799	0.569032	0.567687	0.669826	0.661965	0.693341	0.769793	0.531066
0.834449	0.727994	0.749033	0.921519	0.790155	0.756086	0.734342	0.761833	0.965885	0.6597	0.990585	0.899497	0.703119	0.738217	0.733933	0.697381	0.65114	0.784193	0.754606	0.916012	0.541322	0.755	0.627448	0.800535	0.689162	0.776804	0.807057	0.733388	0.603014	0.750794	0.621942	0.617546	0.662738	0.983996	0.639603	0.640868	0.723558	0.651931	0.598874	0.866246	0.927827	0.469216	0.626284	0.607444	0.774462	0.770584	0.817751	0.702479	0.756422	0.761209
1.09902	0.73632	0.761438	0.58282	0.838432	0.705074	0.734228	0.899174	0.755625	0.712722	0.756837	0.818183	0.828561	0.764683	0.906646	0.891787	0.625497	0.868893	0.534364	0.533349	0.826317	1.15913	0.800803	1.05156	0.575859	0.690793	0.653087	0.656834	0.696072	0.593085	0.977661	0.991304	0.86762	0.595799	0.898833	0.975185	0.558073	0.874621	0.460919	0.610627	0.783618	1.08364	0.899225	0.79909	0.871877	0.754345	0.838591	0.757609	1.0164	0.608501
0.78538	0.829636	0.864097	0.856507	0.666566	0.867528	0.837672	0.960254	0.636679	0.608257	0.660374	0.905872	0.919382	0.788744	0.772545	0.925019	0.79443	0.841923	0.510195	0.618498	0.98638	0.958917	0.805673	1.05301	0.703075	0.726836	0.747409	0.691676	0.821383	0.689602	1.11073	0.806248	0.592024	1.02295	0.670224	0.987976	0.616033	0.938528	0.61434	0.464838	0.663644	1.03996	0.909982	0.861125	0.929272	0.718365	0.927451	0.935678	1.12716	0.766008
0.800139	0.85191	0.925414	1.09853	1.05402	1.02705	0.992245	0.947042	0.721222	0.651672	0.700545	1.13192	1.02257	1.06111	0.817178	1.09233	1.15364	0.971978	0.634554	0.85546	0.841966	0.954836	0.770941	0.90738	0.759453	0.642142	0.79607	0.803622	0.699751	0.985073	1.07203	0.741618	0.799375	0.927064	0.895427	1.04762	0.716574	1.07167	0.725528	0.693319	0.892797	0.925857	1.06473	1.07077	1.16007	0.657778	1.18292	1.08999	1.19959	0.884131
1.12809	0.759639	0.805647	0.995881	1.16447	0.866418	0.989116	0.809428	0.986704	0.747915	1.00246	0.852879	1.02726	1.07474	0.868928	0.829946	0.73474	0.734627	0.783882	0.909439	0.720809	1.0198	0.837195	1.01826	0.809841	0.823467	0.930898	0.916055	0.767205	0.867597	1.01776	1.0649	0.944925	0.471571	0.96162	1.1191	0.74727	1.07064	0.564856	0.871703	1.00313	0.797848	0.979267	0.905686	1.02061	0.845395	1.00825	0.987276	0.980206	0.772049
0.934525	0.509184	0.436652	0.67273	0.820615	0.510758	0.658082	0.704486	0.509778	0.758728	0.494131	0.51137	0.562627	0.423085	0.589577	0.741723	0.412912	0.66599	0.379875	0.481008	0.598782	0.60537	0.551205	0.737749	0.551759	0.595457	0.574271	0.566618	0.766421	0.4237	0.814578	0.731224	0.473186	0.607632	0.630785	0.776283	0.57883	0.62745	0.458143	0.423479	0.571406	0.619267	0.454056	0.555168	0.498797	0.524409	0.56066	0.52661	0.620821	0.411038
0.710807	0.772082	0.662396	0.869246	0.894755	0.722923	0.716138	1.00662	0.571993	0.787156	0.663651	0.875029	0.670814	0.595174	0.761674	0.897352	0.717549	0.852281	0.61114	0.624805	0.546024	0.593548	0.6574	0.820322	0.619114	0.711476	0.635615	0.623813	0.851108	0.669553	0.916915	0.830953	0.501226	1.0287	0.652961	0.823974	0.75229	0.668604	0.66503	0.552242	0.746499	0.676673	0.655171	0.737254	0.651547	0.659411	0.725782	0.706933	0.877478	0.626006
0.710526	0.52526	0.445373	0.704489	0.896412	0.617526	0.634243	0.62246	0.609645	0.690243	0.722703	0.660075	0.622095	0.588845	0.56736	0.591816	0.581601	0.685819	0.544246	0.639149	0.56689	0.793766	0.550718	0.731701	0.552701	0.44777	0.622787	0.532188	0.538581	0.616727	0.650395	0.792985	0.513846	0.607133	0.85944	0.774264	0.545982	0.790237	0.411608	0.507888	0.629228	0.582967	0.554506	0.679036	0.644551	0.468631	0.83242	0.623648	0.767874	0.578311
0.588073	0.556224	0.593604	0.930024	0.758483	0.595523	0.673711	0.806812	0.558021	0.596508	0.711625	0.741558	0.710057	0.629474	0.497291	0.817023	0.706748	0.635478	0.588116	0.735326	0.617551	0.62501	0.526415	0.750052	0.634146	0.628563	0.796457	0.665885	0.749372	0.617764	0.928599	0.820693	0.444849	1.05251	0.623535	0.68213	0.678566	0.614107	0.498102	0.518138	0.578414	0.585038	0.531164	0.730512	0.671726	0.59524	0.731332	0.72635	0.833999	0.658168
0.960134	0.608839	0.56236	0.785822	0.941139	0.737752	0.849715	0.945489	0.559298	0.755616	0.501098	0.632351	0.724765	0.696663	0.750241	0.917233	0.656325	0.679018	0.52639	0.546237	0.642246	0.806839	0.697466	0.833264	0.617691	0.676698	0.728131	0.728367	0.757544	0.757251	0.872169	0.940073	0.723586	0.825777	0.773861	0.907913	0.609159	0.891985	0.496513	0.777128	0.970448	0.861918	0.785748	0.754493	0.735946	0.622522	0.67998	0.746456	0.918521	0.618678
0.652005	0.62589	0.699507	0.994307	0.667303	0.624626	0.53233	0.712536	0.912982	0.735763	0.879672	0.795198	0.636535	0.839591	0.585932	0.914707	0.708737	0.497848	0.796639	0.956525	0.772144	0.917344	0.650634	0.757939	0.723782	0.768014	0.938281	0.827346	0.765801	0.675971	0.96134	0.80592	0.672072	0.878524	0.913568	0.684884	0.684767	0.510981	0.617146	0.772112	0.735398	0.721589	0.818703	0.731297	0.86295	0.873456	0.827586	0.757183	0.8318	0.759289
0.982848	0.64168	0.742535	0.643811	0.734409	0.656168	0.623078	0.626802	0.870525	0.721957	0.834115	0.793983	0.76717	0.734854	0.767596	0.677104	0.705607	0.778593	0.746536	0.690269	0.817131	0.982397	0.578709	0.798199	0.629444	0.666249	0.575557	0.680213	0.688385	0.665477	0.726061	0.712653	0.83308	0.715796	0.970636	0.715948	0.665542	0.719692	0.570942	0.686562	0.634181	0.81749	0.795971	0.865915	0.746119	0.788302	0.775173	0.576603	0.814016	0.733106
0.94146	0.69406	0.660533	0.590812	0.827673	0.589067	0.573565	0.959045	0.601234	0.712023	0.710359	0.857296	0.742925	0.751012	0.773489	0.852695	0.772146	0.686023	0.670493	0.475333	0.666579	0.981055	0.541228	0.708118	0.414758	0.641623	0.512344	0.606825	0.669012	0.681219	0.842664	0.753223	0.759638	0.733263	0.82954	0.777892	0.641343	0.783931	0.443733	0.664438	0.725344	0.844912	0.768413	0.62156	0.83229	0.591345	0.735704	0.59364	0.898445	0.48603
0.921155	0.640842	0.485184	0.573835	0.825942	0.565966	0.547925	0.924269	0.525167	0.672275	0.559249	0.643708	0.569912	0.569018	0.674116	0.878104	0.59038	0.611079	0.416641	0.431209	0.537781	0.885539	0.534304	0.729677	0.425822	0.539059	0.482356	0.545864	0.602761	0.560689	0.859384	0.818641	0.68427	0.59119	0.672742	0.828019	0.505861	0.704186	0.34516	0.646257	0.755494	0.80129	0.707275	0.59918	0.610572	0.598004	0.627921	0.563179	0.777693	0.421705
1.00953	0.602085	0.723741	0.706943	0.946647	0.720565	0.832585	0.798126	0.578641	0.736101	0.670842	0.695084	0.840893	0.874567	0.708282	0.884618	0.693567	0.72771	0.524755	0.608369	0.710038	0.836858	0.683534	0.85651	0.606814	0.647129	0.627898	0.756062	0.792546	0.805359	0.996558	0.798587	0.734317	0.696865	0.772224	0.91549	0.643328	0.872517	0.568368	0.58216	0.746575	0.807557	0.801501	0.823616	0.873867	0.619094	0.759933	0.730858	0.93452	0.572825
0.930302	0.754572	0.667583	0.629536	0.897303	0.761267	0.820035	1.07349	0.588571	0.778782	0.628534	0.741498	0.646116	0.668725	0.692419	0.934167	0.759358	0.906124	0.504327	0.559944	0.714139	0.852213	0.65899	0.947236	0.571557	0.665304	0.588418	0.557073	0.607557	0.680649	0.789099	0.878455	0.689256	0.852919	0.825164	0.863321	0.66125	1.0073	0.475963	0.672994	0.828209	0.858607	0.674392	0.826799	0.79191	0.630598	0.961696	0.791976	1.0615	0.801869
1.0663	0.808418	0.872969	0.846814	1.0149	0.796379	0.82736	0.926652	0.889662	0.828703	0.91121	0.831726	0.922351	0.628331	0.891596	0.978058	0.727537	0.989339	0.612344	0.777676	0.887964	1.04654	0.795704	1.09714	0.722183	0.787447	0.666409	0.685687	0.766414	0.580745	0.994403	0.969977	0.853573	0.751576	0.823425	1.10406	0.872467	0.997128	0.634329	0.748396	0.880467	0.983692	0.852925	1.07834	0.889051	0.815719	0.975184	0.781387	1.06609	0.883154
0.797253	0.385072	0.468792	0.78509	0.628993	0.560689	0.616808	0.625604	0.726937	0.575559	0.599395	0.589733	0.70797	0.678733	0.521695	0.63547	0.527344	0.42165	0.555344	0.62317	0.798797	0.822286	0.575426	0.799475	0.720077	0.700182	0.724344	0.837145	0.799812	0.654686	0.793932	0.796799	0.601352	0.764566	0.742474	0.654591	0.480713	0.568637	0.511012	0.575622	0.601406	0.639569	0.691601	0.680616	0.604557	0.77876	0.613317	0.629674	0.692019	0.549932
0.713849	0.476972	0.544963	0.794783	0.791714	0.449143	0.562985	0.928291	0.616575	0.695618	0.614551	0.80152	0.600723	0.660571	0.396613	0.802457	0.629008	0.632375	0.5434	0.690146	0.54637	0.790414	0.546385	0.757982	0.49623	0.559645	0.709456	0.509949	0.698306	0.623168	0.820676	0.934316	0.430635	0.872508	0.647134	0.624943	0.589519	0.550064	0.437122	0.42009	0.491331	0.788962	0.566454	0.722894	0.804063	0.517828	0.870909	0.698295	0.861793	0.574726
0.78121	0.822121	0.812288	1.00039	0.950061	0.971554	0.959781	0.87553	0.64749	0.862945	0.699955	0.825751	0.849141	1.0384	0.78814	0.979071	1.05819	0.700053	0.833883	0.792445	0.715457	0.800817	0.764531	0.643819	0.78696	0.756585	0.926573	0.949042	0.927816	1.1613	0.899202	0.703525	0.795754	1.12074	0.872972	0.87965	0.850541	0.945608	0.868398	0.902403	0.917597	0.902948	0.860718	0.772441	0.892728	0.730359	0.822392	0.894984	0.806339	0.757426
0.919577	0.587057	0.484686	0.809389	0.722919	0.779121	0.711013	0.767122	0.818134	0.52869	0.721967	0.718903	0.725819	0.50639	0.70527	0.649382	0.592857	0.755726	0.540195	0.579282	0.936006	0.9564	0.71564	0.93951	0.709045	0.703413	0.595029	0.728964	0.514215	0.430883	0.758601	0.802687	0.701139	0.825276	0.729614	0.783212	0.475933	0.803395	0.606393	0.682455	0.864699	0.641341	0.778431	0.758868	0.663833	0.768653	0.779359	0.739055	0.806111	0.613171
0.999073	1.3102	1.25244	0.950401	1.20209	1.2736	1.20416	0.908691	0.974667	1.13982	0.948497	1.14122	1.12091	1.1889	1.30513	1.21218	1.16553	1.05583	0.972534	1.02722	0.727033	0.881662	1.10002	0.965485	0.941508	0.989861	1.09725	1.05314	1.0918	1.22912	1.08113	0.880071	1.10899	0.769499	1.15052	1.19739	0.996459	1.21863	1.077	1.08505	1.10315	1.02189	1.18059	1.03754	1.1493	1.05631	1.11144	1.16673	1.07219	0.992118
1.01645	1.10052	1.12027	0.951317	1.13643	1.24313	1.28007	0.937443	0.897582	1.02649	0.939152	1.08135	1.21401	1.1321	1.15043	1.18711	1.23925	1.05398	0.830581	0.835729	1.11015	1.08141	1.08273	0.956433	0.99956	0.949555	1.0807	1.04737	1.03419	1.18262	1.12858	0.823318	1.08104	0.950754	1.15379	1.28742	1.10955	1.27468	1.14306	0.911423	1.01776	1.16041	1.16562	1.19645	1.05324	0.969873	1.02845	1.12616	1.08281	1.08695
1.06717	0.826125	0.684314	0.644525	0.9405	0.627028	0.692538	0.843976	0.782954	1.10461	0.842876	0.575363	0.809806	0.579526	0.976482	0.895074	0.525038	0.746937	0.760479	0.742897	0.890899	0.91462	0.845544	0.908912	0.713122	0.794897	0.702293	0.680415	0.934555	0.554297	0.806143	0.977095	0.8657	0.534882	0.971421	0.861576	0.797859	0.814143	0.709801	0.861863	0.829439	0.910952	0.771031	0.889748	0.709767	0.814208	0.685205	0.536913	0.764548	0.803155
0.982449	0.610442	0.607304	0.884859	0.72369	0.535845	0.638924	0.783852	0.713064	0.790654	0.712331	0.77323	0.643338	0.615065	0.682704	0.878643	0.673819	0.674091	0.601562	0.58393	0.722585	0.843269	0.68465	0.777226	0.621344	0.693317	0.749466	0.661952	0.875808	0.578012	0.895266	0.812438	0.644921	0.821709	0.818522	0.828944	0.870524	0.839108	0.530013	0.74904	0.780671	0.765402	0.52681	0.807715	0.838467	0.608911	0.837153	0.703281	0.737855	0.690406
0.931481	0.6021	0.579004	0.830221	1.02987	0.720671	0.682438	0.717387	0.619711	0.642386	0.712099	0.74892	0.723013	0.627937	0.765869	1.02025	0.578022	0.656219	0.455384	0.667524	0.70178	0.947499	0.744634	0.86302	0.527728	0.54058	0.578239	0.607109	0.541147	0.50988	0.948219	0.825979	0.706412	0.657638	0.765659	0.936705	0.54319	0.828976	0.44998	0.703749	0.905882	0.773518	0.85784	0.77166	0.815711	0.595909	0.747981	0.694319	0.936514	0.643631
0.671816	0.768728	0.67462	0.962	0.889318	0.969679	0.952433	0.892778	0.706443	0.453261	0.734396	0.875815	0.748263	0.831162	0.687137	0.675468	0.894521	0.657141	0.591699	0.800142	0.572849	0.691533	0.609739	0.802787	0.703178	0.559892	0.7858	0.73081	0.449661	0.861776	0.7882	0.651487	0.63975	0.981698	0.590132	0.766888	0.541783	0.943863	0.461435	0.856415	0.977605	0.484594	0.709516	0.696598	0.804219	0.519339	0.871187	0.939527	0.933396	0.775297
1.04035	0.670288	0.652425	0.722528	0.848505	0.488756	0.658563	1.07395	0.730908	0.904792	0.70647	0.583753	0.731873	0.540775	0.711938	0.932153	0.583287	0.930182	0.676644	0.63819	0.884798	1.00827	0.673069	0.989723	0.64382	0.843838	0.599655	0.633027	0.880988	0.454313	0.861682	1.07817	0.752296	0.721684	0.77926	0.818035	0.79508	0.789772	0.510493	0.652565	0.695947	1.05452	0.709334	0.933617	0.773497	0.815858	0.803493	0.604701	0.97779	0.734391
0.944497	1.13955	1.00521	0.740009	1.0289	1.05083	1.01049	0.829136	0.82793	0.964318	0.88582	0.86957	1.02356	0.880051	1.17959	0.968173	0.910096	0.889318	0.674046	0.722851	0.734879	0.858376	0.928405	1.01472	0.809827	0.79586	0.882493	0.884626	0.996125	0.896204	1.10099	0.905765	0.93383	0.612972	1.0303	1.12864	0.864887	1.04177	0.79543	0.762182	0.843548	0.94756	0.8679	0.969438	0.891862	0.92455	0.949166	0.897557	0.865764	0.712935
1.08225	1.14903	1.05034	0.804255	1.08694	1.11016	1.04357	0.86166	0.971141	1.03366	0.993352	1.00523	1.12559	0.967561	1.1792	0.969432	0.956544	0.84185	0.812433	0.795175	0.664953	0.890214	0.943687	0.96602	0.824432	0.890131	0.877518	0.952335	1.02414	0.956213	1.12319	0.884452	1.03696	0.699243	1.03982	1.06778	0.934411	1.05336	0.900166	0.886921	0.889474	0.866476	0.927835	0.986182	0.970362	0.966999	0.97111	0.968845	0.834064	0.682148
1.24514	0.852383	0.743068	0.548734	0.845989	0.644059	0.753761	0.884948	0.875866	1.0213	0.830825	0.572624	0.771952	0.616341	0.948638	0.71732	0.417964	0.866605	0.795921	0.608823	0.62133	0.746391	0.705367	0.937019	0.684103	0.906593	0.661917	0.74126	0.995495	0.546133	0.907677	1.09858	0.892076	0.566481	0.965264	0.880431	0.786711	0.79363	0.654103	0.711056	0.696721	0.825455	0.618922	0.789422	0.625372	0.902387	0.630266	0.624479	0.644532	0.551069
0.815995	0.83463	0.751972	0.913189	0.893691	0.714521	0.734381	0.80943	0.747671	0.82489	0.790609	0.682859	0.752838	0.713863	0.835429	1.00848	0.567492	0.774429	0.611815	0.803432	0.840741	0.882085	0.826006	0.942845	0.753155	0.733124	0.775978	0.754314	0.881775	0.623742	1.05625	0.883724	0.701316	0.731229	0.794587	1.03225	0.716727	0.789621	0.621319	0.690126	0.79898	0.963918	0.880546	0.857019	0.796022	0.820615	0.79697	0.759693	0.915106	0.76823
0.753872	0.794888	0.809115	0.971531	0.878926	0.674697	0.648602	0.854616	0.682206	0.831197	0.813138	0.849419	0.80867	0.832997	0.762978	1.09048	0.685681	0.711822	0.78206	0.931283	0.73178	0.839941	0.648746	0.727834	0.68134	0.71785	0.794497	0.715643	0.927195	0.738348	1.11289	0.826139	0.665088	0.909274	0.820376	0.905017	0.781544	0.604841	0.640913	0.681038	0.662553	0.877349	0.872861	0.733446	0.825228	0.74473	0.706241	0.730311	0.902075	0.751956
0.937295	0.945786	0.929203	0.92664	1.13109	0.990727	0.921513	0.90648	0.862648	0.831888	0.858662	0.940201	0.937046	0.997364	1.00256	0.884815	0.850325	0.895614	0.675401	0.834796	0.709318	0.958889	0.895797	1.10274	0.729005	0.73902	0.967807	0.878929	0.741499	0.865758	1.06233	0.960705	0.88465	0.536542	1.02439	1.15545	0.644968	1.05179	0.657941	0.798744	1.03745	0.986676	1.0359	0.92455	1.05512	0.82694	1.11123	1.01482	1.15057	0.791677
0.639097	0.634861	0.550897	0.71573	0.653382	0.490084	0.555011	0.792174	0.555623	0.70004	0.654426	0.552649	0.567412	0.508941	0.602198	0.903337	0.497396	0.546788	0.563315	0.627782	0.458471	0.529655	0.52637	0.603748	0.52658	0.598659	0.629847	0.548043	0.769725	0.482783	0.834508	0.740109	0.450751	0.892103	0.557048	0.653922	0.659209	0.482121	0.456982	0.61755	0.640386	0.534313	0.513411	0.54982	0.515653	0.67225	0.514727	0.520951	0.668623	0.433745
0.962704	0.916854	0.82792	0.99368	1.08229	0.916189	0.907681	0.869515	0.825543	0.905636	0.767495	0.746162	0.7058	0.844349	0.937581	1.02299	0.753249	0.808835	0.702726	0.89279	0.665511	0.934665	0.863606	0.912213	0.739228	0.779748	0.880663	0.832383	0.818008	0.816452	0.96116	0.936256	0.903462	0.640532	0.926149	1.0448	0.768852	0.991117	0.668592	0.988659	1.04155	0.953909	0.926515	0.81609	0.904762	0.861463	0.926706	0.851166	0.904766	0.776864
1.12458	0.90272	0.879676	1.00871	1.07296	0.984051	0.913673	0.817931	1.06618	0.738107	0.952967	0.992302	0.872739	0.961209	0.945287	0.918831	0.837583	0.796021	0.800383	0.854898	0.688028	1.06126	0.762954	0.901882	0.710873	0.772764	0.789741	0.774946	0.594624	0.879524	0.98511	0.848523	0.971008	0.72146	0.945301	1.06277	0.812023	0.99767	0.745457	0.978667	1.09225	0.767777	0.984239	0.787543	1.04743	0.838123	0.99393	0.919288	0.958275	0.74484
1.15311	0.945774	0.719363	0.786135	0.947277	0.794168	0.902863	0.909972	0.801322	0.83331	0.859298	0.760124	0.82014	0.883888	0.913243	0.698003	0.803539	0.846845	0.8337	0.74194	0.550325	0.81423	0.629496	0.725181	0.576488	0.666331	0.847155	0.65453	0.63307	0.823321	0.680292	0.90909	0.848371	0.697569	1.02491	0.862038	0.794718	1.04774	0.61618	0.968304	0.97703	0.776179	0.701493	0.699574	0.953517	0.637553	0.880287	0.738728	0.780036	0.693346
0.967941	0.889208	0.823119	0.846659	1.13604	1.0399	1.09521	0.948269	0.804338	0.70781	0.796486	0.964449	0.930316	0.964109	0.852257	0.835418	0.962114	0.860594	0.612668	0.762402	0.658762	0.892575	0.803583	1.04252	0.760737	0.849278	0.848325	0.872925	0.765288	0.935857	0.977618	0.886698	0.903319	0.668931	0.867575	1.09677	0.696642	1.22948	0.642371	0.691799	0.937374	0.762831	0.870944	0.856302	0.977152	0.750511	1.09476	1.00144	1.04355	0.777247
0.632241	0.523454	0.474322	0.752044	0.759429	0.515753	0.627474	0.837574	0.381064	0.557391	0.478538	0.693574	0.518617	0.56866	0.444761	0.745928	0.59577	0.641307	0.355142	0.591939	0.543753	0.64806	0.430117	0.699679	0.495293	0.390039	0.619867	0.478938	0.559674	0.615449	0.817363	0.692791	0.332004	0.963966	0.477001	0.66904	0.464016	0.583954	0.290586	0.43409	0.56443	0.591408	0.487582	0.580246	0.660594	0.356657	0.707701	0.658633	0.857731	0.593811
0.765363	0.789527	0.601014	0.643622	0.704232	0.638409	0.700079	1.04703	0.414518	0.885439	0.42566	0.643754	0.533021	0.592021	0.613354	0.97944	0.728879	0.740959	0.469204	0.502476	0.634894	0.448995	0.634349	0.725139	0.60427	0.707656	0.654135	0.667006	1.00262	0.698611	0.88717	0.676966	0.49557	1.09372	0.622813	0.734517	0.679022	0.68138	0.708896	0.483758	0.626124	0.832126	0.542553	0.679287	0.631569	0.639687	0.707766	0.65295	0.695597	0.59576
0.857891	1.05247	1.01076	0.992217	0.891656	1.15855	1.00995	0.891841	0.998773	0.587237	0.880955	1.10814	0.945835	0.992588	1.00313	0.829912	0.999616	1.05391	0.734343	0.86619	0.812093	1.00103	0.906227	1.14303	0.860681	0.840137	0.897067	0.903768	0.648309	0.884273	1.03338	0.929369	0.913908	0.788147	0.942397	1.06666	0.676973	1.08361	0.705099	0.796749	1.0139	0.802427	0.985054	0.966159	1.09342	0.867828	1.20833	1.13326	1.10876	0.88835
0.811641	0.485965	0.517351	0.857921	0.684418	0.552026	0.653415	0.633238	0.758506	0.640994	0.707202	0.694205	0.626176	0.724026	0.493296	0.548404	0.580181	0.537612	0.609893	0.736312	0.607191	0.655588	0.51749	0.811074	0.642903	0.677355	0.816276	0.683835	0.713253	0.641323	0.944647	0.824558	0.512995	0.795221	0.75717	0.751101	0.593283	0.60135	0.49078	0.460812	0.584418	0.565313	0.553319	0.58315	0.647306	0.668801	0.701284	0.681375	0.752028	0.538987
1.22803	1.00749	0.953976	0.97754	1.00578	0.890372	0.895968	0.644884	1.03791	0.963077	1.0549	0.886184	1.05334	1.07047	0.995078	0.790304	0.853587	0.955373	1.03005	0.82145	0.834531	1.0095	0.924728	0.83442	0.867891	0.94592	0.974708	0.930809	0.962968	0.969638	0.962569	0.953914	0.922832	0.678217	1.09735	1.05976	1.02265	1.02743	0.920958	0.91082	0.964816	0.945582	0.910647	0.785668	1.06557	0.899746	1.05811	0.89665	0.782981	0.751132
0.820497	0.624225	0.673315	0.978893	0.955419	0.828754	0.883471	0.892213	0.73049	0.657684	0.60921	0.857852	0.666583	0.817267	0.664238	0.957502	0.944525	0.59957	0.638375	0.720534	0.591385	0.834153	0.695594	0.740694	0.697648	0.758507	0.732432	0.813825	0.744132	0.87395	1.0083	0.742179	0.764916	1.04898	0.69495	0.8948	0.80203	0.847765	0.575397	0.839978	0.946937	0.732062	0.832758	0.786562	0.733142	0.6953	0.719289	0.895897	0.892538	0.632081
1.16003	1.03307	1.15333	1.01556	1.17754	1.03523	1.07647	0.551626	1.15333	1.05312	1.35756	0.861797	1.18604	1.22744	1.13158	0.801623	0.765681	0.9468	1.18796	1.11565	0.949875	1.07205	1.08407	1.07024	1.08733	1.04025	1.17557	1.16103	1.00119	1.10828	0.987753	1.08319	1.09408	0.476008	1.24366	1.15799	0.998358	1.05568	0.935097	1.09837	1.06652	0.890731	1.0964	0.964756	1.02482	1.13983	0.948717	0.986816	1.03086	1.03178
0.727307	0.585886	0.740008	1.01078	0.620356	0.601426	0.660202	0.529538	0.866949	0.642902	0.864727	0.69115	0.852334	0.84627	0.657359	0.817087	0.607356	0.535678	0.749426	0.898607	0.873624	0.931256	0.675614	0.86975	0.789066	0.696206	0.882163	0.788734	0.805262	0.675802	1.03348	0.920651	0.670169	0.78791	0.89588	0.831038	0.622353	0.575057	0.565935	0.636239	0.578905	0.766424	0.819941	0.847761	0.772127	0.875362	0.72819	0.722159	0.827997	0.711054
0.720363	0.471515	0.332802	0.815934	0.637933	0.599609	0.644187	0.753459	0.702064	0.586099	0.605555	0.590608	0.540179	0.575682	0.520837	0.609209	0.472602	0.457472	0.53961	0.623977	0.746374	0.812493	0.544108	0.813004	0.607912	0.592813	0.718746	0.642047	0.607198	0.554109	0.762965	0.818335	0.530327	0.83533	0.667935	0.648572	0.382705	0.602293	0.384029	0.577523	0.671609	0.691253	0.63462	0.594679	0.629789	0.627635	0.647949	0.616937	0.757397	0.6415
1.06908	0.902899	0.91457	0.928467	0.973781	0.939706	0.904743	0.645451	0.903864	0.83148	0.90651	0.912313	0.922589	0.999077	0.903733	0.839661	0.812296	0.853781	0.76563	0.823715	0.580933	0.956107	0.797175	0.859395	0.731271	0.812438	0.942138	0.896017	0.771231	0.893412	0.942006	0.891505	0.854415	0.760962	1.0474	0.875403	0.823576	0.920987	0.718295	0.851696	0.896283	0.738826	0.85224	0.832983	1.07488	0.808704	1.01191	0.911081	0.894363	0.697576
1.04932	0.649108	0.647566	0.694724	0.845696	0.62754	0.611667	0.96815	0.630121	0.65929	0.689285	0.96022	0.812719	0.687524	0.729128	0.869471	0.66835	0.830747	0.520501	0.524362	0.661792	0.986124	0.71688	0.831785	0.48139	0.624111	0.574809	0.533347	0.608496	0.588926	0.988606	0.898569	0.706183	0.830295	0.631712	0.894221	0.657378	0.820104	0.428408	0.624781	0.845229	0.881033	0.823578	0.68173	0.905886	0.564733	0.88605	0.814819	0.945377	0.525585
0.867823	0.568782	0.610417	0.748551	0.707796	0.795648	0.731458	0.666578	0.78647	0.567629	0.682538	0.807736	0.672215	0.829359	0.678074	0.773898	0.778262	0.69699	0.622036	0.561881	0.862661	1.02274	0.591934	0.783052	0.619609	0.566467	0.635967	0.72824	0.550436	0.79536	0.790298	0.672795	0.750829	0.820235	0.841576	0.758451	0.425087	0.742275	0.58813	0.611184	0.690954	0.889622	0.848135	0.698191	0.840581	0.687607	0.788676	0.699322	0.857853	0.650845
0.724566	0.726735	0.800999	1.07021	0.872033	0.93475	0.939892	1.06412	0.832726	0.724319	0.784238	1.00313	0.763519	0.834864	0.663708	0.922589	0.853572	0.822308	0.62252	0.920575	0.824487	0.859801	0.824855	1.05379	0.845019	0.809235	0.792916	0.837142	0.794126	0.858386	1.01234	0.828939	0.643731	1.02857	0.647338	0.958252	0.704476	0.891167	0.760488	0.718155	0.880962	0.698035	0.863553	0.840727	0.850907	0.799932	1.03374	0.996433	1.08105	0.823681
0.85656	0.702969	0.817945	0.915224	0.829222	0.82912	0.872019	0.928168	0.730915	0.5816	0.71407	0.878474	0.750654	0.822066	0.588731	0.797469	0.807981	0.991531	0.538062	0.725859	0.878952	1.02929	0.74642	1.09325	0.664109	0.729493	0.773015	0.686213	0.629658	0.655941	0.999945	0.971615	0.565827	0.956828	0.812006	0.93913	0.66674	0.970212	0.55507	0.473824	0.736554	0.897151	0.837847	0.968079	1.0162	0.70295	1.18681	1.01932	1.17526	0.823758
0.748114	0.759332	0.769031	0.802329	0.703659	0.579338	0.677279	0.996992	0.535687	0.824963	0.630694	0.742691	0.801746	0.831665	0.554346	1.03287	0.86893	0.916928	0.627161	0.680705	0.828467	0.748693	0.581165	0.687738	0.651744	0.649272	0.741155	0.714709	0.939839	0.725472	0.969867	0.880631	0.550172	0.978836	0.849465	0.830853	0.811995	0.770316	0.693517	0.478199	0.475455	0.90169	0.651287	0.94597	0.925167	0.628294	1.00987	0.759517	0.846883	0.674498
0.939252	0.531163	0.548408	0.631725	0.776842	0.467346	0.574153	0.598081	0.619711	0.927301	0.747472	0.462179	0.660013	0.592371	0.597549	0.776502	0.377725	0.588683	0.548419	0.717937	0.683314	0.66566	0.529464	0.665192	0.623826	0.576771	0.621984	0.638379	0.826315	0.561264	0.870785	0.758592	0.559818	0.539131	0.788441	0.83248	0.687103	0.523139	0.483431	0.548441	0.525125	0.657025	0.57368	0.591531	0.483048	0.607288	0.518036	0.428149	0.585556	0.540867
1.20835	0.757382	0.839664	0.787152	1.0852	0.927378	0.9432	0.733334	0.875526	0.821345	0.842875	0.693035	0.948757	0.892434	1.00043	0.848587	0.666133	0.83435	0.64075	0.780653	0.94579	1.19483	0.892906	1.20023	0.808331	0.822268	0.816441	0.90397	0.786191	0.752093	1.03903	1.13353	1.04632	0.398818	1.11101	1.13854	0.605993	1.09627	0.59734	0.797878	0.949081	1.07159	1.06402	0.976931	0.95878	0.931939	0.926336	0.855122	1.07055	0.801738
0.999058	0.566562	0.802208	0.922315	0.898642	0.685882	0.808507	0.535996	0.850748	0.760992	0.770146	0.715119	0.90978	0.920919	0.738252	0.747386	0.729921	0.720434	0.65661	0.892033	0.952285	1.06372	0.678695	0.909525	0.773388	0.625753	0.893867	0.799984	0.753739	0.791585	0.988215	0.907021	0.778793	0.604936	1.03717	0.951079	0.66672	0.788953	0.562344	0.617163	0.686097	0.94604	0.920475	0.946634	0.930968	0.683636	0.871942	0.73896	0.938117	0.805229
0.94814	0.499135	0.555981	0.750973	0.758122	0.467238	0.555057	0.786663	0.825875	0.720474	0.919184	0.833697	0.714139	0.686994	0.532312	0.657958	0.612379	0.632463	0.675244	0.614009	0.597283	0.764144	0.621094	0.703895	0.609	0.669335	0.656075	0.64272	0.670006	0.63455	0.798832	0.781219	0.591334	0.861503	0.62087	0.800586	0.831468	0.693711	0.476827	0.691355	0.799179	0.562674	0.633733	0.631085	0.668137	0.612255	0.801089	0.711942	0.741426	0.535562
0.994173	0.556826	0.470213	0.585942	0.601765	0.531321	0.521852	0.865625	0.795813	0.595424	0.699378	0.632152	0.566963	0.478227	0.614539	0.650371	0.457815	0.696473	0.52379	0.443687	0.667989	0.847567	0.504702	0.704259	0.462253	0.557852	0.393381	0.501511	0.512804	0.402817	0.680685	0.770249	0.628637	0.706556	0.639953	0.754092	0.557872	0.671639	0.47068	0.639254	0.722861	0.680028	0.591015	0.628961	0.687874	0.607355	0.73716	0.523073	0.605545	0.402466
0.537354	0.687405	0.604298	0.966507	0.637639	0.655849	0.761811	0.910005	0.535	0.58263	0.548503	0.772264	0.609777	0.615749	0.459549	0.751005	0.815299	0.699006	0.546658	0.687101	0.641672	0.511477	0.568623	0.793075	0.67528	0.635447	0.851859	0.599926	0.776643	0.700755	0.736925	0.670244	0.332666	1.1569	0.521315	0.626056	0.628771	0.757657	0.640602	0.459293	0.56808	0.628671	0.458674	0.692294	0.741296	0.570499	0.854641	0.804981	0.840551	0.748137
0.631282	0.580269	0.499439	0.702622	0.701066	0.493418	0.464937	0.802545	0.439941	0.757649	0.552965	0.657426	0.526229	0.178309	0.575134	0.935378	0.57801	0.712608	0.540404	0.553403	0.554992	0.456727	0.544951	0.534774	0.474154	0.612805	0.535845	0.419598	0.751789	0.310031	0.659246	0.612723	0.380538	1.10333	0.506675	0.590831	0.790402	0.601487	0.64857	0.574036	0.628455	0.530546	0.340786	0.58592	0.508747	0.527609	0.597169	0.501991	0.590511	0.506032
0.936717	0.797214	0.756371	0.815568	1.08421	0.99064	1.03626	0.933382	0.7525	0.621562	0.7308	0.925774	0.873144	0.882355	0.821743	0.78605	0.842467	0.841732	0.503878	0.730358	0.728824	0.99164	0.812697	1.11532	0.695166	0.735414	0.799665	0.762661	0.620713	0.804848	0.941999	0.911955	0.817736	0.600903	0.845982	1.05884	0.556788	1.13793	0.527187	0.614584	0.921695	0.817731	0.900394	0.825597	0.976918	0.678867	1.07031	0.971537	1.13411	0.748538
0.620903	0.515969	0.47486	0.838926	0.671949	0.515854	0.566303	0.760386	0.648055	0.517096	0.701289	0.681349	0.51222	0.572692	0.480655	0.63362	0.565085	0.564346	0.541517	0.594115	0.701202	0.742981	0.596001	0.896601	0.686199	0.629797	0.698254	0.66164	0.655593	0.545053	0.792594	0.841904	0.476219	0.989167	0.627149	0.624874	0.539956	0.598646	0.363529	0.53575	0.644319	0.605357	0.519312	0.670585	0.589963	0.674339	0.776332	0.728115	0.814357	0.617053
1.00394	0.867476	0.797122	0.646842	1.02622	0.704312	0.699651	1.1002	0.6853	0.910453	0.806597	0.894087	0.842967	0.780239	0.812373	1.23601	0.824382	0.775511	0.815874	0.715756	0.62183	0.97778	0.72164	0.732234	0.447652	0.745094	0.47531	0.574617	0.758365	0.705644	0.966012	0.9587	0.87368	0.882474	0.79415	0.807691	0.772006	0.826891	0.632156	0.736166	0.718871	0.94126	0.903755	0.825583	0.943142	0.755062	0.829358	0.734084	0.89612	0.604465
0.599007	0.752136	0.758287	0.986964	0.652461	0.762683	0.885504	0.76741	0.805465	0.743453	0.607456	0.803411	0.647262	0.80897	0.625846	0.750582	0.826586	0.685662	0.750108	0.882869	0.673466	0.646172	0.639453	0.690756	0.779654	0.769346	0.9361	0.786593	0.856116	0.935137	0.64374	0.619011	0.600468	1.00049	0.799326	0.593146	0.736699	0.693924	0.777444	0.736045	0.706626	0.540293	0.509705	0.776456	0.852373	0.706607	0.900098	0.752008	0.695625	0.80187
1.09467	0.858004	0.964136	0.784561	0.982794	0.68805	0.814294	0.930814	0.72598	0.914645	0.829226	0.776021	0.967022	0.973374	0.842616	0.898199	0.723883	1.0947	0.802907	0.689591	0.724449	0.951751	0.806699	1.0942	0.720759	0.893555	0.82051	0.836683	1.0229	0.789284	1.0597	1.32022	0.833975	0.767949	1.13349	1.00611	0.82445	0.960782	0.578574	0.537237	0.700633	1.09382	0.860326	1.14441	1.03309	0.84747	1.13666	0.948765	1.04115	0.740672
1.03962	0.638654	0.657128	0.499154	0.790841	0.679451	0.718845	0.839879	0.665046	0.635348	0.65013	0.748636	0.765047	0.66027	0.789677	0.841651	0.639839	0.787647	0.43958	0.403542	0.733826	1.02788	0.683065	0.918043	0.471872	0.583635	0.542774	0.569687	0.58798	0.576319	0.84756	0.84248	0.754904	0.707395	0.767671	0.857619	0.510671	0.841973	0.407964	0.560864	0.73313	1.02573	0.789604	0.776689	0.817565	0.651628	0.800678	0.710745	0.92541	0.542028
1.06815	0.906318	0.844857	0.90268	0.872775	0.998377	1.05195	0.729027	0.770772	0.580688	0.756287	0.795064	0.957869	0.844347	0.970602	0.718028	0.780544	0.879594	0.640555	0.598747	0.733723	0.886953	0.730514	0.944559	0.723315	0.717124	0.775224	0.778804	0.68409	0.800578	0.853456	0.92528	0.825194	0.723703	0.946418	1.04313	0.689853	1.15201	0.665829	0.79738	0.911847	0.684673	0.813981	0.901299	0.933922	0.703838	0.931938	0.853458	0.85503	0.699115
0.824587	0.704593	0.708774	1.06041	0.795503	0.823443	0.871654	0.780999	0.758038	0.547501	0.731177	0.824241	0.921554	0.83611	0.706541	0.629812	0.679761	0.66268	0.496394	0.690839	0.719264	0.895309	0.744962	1.05285	0.743155	0.633109	0.918295	0.751877	0.733135	0.744372	0.953933	0.932214	0.572154	0.730014	0.79528	0.966725	0.556974	0.94797	0.480143	0.555844	0.807491	0.747885	0.808797	0.874778	0.873319	0.616321	0.979472	0.964115	0.962732	0.700469
0.908255	0.871743	0.866036	0.83343	0.900955	0.883693	0.854733	0.867103	0.736723	0.577716	0.754155	0.916502	0.84488	0.874707	0.835835	0.737274	0.777388	0.794799	0.644886	0.693952	0.45929	0.799691	0.641738	0.856971	0.547469	0.704066	0.765319	0.690293	0.589358	0.836497	0.714927	0.764774	0.710258	0.83795	0.836019	0.745704	0.62288	0.925936	0.602925	0.7572	0.918585	0.570802	0.753117	0.77793	0.946638	0.668375	0.964582	0.85296	0.925139	0.627877
0.881945	0.603808	0.544627	0.65113	0.69316	0.703771	0.67826	0.90093	0.593565	0.449247	0.569854	0.795032	0.722266	0.731943	0.650682	0.796678	0.701063	0.78892	0.425215	0.45192	0.696624	0.958703	0.571086	0.862053	0.480268	0.493761	0.549774	0.618815	0.443476	0.614235	0.823056	0.784075	0.678962	0.738264	0.718308	0.811302	0.316483	0.863376	0.316275	0.585636	0.773273	0.839242	0.800048	0.736956	0.891594	0.55404	0.879746	0.775258	1.00141	0.536832
0.718842	0.788439	0.720547	0.932556	0.916858	0.944121	0.855871	0.941142	0.636036	0.824218	0.60578	0.844306	0.720977	0.927123	0.776181	0.988889	1.00944	0.61135	0.709366	0.79207	0.717115	0.807659	0.757026	0.695643	0.756709	0.760895	0.847413	0.922424	0.875547	1.03817	0.939794	0.66384	0.803169	1.01256	0.775799	0.898893	0.705733	0.879539	0.76502	0.902832	0.952694	0.906538	0.951124	0.668708	0.805835	0.75522	0.748316	0.839498	0.875494	0.715145
0.977338	0.674539	0.584627	0.651378	0.787946	0.625374	0.638295	0.632751	0.780193	0.852406	0.853071	0.645459	0.643626	0.732157	0.666764	0.709007	0.621683	0.687577	0.71892	0.717386	0.829917	0.959815	0.65094	0.713403	0.638598	0.680248	0.675111	0.686931	0.659553	0.680396	0.83362	0.772332	0.761222	0.929147	0.859283	0.688739	0.675057	0.654488	0.595925	0.640166	0.643131	0.827716	0.742229	0.637129	0.719595	0.719138	0.665916	0.575143	0.689043	0.654478
0.928856	1.00055	0.906313	0.778937	0.851791	0.858315	0.865464	1.21736	0.632114	0.921904	0.626079	0.951526	0.790447	0.726294	0.866624	1.15446	0.942622	1.0826	0.566939	0.598185	0.724463	0.812284	0.837731	1.03964	0.698154	0.937509	0.681122	0.721271	1.00371	0.756635	1.06042	0.890974	0.783385	1.17341	0.789225	0.975185	0.930094	1.03569	0.724185	0.664029	0.889433	1.01427	0.799143	1.0263	0.960022	0.784095	1.11173	0.944012	1.0964	0.803566
0.788813	0.898591	0.686277	0.901138	0.981014	0.893032	0.791974	0.862232	0.721669	0.56555	0.68418	0.92701	0.731704	0.81645	0.787254	0.784802	0.812025	0.753843	0.614636	0.782752	0.545665	0.911694	0.689612	0.823114	0.564433	0.622152	0.697771	0.677029	0.454137	0.761221	0.741112	0.673121	0.761869	0.722884	0.772098	0.800228	0.441382	0.939712	0.563271	0.771037	0.922924	0.639363	0.844501	0.621116	0.928772	0.689701	0.985413	0.841459	0.922048	0.585414
0.853944	0.750003	0.72903	0.899836	0.77565	0.830811	0.915642	0.700701	0.886506	0.795758	0.819575	0.623621	0.780068	0.827581	0.754105	0.727309	0.713036	0.613631	0.800609	0.909133	0.710408	0.696822	0.62902	0.770131	0.805605	0.823642	0.894179	0.801614	0.812994	0.775574	0.873711	0.854531	0.748816	0.759626	0.927467	0.772743	0.736521	0.733173	0.665671	0.80503	0.754076	0.555822	0.71086	0.746536	0.716221	0.785408	0.712667	0.682706	0.67367	0.761835
0.54091	0.655727	0.610228	0.907002	0.749171	0.629449	0.706972	0.856361	0.468524	0.657514	0.50929	0.765446	0.62411	0.577014	0.502202	0.835498	0.72407	0.781068	0.450534	0.607709	0.609339	0.596856	0.672313	0.816768	0.624942	0.584118	0.841367	0.544116	0.815599	0.64089	0.914392	0.847634	0.306248	0.956793	0.5622	0.810832	0.606554	0.73004	0.555825	0.312996	0.53139	0.800154	0.531167	0.672192	0.765022	0.49365	0.898535	0.797968	0.864708	0.61546
0.799448	0.762306	0.726521	0.892757	0.892129	0.998954	0.91564	0.81789	0.906082	0.629916	0.804065	0.852106	0.714838	0.802191	0.760035	0.731284	0.846377	0.608623	0.644006	0.776755	0.553272	0.717897	0.638619	0.75529	0.707207	0.68541	0.760701	0.828852	0.532419	0.907147	0.685623	0.524776	0.754566	0.931645	0.669085	0.724732	0.663329	0.822036	0.644833	0.928434	1.0265	0.445722	0.742397	0.691379	0.703341	0.707586	0.782327	0.85286	0.739421	0.709991
0.724089	0.663409	0.763676	0.98573	0.907992	0.852588	0.826919	0.714312	0.622283	0.723379	0.66164	0.781788	0.884655	0.938039	0.710314	0.822684	0.914695	0.585248	0.71624	0.758857	0.761088	0.798418	0.73508	0.790445	0.795213	0.679195	0.904669	0.936551	0.842961	1.00634	0.936266	0.765251	0.738438	0.937789	0.810284	0.891978	0.624656	0.974611	0.667413	0.790061	0.863898	0.804268	0.866776	0.832603	0.859273	0.676327	0.849582	0.912064	0.918464	0.735093
0.953574	0.86157	0.846662	0.846417	1.06045	1.00637	1.04043	1.07491	0.774088	0.710037	0.73175	0.987758	0.822289	1.0382	0.859204	0.976511	1.01365	0.777331	0.714814	0.748523	0.680559	0.827215	0.830244	0.915012	0.76635	0.866949	0.855832	0.964753	0.818361	1.065	0.911193	0.795306	0.924612	0.908083	0.798605	1.00539	0.748815	1.09195	0.679365	0.904744	1.0927	0.852301	0.918604	0.733214	0.984476	0.794139	0.996513	1.00394	1.00019	0.753549
0.683262	0.549192	0.427839	0.787107	0.67688	0.677274	0.763429	0.734254	0.619194	0.508035	0.558193	0.494128	0.57221	0.563615	0.554789	0.682224	0.588705	0.691429	0.488598	0.660596	0.735911	0.734939	0.535536	0.799254	0.650037	0.558912	0.717933	0.68006	0.601795	0.494847	0.767664	0.834405	0.539643	0.799183	0.753851	0.725989	0.442341	0.74726	0.450841	0.544983	0.628443	0.666155	0.496928	0.703199	0.661105	0.579427	0.705798	0.639358	0.767934	0.616079
0.715645	0.718206	0.57565	0.859054	0.778248	0.644792	0.598165	0.978722	0.742903	0.874149	0.753127	0.838917	0.610694	0.452647	0.745742	0.943317	0.63162	0.63574	0.694458	0.676815	0.645245	0.718097	0.684197	0.713301	0.606507	0.77753	0.628823	0.652364	0.842284	0.515054	0.821044	0.7346	0.590397	1.10435	0.679207	0.596507	0.840995	0.53446	0.688089	0.793408	0.792659	0.653359	0.601295	0.765878	0.66983	0.745358	0.665463	0.621995	0.720851	0.641955
0.59841	0.675532	0.815832	0.886105	0.835831	0.778446	0.701341	0.890471	0.481279	0.682144	0.616247	0.999464	0.754801	0.819012	0.698618	0.966195	0.824647	0.728009	0.539683	0.744121	0.615626	0.693162	0.636781	0.791577	0.632015	0.642809	0.743227	0.670626	0.869645	0.835289	1.03437	0.674599	0.521669	1.13964	0.725166	0.851319	0.689173	0.729016	0.614692	0.551342	0.737835	0.702875	0.774332	0.724872	0.717345	0.623954	0.819929	0.860983	1.02949	0.714887
0.779333	0.628456	0.52892	0.873549	0.795338	0.764362	0.812341	0.612774	0.698322	0.49959	0.669956	0.62755	0.661389	0.668444	0.661801	0.565309	0.583615	0.598885	0.511953	0.776892	0.625526	0.738742	0.479105	0.702065	0.611925	0.473604	0.656141	0.629596	0.421831	0.628486	0.708304	0.634273	0.579335	0.676382	0.686281	0.703585	0.478333	0.697923	0.42322	0.716113	0.763947	0.42647	0.657666	0.644259	0.673518	0.517582	0.645215	0.616665	0.743175	0.630691
0.787665	0.484723	0.598472	0.848004	0.645465	0.53221	0.630507	0.598155	0.741199	0.609497	0.702407	0.614228	0.738127	0.645933	0.536236	0.746219	0.537948	0.559019	0.531821	0.625027	0.758957	0.861428	0.628057	0.819275	0.666046	0.684401	0.685202	0.690605	0.821703	0.526503	1.00628	0.91346	0.564369	0.736433	0.717094	0.884193	0.666736	0.700328	0.506551	0.497009	0.53646	0.709663	0.67775	0.816321	0.640963	0.749443	0.743898	0.666189	0.756455	0.54636
0.753531	0.797586	0.577375	0.769509	0.941832	0.6969	0.670996	0.979099	0.609707	1.02007	0.762179	0.8914	0.665552	0.731505	0.656266	1.04858	0.780096	0.780448	0.701803	0.766595	0.608058	0.60063	0.714555	0.569076	0.631229	0.611288	0.723128	0.702992	0.805788	0.857426	0.811822	0.602203	0.602697	0.915565	0.61424	0.801725	0.741918	0.709397	0.810183	0.761308	0.83214	0.680948	0.630985	0.559347	0.767683	0.609743	0.837704	0.76782	0.72317	0.615703
0.676487	0.724313	0.77211	1.02107	0.815951	0.75291	0.765109	0.772264	0.773609	0.804972	0.840904	0.848367	0.82592	0.803891	0.635983	0.935922	0.837528	0.564563	0.73299	0.780482	0.787442	0.808564	0.768285	0.744653	0.808274	0.787641	0.832027	0.868454	1.03629	0.812677	1.01917	0.814985	0.669804	1.10438	0.780076	0.878629	0.937296	0.833478	0.86101	0.72812	0.672783	0.730561	0.751255	0.950181	0.733798	0.86163	0.901005	0.839137	0.754803	0.749189
1.02288	0.661635	0.7031	0.604616	0.883312	0.722504	0.731739	0.980388	0.608173	0.707875	0.617556	0.758674	0.755665	0.749101	0.769917	0.912805	0.673677	0.869807	0.406241	0.509272	0.790787	1.05488	0.732771	1.09503	0.579293	0.701272	0.561338	0.648547	0.765234	0.66347	1.01461	1.06325	0.751338	0.697032	0.875621	1.00649	0.559858	0.933373	0.412146	0.522338	0.782337	1.03356	0.901026	0.922035	0.829935	0.699981	0.95099	0.785157	1.04831	0.721104
0.70894	0.490085	0.660021	0.977081	0.78345	0.785779	0.862324	0.662388	0.7299	0.541807	0.608214	0.716571	0.784056	0.859529	0.603345	0.794635	0.817551	0.602785	0.495648	0.80855	0.837831	0.935919	0.685063	0.956054	0.774231	0.654753	0.814645	0.822904	0.65251	0.797261	0.973791	0.876368	0.682698	0.821664	0.820147	0.870364	0.536003	0.8439	0.473913	0.579261	0.736405	0.730954	0.851218	0.866886	0.811411	0.704617	0.89233	0.878419	0.977034	0.697386
1.24344	0.875805	0.935785	0.564359	0.830062	0.674129	0.735529	0.982772	0.899692	1.19361	0.978648	0.773271	0.92392	0.7553	0.87873	1.00121	0.784603	0.896413	0.998488	0.637145	0.709607	0.841028	0.803931	0.69933	0.653815	0.962095	0.755367	0.774665	1.10604	0.741242	0.792714	1.02046	0.905581	0.846236	0.961061	0.726561	1.08531	0.811073	0.942083	0.910826	0.778358	0.956585	0.726156	0.863732	0.873457	0.902648	0.779359	0.633688	0.711927	0.653274
0.58545	0.959848	0.896129	0.861541	0.876588	1.06705	0.966501	1.10209	0.650502	0.797359	0.778416	1.17641	0.777104	0.879031	0.768396	0.968503	1.15608	0.917504	0.771515	0.764381	0.800293	0.70527	0.835632	0.750682	0.787324	0.740333	0.9202	0.812015	0.830601	1.07302	0.761446	0.598644	0.608509	1.37831	0.738432	0.810358	0.859221	0.909859	1.01935	0.742465	0.814049	0.811527	0.726039	0.790385	0.905149	0.685087	1.03754	1.05554	0.932203	0.88625
1.29087	1.0588	1.15523	0.601925	1.06975	0.85095	0.939639	1.00803	0.850857	1.0984	0.80156	0.857025	0.970582	0.983162	1.06664	1.03676	0.949255	1.11247	0.805826	0.709624	0.819181	0.993689	0.826707	1.00206	0.727935	0.894345	0.83474	0.833016	1.06203	0.941176	1.11029	1.15601	1.00936	0.686405	1.12365	1.08119	0.998032	0.957456	0.796423	0.669114	0.68859	1.30499	0.968411	1.08012	1.01626	0.933468	0.958149	0.891595	0.950896	0.777169
1.12809	1.02367	1.06834	0.976565	1.0005	0.987349	1.08343	0.81369	1.02756	0.760925	0.989832	0.844697	1.16645	1.12368	1.0323	0.86201	1.02928	0.981611	1.05536	0.94751	1.00316	1.10768	0.809053	0.891913	0.885765	0.845403	0.973053	0.945943	0.867026	0.941987	1.08393	1.14509	1.02787	0.74033	1.1475	1.12788	0.912547	1.09974	0.871887	0.869682	0.761301	1.10557	1.0598	1.09428	1.15772	0.922489	0.947992	0.940707	0.951267	0.880807
0.576873	0.624465	0.632116	0.964921	0.600204	0.736455	0.763945	0.844579	0.750901	0.729611	0.779366	0.783048	0.775824	0.800673	0.517348	0.730976	0.814915	0.469969	0.766636	0.824544	0.740851	0.673165	0.57323	0.673806	0.726714	0.69949	0.923832	0.791115	0.865515	0.864043	0.799079	0.696443	0.537491	1.04146	0.786217	0.695811	0.699456	0.669752	0.74413	0.681978	0.597618	0.642396	0.598599	0.689814	0.702982	0.707813	0.751088	0.693424	0.72363	0.737709
0.626381	0.494781	0.542935	0.861557	0.691318	0.541761	0.590418	0.671483	0.662707	0.668367	0.718632	0.689655	0.740015	0.648317	0.48896	0.783706	0.637692	0.457262	0.554309	0.685651	0.704644	0.673832	0.572554	0.662261	0.613575	0.499845	0.814149	0.675642	0.710329	0.614402	0.893169	0.690278	0.446248	0.842281	0.652043	0.751393	0.625951	0.614298	0.549616	0.544388	0.571902	0.642638	0.58006	0.71125	0.695464	0.544064	0.74199	0.719013	0.715323	0.576176
0.560448	0.594033	0.582542	0.909071	0.776274	0.64113	0.644946	0.779365	0.633476	0.678134	0.681636	0.747855	0.711765	0.68169	0.505989	0.789621	0.672902	0.512695	0.551878	0.693536	0.612011	0.728912	0.64728	0.747949	0.617426	0.577692	0.876775	0.686896	0.736358	0.716199	0.884724	0.726086	0.451748	0.923927	0.653726	0.766176	0.57951	0.693198	0.552035	0.534419	0.645828	0.759765	0.62405	0.669795	0.695652	0.55478	0.786757	0.779898	0.835998	0.631168
0.589229	0.730168	0.606934	0.884405	0.663604	0.630199	0.68265	0.812744	0.710487	0.810609	0.768841	0.695365	0.586526	0.72314	0.632119	0.930655	0.661769	0.556234	0.773542	0.791518	0.737331	0.654521	0.749446	0.682415	0.690873	0.67412	0.978741	0.762584	0.841975	0.766476	0.76096	0.785524	0.524167	1.06195	0.839895	0.676061	0.70583	0.516931	0.713333	0.706639	0.710608	0.811142	0.561917	0.64963	0.710141	0.734524	0.715157	0.690516	0.640561	0.695396
0.704113	0.504404	0.409563	0.685791	0.755681	0.512474	0.521689	0.958532	0.70976	0.780783	0.747899	0.683375	0.394244	0.549764	0.414597	0.750103	0.532633	0.413714	0.614711	0.601783	0.523494	0.610473	0.575437	0.705358	0.589727	0.7329	0.688501	0.696691	0.780348	0.64144	0.712216	0.755982	0.553895	1.06127	0.633994	0.564067	0.642786	0.505081	0.57726	0.652221	0.739712	0.540449	0.431785	0.520493	0.516278	0.681847	0.664816	0.592411	0.582297	0.533055
0.798419	0.754986	0.647517	0.729491	0.754903	0.809055	0.755168	0.922794	0.921586	0.748445	0.942319	0.83812	0.636932	0.686844	0.693074	0.803896	0.694618	0.498999	0.818956	0.66494	0.63434	0.730703	0.744712	0.728823	0.694561	0.877846	0.771279	0.868392	0.775982	0.817035	0.610244	0.710008	0.707117	1.07507	0.704203	0.6118	0.766258	0.620249	0.841037	0.865242	0.884233	0.505629	0.55966	0.603251	0.627109	0.88049	0.664593	0.704832	0.56273	0.631235
0.616411	0.66302	0.703652	0.733268	0.543194	0.466877	0.55596	0.582749	0.634819	0.769323	0.78661	0.473242	0.662033	0.753827	0.626399	0.777476	0.549067	0.566312	0.751638	0.731876	0.700558	0.614573	0.601208	0.621394	0.680472	0.634325	0.826288	0.71053	0.908024	0.710148	0.750493	0.809087	0.532046	0.790418	0.903841	0.676479	0.733881	0.513893	0.650653	0.554547	0.459414	0.723519	0.525857	0.637536	0.605033	0.703616	0.556347	0.473147	0.59484	0.526124
0.783457	0.406956	0.451156	0.731276	0.539772	0.520032	0.582199	0.561426	0.799529	0.778068	0.725855	0.473836	0.559123	0.524517	0.413924	0.599523	0.392231	0.517434	0.573259	0.62779	0.820245	0.653911	0.555087	0.720513	0.752218	0.642122	0.642167	0.782403	0.834414	0.540866	0.784371	0.693706	0.511691	0.808449	0.716933	0.653852	0.598152	0.507171	0.66098	0.476889	0.442159	0.563779	0.435045	0.660393	0.498802	0.675794	0.626224	0.515761	0.496745	0.481778
0.583266	0.393988	0.306971	0.786946	0.628204	0.42959	0.486155	0.659451	0.497815	0.711979	0.550722	0.457097	0.441286	0.456629	0.306466	0.765284	0.478746	0.437561	0.435563	0.601743	0.646618	0.615405	0.469365	0.623141	0.542185	0.446873	0.575861	0.571146	0.714883	0.531447	0.790924	0.726769	0.363627	0.900073	0.624604	0.639636	0.492401	0.53313	0.467439	0.413637	0.45925	0.62458	0.423057	0.631169	0.511551	0.491366	0.624899	0.468405	0.601822	0.527339
0.474334	0.507797	0.483587	0.941932	0.630842	0.586027	0.58219	0.548568	0.624536	0.687847	0.677618	0.607273	0.543264	0.609839	0.471858	0.67236	0.590708	0.532333	0.67991	0.784126	0.780114	0.616449	0.552139	0.619433	0.703516	0.534618	0.794994	0.697806	0.723359	0.652157	0.793479	0.725901	0.403845	1.00951	0.75567	0.65403	0.572841	0.523722	0.63325	0.544178	0.5506	0.60271	0.530391	0.604113	0.599907	0.614203	0.704069	0.601743	0.674574	0.620535
0.597929	0.558531	0.502664	0.856006	0.527053	0.426939	0.446029	0.691766	0.614506	0.757997	0.75056	0.622218	0.500598	0.656348	0.459692	0.721786	0.484527	0.460583	0.732709	0.730289	0.672789	0.663946	0.576121	0.610779	0.628495	0.667549	0.817563	0.704467	0.841875	0.623545	0.758452	0.696686	0.461408	1.02827	0.735015	0.483864	0.626349	0.376964	0.558294	0.609602	0.54755	0.672158	0.512864	0.484257	0.591471	0.67671	0.612913	0.523581	0.613236	0.551131
0.594674	0.526237	0.485509	0.554	0.534606	0.435959	0.391191	0.862025	0.522123	0.72584	0.643356	0.672798	0.535904	0.375925	0.435657	0.761841	0.548136	0.580478	0.480311	0.481409	0.718448	0.626829	0.506243	0.671411	0.463978	0.519149	0.484519	0.444945	0.695433	0.426865	0.713574	0.660162	0.414497	1.07408	0.633338	0.548196	0.602524	0.554556	0.5666	0.391635	0.464071	0.654576	0.437578	0.680234	0.505052	0.544156	0.725055	0.505985	0.662493	0.581991
0.645903	0.549219	0.642223	0.892033	0.739377	0.644199	0.75241	0.628197	0.537149	0.703396	0.511942	0.543892	0.572513	0.717821	0.623737	0.924866	0.675111	0.577123	0.613508	0.670245	0.716154	0.674667	0.68973	0.714812	0.764695	0.746919	0.789766	0.884415	1.04454	0.775504	0.895556	0.799649	0.608358	0.954347	0.78351	0.758518	0.695003	0.63157	0.663426	0.647045	0.622969	0.807614	0.633961	0.717205	0.577811	0.813641	0.588566	0.628729	0.701574	0.589069
0.434647	0.46768	0.459213	0.703077	0.529763	0.475305	0.499943	0.734195	0.454673	0.52956	0.48316	0.587093	0.4141	0.44898	0.304179	0.666688	0.574108	0.44269	0.387788	0.546462	0.650156	0.578497	0.426125	0.556627	0.504411	0.410822	0.616266	0.50693	0.640987	0.547602	0.643843	0.532706	0.266224	1.00887	0.485668	0.494911	0.495728	0.442693	0.527745	0.333043	0.352305	0.535686	0.358898	0.51237	0.468913	0.405993	0.635546	0.491628	0.548208	0.480096
0.599317	0.672708	0.672148	0.758993	0.614782	0.515205	0.63253	0.81906	0.361494	0.758433	0.487809	0.525838	0.666799	0.615371	0.5732	0.900202	0.703459	0.80342	0.489858	0.590554	0.813797	0.681618	0.610689	0.675175	0.635441	0.547346	0.727846	0.556894	0.910231	0.598284	0.830548	0.899926	0.397124	0.974451	0.858391	0.792258	0.753473	0.709611	0.615638	0.37302	0.399285	0.905753	0.557407	0.819369	0.639334	0.500655	0.76085	0.55258	0.731374	0.630356
0.599678	0.586533	0.656145	0.934075	0.636668	0.557439	0.620454	0.668463	0.611282	0.767589	0.656653	0.610035	0.686356	0.591681	0.584409	0.82163	0.574596	0.585324	0.645455	0.813117	0.906283	0.689311	0.756405	0.713428	0.808264	0.667264	0.857695	0.748638	0.961171	0.64702	0.781061	0.806888	0.48532	0.995429	0.745022	0.72893	0.773549	0.603896	0.729423	0.638315	0.620325	0.715496	0.578257	0.746216	0.582274	0.683641	0.730296	0.631477	0.62244	0.726467
0.710271	0.538696	0.478647	0.660969	0.569649	0.494729	0.52942	0.871172	0.511303	0.691248	0.570275	0.666893	0.606002	0.460484	0.455645	0.78768	0.625847	0.658175	0.487242	0.512668	0.829722	0.914148	0.575868	0.749278	0.533751	0.569762	0.625148	0.493439	0.775935	0.516309	0.697073	0.844062	0.437079	1.01108	0.685302	0.614166	0.59016	0.587373	0.609009	0.387139	0.414088	0.874276	0.527857	0.68416	0.576562	0.618088	0.716769	0.529724	0.703524	0.635061
0.517354	0.566846	0.449445	0.867733	0.614079	0.51204	0.575043	0.79746	0.431913	0.648322	0.47356	0.523395	0.503086	0.565537	0.416956	0.772044	0.644491	0.503903	0.484364	0.638619	0.708107	0.646928	0.588409	0.646377	0.640667	0.519635	0.785903	0.646987	0.838877	0.637774	0.761848	0.788423	0.354051	1.02643	0.67341	0.650468	0.6132	0.555093	0.545414	0.499284	0.53625	0.789654	0.481908	0.625867	0.556659	0.544077	0.685454	0.590198	0.615255	0.581931
0.488383	0.586286	0.499905	0.711171	0.559091	0.527885	0.506973	0.701742	0.607357	0.741132	0.571062	0.555293	0.471415	0.496766	0.499982	0.737517	0.549147	0.543536	0.567855	0.620574	0.676789	0.596356	0.601044	0.595919	0.63323	0.592565	0.718827	0.631803	0.778221	0.634216	0.654935	0.615322	0.447125	0.965399	0.656547	0.638316	0.584395	0.485174	0.691603	0.529855	0.582271	0.66023	0.473418	0.517064	0.410832	0.664629	0.623475	0.519532	0.533221	0.493749
0.535563	0.570303	0.495634	0.771305	0.60195	0.522499	0.536696	0.868764	0.404669	0.614383	0.52317	0.605739	0.622731	0.407211	0.481061	0.822107	0.651037	0.600159	0.48504	0.55657	0.872929	0.808042	0.543105	0.648938	0.527038	0.483608	0.592461	0.465232	0.704584	0.461495	0.734521	0.742112	0.405884	1.07759	0.673463	0.684868	0.650901	0.644959	0.574073	0.430809	0.461371	0.803803	0.532122	0.719772	0.51842	0.486531	0.671806	0.497477	0.718338	0.641273
0.743373	0.947008	0.892849	1.00425	0.837416	0.904195	0.890059	0.691813	1.00785	0.801377	0.995438	0.706168	1.01955	0.870996	0.900973	0.913904	0.718515	0.709655	0.908869	1.02254	0.941089	0.94085	0.851457	0.906259	1.00103	0.856393	0.897634	0.978757	0.930093	0.804345	1.09605	0.952423	0.867033	0.855386	0.863651	0.968547	0.746569	0.749603	0.846388	0.864762	0.746964	0.807695	0.952216	0.877671	0.732128	1.04023	0.72386	0.80202	0.822176	0.747393
0.70912	0.695898	0.630781	1.02772	0.795685	0.78258	0.79806	0.656046	0.841642	0.660885	0.912601	0.68868	0.777822	0.811288	0.653828	0.630626	0.584221	0.651893	0.746654	0.921224	0.795908	0.755056	0.709629	0.899498	0.80904	0.704366	0.950239	0.810079	0.72552	0.751424	0.895577	0.875031	0.598247	0.833545	0.820493	0.840037	0.540265	0.750197	0.688031	0.618606	0.755193	0.598321	0.662653	0.65025	0.685742	0.787412	0.778582	0.786481	0.747304	0.761773
0.747021	0.449442	0.436048	0.80449	0.613702	0.608579	0.578023	0.719288	0.807481	0.691402	0.809606	0.656014	0.570623	0.636004	0.435267	0.679163	0.552959	0.41496	0.67377	0.714761	0.697818	0.731847	0.52604	0.6813	0.64878	0.671892	0.728827	0.781023	0.718737	0.647802	0.80182	0.760924	0.57551	0.927427	0.728729	0.648831	0.584421	0.508849	0.651523	0.628679	0.611878	0.519422	0.53499	0.584252	0.536969	0.757575	0.625906	0.612761	0.548253	0.55045
0.794248	0.847416	0.802561	0.80782	0.84225	0.885185	0.894293	0.900153	0.752084	0.728806	0.749988	0.923929	0.755045	0.883168	0.762215	0.796984	0.872936	0.595095	0.744585	0.656493	0.654543	0.711112	0.652592	0.771844	0.650841	0.718629	0.760613	0.79169	0.839764	0.969158	0.825972	0.704226	0.684765	0.997988	0.845341	0.780437	0.728459	0.77013	0.828101	0.690097	0.708	0.688259	0.662529	0.786255	0.728166	0.809056	0.821803	0.831928	0.72007	0.703287
0.87051	0.611817	0.655205	0.898162	0.739378	0.848999	0.845444	0.847946	0.857059	0.695603	0.854275	0.76548	0.682627	0.919793	0.552803	0.771847	0.850255	0.576617	0.757076	0.739932	0.90417	0.897106	0.663239	0.871086	0.836854	0.762703	0.887017	1.0227	0.770761	0.946601	0.914688	0.902374	0.768037	1.01581	0.860006	0.756627	0.646572	0.735362	0.702442	0.760943	0.780675	0.715994	0.711328	0.802781	0.804456	0.814199	0.841998	0.890184	0.748149	0.761889
0.740887	0.631051	0.550937	0.677854	0.534243	0.643155	0.651168	0.847557	0.738949	0.526139	0.71648	0.711624	0.496913	0.710295	0.490423	0.66932	0.58832	0.468097	0.611299	0.505648	0.531127	0.610721	0.51333	0.708276	0.572851	0.71257	0.685635	0.762942	0.667379	0.738881	0.684907	0.605705	0.538343	0.999378	0.58041	0.536172	0.498368	0.481707	0.566116	0.613303	0.67384	0.465921	0.458843	0.441709	0.589544	0.750263	0.622184	0.633889	0.59412	0.441433
0.537588	0.569956	0.581448	0.930027	0.650295	0.691776	0.667317	0.760186	0.684107	0.501256	0.709684	0.768201	0.711601	0.803164	0.523535	0.882284	0.843458	0.495597	0.635207	0.785245	0.768857	0.806493	0.503809	0.601706	0.644919	0.556129	0.81793	0.784504	0.633441	0.799362	0.731627	0.608541	0.586357	0.959974	0.731344	0.689025	0.561597	0.69265	0.590739	0.735964	0.658285	0.619346	0.63298	0.681145	0.782265	0.659429	0.821062	0.700986	0.702486	0.714267
0.767226	0.724786	0.650996	0.884834	0.80322	0.714882	0.729952	0.691311	0.808632	0.894777	0.976744	0.597794	0.805691	0.873723	0.668735	0.931275	0.73952	0.43585	0.922057	0.852195	0.818034	0.799114	0.665854	0.553263	0.7822	0.698972	0.855892	0.919339	0.925478	0.869834	0.908715	0.795565	0.800192	0.88599	0.945095	0.847581	0.817669	0.71143	0.828308	0.905458	0.741543	0.730455	0.709481	0.691422	0.621995	0.849671	0.605691	0.625196	0.576278	0.697423
0.744373	0.731558	0.719702	0.980234	0.839741	0.763841	0.899842	0.70296	0.671375	0.663427	0.695502	0.620674	0.732323	0.667197	0.618795	0.893571	0.714848	0.763198	0.53084	0.645436	0.802893	0.760522	0.74066	0.871454	0.795315	0.673972	0.770903	0.768573	0.897085	0.664602	0.92072	0.795997	0.594556	0.838687	0.704612	0.877678	0.688023	0.885369	0.638735	0.573078	0.652671	0.844724	0.611503	0.814967	0.704862	0.620286	0.804726	0.723995	0.829404	0.705017
0.538815	0.694675	0.624649	0.797802	0.739689	0.574739	0.686367	0.86142	0.38826	0.563795	0.488296	0.743233	0.537952	0.581685	0.501971	0.764631	0.692806	0.704714	0.481088	0.607556	0.50352	0.466736	0.488802	0.608039	0.449716	0.422182	0.688567	0.425193	0.605815	0.662583	0.592546	0.615606	0.294241	0.904157	0.567341	0.569788	0.504921	0.616932	0.496183	0.334138	0.471892	0.560731	0.405231	0.546615	0.730748	0.283476	0.786065	0.611693	0.672317	0.534022
0.534058	0.557091	0.377328	0.683023	0.596877	0.5217	0.554473	0.897947	0.466153	0.51201	0.492552	0.540693	0.434342	0.405054	0.382983	0.583146	0.510422	0.597552	0.423644	0.467143	0.646336	0.691971	0.428144	0.784959	0.456366	0.46293	0.49212	0.41268	0.530759	0.430807	0.626274	0.744457	0.330459	1.02752	0.574012	0.484526	0.329993	0.567856	0.402472	0.264795	0.409011	0.659752	0.440862	0.646834	0.543189	0.460858	0.704229	0.525037	0.744327	0.519637
0.580997	0.459661	0.47857	0.666288	0.578083	0.522702	0.496	0.874194	0.610257	0.548133	0.598218	0.845819	0.49231	0.474979	0.461847	0.752853	0.62857	0.474149	0.462405	0.584302	0.49367	0.608852	0.402844	0.530451	0.416415	0.497636	0.575327	0.464131	0.55391	0.551403	0.749099	0.548649	0.358085	1.06693	0.470167	0.597753	0.589825	0.377274	0.425746	0.539241	0.609719	0.518277	0.535789	0.504479	0.537208	0.477032	0.553045	0.57358	0.666538	0.489016
[truncated: 282 more columns]

## Sheet: SPOSE49_RDM_332x332
0	0.0846025	0.37783	0.393206	0.324777	0.229228	0.357247	0.424168	0.405722	0.43673	0.300524	0.312635	0.135237	0.373339	0.186146	0.327543	0.310923	0.105256	0.212254	0.339571	0.440767	0.395234	0.371156	0.34613	0.378182	0.347036	0.365289	0.354794	0.350188	0.409063	0.375121	0.372974	0.416396	0.436032	0.353072	0.448766	0.36347	0.4032	0.471633	0.197781	0.505056	0.340793	0.349477	0.358511	0.376789	0.373466	0.351764	0.349561	0.360117	0.25336
0.0846025	0	0.422482	0.43106	0.346299	0.15974	0.320997	0.369342	0.524147	0.467011	0.39311	0.355828	0.0932776	0.411433	0.142202	0.255723	0.228543	0.0904038	0.235823	0.343749	0.494349	0.466018	0.417194	0.391968	0.432662	0.391554	0.423325	0.403915	0.397484	0.456578	0.421185	0.427312	0.435126	0.358348	0.35396	0.356168	0.277983	0.333664	0.386965	0.0958166	0.491478	0.422812	0.381722	0.401821	0.420203	0.425808	0.441395	0.410148	0.406437	0.286417
0.37783	0.422482	0	0.0507549	0.0933868	0.258166	0.232664	0.239582	0.285966	0.110948	0.0736077	0.0239693	0.216322	0.0674095	0.498569	0.410714	0.417177	0.32861	0.152131	0.103176	0.114814	0.102984	0.0599874	0.0683206	0.0668783	0.0641449	0.0694353	0.0721146	0.0672408	0.187495	0.0630288	0.0793726	0.433819	0.351305	0.258225	0.42176	0.300555	0.434259	0.322749	0.582025	0.662701	0.0814322	0.0929389	0.0657027	0.0684824	0.110463	0.0956912	0.057802	0.0569218	0.079743
0.393206	0.43106	0.0507549	0	0.171135	0.283811	0.26206	0.288873	0.346171	0.106718	0.0933295	0.0623957	0.273283	0.158597	0.485681	0.437074	0.445401	0.34064	0.201243	0.048658	0.182119	0.168224	0.139114	0.134846	0.147795	0.143048	0.139804	0.144507	0.150714	0.192784	0.144601	0.157883	0.496085	0.336868	0.308676	0.462555	0.326141	0.434235	0.33434	0.595421	0.698706	0.157585	0.159303	0.1459	0.156065	0.173132	0.174399	0.13631	0.138159	0.14113
0.324777	0.346299	0.0933868	0.171135	0	0.194819	0.134893	0.138115	0.212865	0.218712	0.130739	0.0650161	0.159712	0.0331467	0.421476	0.327281	0.329149	0.25766	0.169479	0.231587	0.132985	0.0996403	0.0487372	0.0422932	0.0568812	0.0325158	0.0559455	0.0563057	0.0518182	0.193637	0.0561729	0.0670175	0.354153	0.32519	0.19842	0.309019	0.24927	0.353069	0.335842	0.456941	0.45314	0.0580208	0.0337733	0.0372966	0.0496334	0.0879316	0.106639	0.0465676	0.0442857	0.0597792
0.229228	0.15974	0.258166	0.283811	0.194819	0	0.163348	0.103093	0.439982	0.338029	0.245842	0.222035	0.138702	0.230848	0.258753	0.227974	0.167925	0.148526	0.238721	0.277175	0.312558	0.29665	0.227832	0.214657	0.251041	0.222149	0.240977	0.226125	0.229503	0.330473	0.233138	0.252224	0.358495	0.268547	0.208344	0.256067	0.248862	0.227274	0.327757	0.288827	0.561241	0.254255	0.210094	0.220895	0.242932	0.279264	0.276598	0.228369	0.208068	0.154411
0.357247	0.320997	0.232664	0.26206	0.134893	0.163348	0	0.0757631	0.337642	0.285303	0.247304	0.230158	0.243119	0.200046	0.281751	0.187196	0.116736	0.224153	0.327181	0.314473	0.290682	0.250357	0.188461	0.197764	0.212021	0.194714	0.205308	0.188285	0.207807	0.323341	0.188525	0.21536	0.260288	0.142367	0.156065	0.148455	0.227721	0.103642	0.263986	0.453134	0.481713	0.215229	0.100005	0.188663	0.20684	0.241113	0.229216	0.186458	0.201977	0.191174
0.424168	0.369342	0.239582	0.288873	0.138115	0.103093	0.0757631	0	0.331069	0.306285	0.251014	0.226995	0.274544	0.180192	0.364238	0.231856	0.173644	0.275504	0.331804	0.337091	0.273678	0.250516	0.18456	0.194221	0.215149	0.188951	0.205512	0.189686	0.199014	0.329453	0.192012	0.215173	0.290924	0.204615	0.142369	0.173126	0.245636	0.170442	0.284137	0.465988	0.488186	0.212495	0.130906	0.184273	0.199177	0.251675	0.249367	0.190173	0.17911	0.18559
0.405722	0.524147	0.285966	0.346171	0.212865	0.439982	0.337642	0.331069	0	0.301596	0.212356	0.264252	0.40708	0.265922	0.470567	0.495697	0.492201	0.473234	0.335543	0.389073	0.351052	0.332774	0.289578	0.293666	0.310274	0.270621	0.277629	0.292552	0.27315	0.424089	0.314146	0.303176	0.3558	0.418873	0.230472	0.407765	0.318062	0.513232	0.338017	0.572884	0.369706	0.283666	0.24888	0.297467	0.276564	0.307844	0.361557	0.284157	0.279615	0.312699
0.43673	0.467011	0.110948	0.106718	0.218712	0.338029	0.285303	0.306285	0.301596	0	0.0827784	0.124407	0.340136	0.22611	0.471167	0.390336	0.375257	0.40008	0.256615	0.110634	0.31939	0.299647	0.240154	0.239974	0.256712	0.233822	0.254179	0.246348	0.2374	0.371739	0.239366	0.240032	0.290114	0.232603	0.208433	0.337004	0.19407	0.372994	0.17512	0.567212	0.623331	0.24478	0.226378	0.242355	0.218062	0.304515	0.269304	0.234538	0.221564	0.258434
0.300524	0.39311	0.0736077	0.0933295	0.130739	0.245842	0.247304	0.251014	0.212356	0.0827784	0	0.0613935	0.240124	0.122548	0.427904	0.377072	0.376892	0.303595	0.166191	0.121441	0.197224	0.144921	0.125281	0.121646	0.133728	0.120922	0.119618	0.125241	0.120201	0.262036	0.132382	0.130813	0.304453	0.30075	0.183557	0.373201	0.254285	0.387981	0.268146	0.525177	0.643458	0.117718	0.142522	0.128506	0.123653	0.181024	0.15687	0.117093	0.105694	0.123834
0.312635	0.355828	0.0239693	0.0623957	0.0650161	0.222035	0.230158	0.226995	0.264252	0.124407	0.0613935	0	0.170784	0.0471484	0.473731	0.388502	0.41377	0.281072	0.102959	0.0959646	0.116754	0.0896752	0.0469097	0.0433629	0.0542181	0.0390044	0.0502379	0.0528536	0.0483215	0.168445	0.0496171	0.0570626	0.420956	0.363475	0.246191	0.409953	0.273097	0.435316	0.327925	0.508275	0.599425	0.0562612	0.0808227	0.0461973	0.0467304	0.084317	0.0937395	0.0437274	0.0387704	0.046879
0.135237	0.0932776	0.216322	0.273283	0.159712	0.138702	0.243119	0.274544	0.40708	0.340136	0.240124	0.170784	0	0.179705	0.27652	0.301281	0.287227	0.117706	0.12468	0.245601	0.28422	0.251739	0.185328	0.179849	0.203665	0.179455	0.201491	0.201709	0.189943	0.291316	0.183382	0.214501	0.449503	0.384481	0.315348	0.39195	0.279796	0.396783	0.365964	0.217067	0.52354	0.21046	0.184403	0.173297	0.200702	0.234714	0.194635	0.179044	0.176626	0.118572
0.373339	0.411433	0.0674095	0.158597	0.0331467	0.230848	0.200046	0.180192	0.265922	0.22611	0.122548	0.0471484	0.179705	0	0.548298	0.388332	0.412597	0.308645	0.156714	0.232156	0.0816461	0.0622901	0.0135453	0.0142063	0.0182054	0.0167874	0.0249886	0.0240862	0.0171172	0.165403	0.0207645	0.0272809	0.408872	0.397957	0.247295	0.383258	0.320323	0.425846	0.381402	0.545901	0.618372	0.0292129	0.0555065	0.0126596	0.015482	0.0773172	0.0731423	0.0182366	0.0101796	0.039524
0.186146	0.142202	0.498569	0.485681	0.421476	0.258753	0.281751	0.364238	0.470567	0.471167	0.427904	0.473731	0.27652	0.548298	0	0.187228	0.177498	0.173897	0.380376	0.403603	0.623877	0.579122	0.542985	0.525275	0.555089	0.514672	0.550143	0.523873	0.524625	0.591584	0.55109	0.549427	0.348642	0.260145	0.304291	0.312494	0.29756	0.252563	0.349085	0.164817	0.412443	0.521411	0.428565	0.525106	0.549137	0.547828	0.546078	0.530821	0.543156	0.433798
0.327543	0.255723	0.410714	0.437074	0.327281	0.227974	0.187196	0.231856	0.495697	0.390336	0.377072	0.388502	0.301281	0.388332	0.187228	0	0.106447	0.172705	0.408512	0.419968	0.484842	0.440125	0.415131	0.39796	0.418202	0.397123	0.421103	0.394826	0.390099	0.507135	0.412197	0.415359	0.212433	0.137298	0.17608	0.12993	0.202124	0.122216	0.252075	0.244489	0.536936	0.381668	0.311434	0.400565	0.397764	0.455205	0.406701	0.399416	0.398577	0.360362
0.310923	0.228543	0.417177	0.445401	0.329149	0.167925	0.116736	0.173644	0.492201	0.375257	0.376892	0.41377	0.287227	0.412597	0.177498	0.106447	0	0.174058	0.428636	0.431349	0.498309	0.473789	0.427325	0.422668	0.445313	0.420258	0.437092	0.405035	0.413652	0.519006	0.425765	0.439152	0.19753	0.0740636	0.126587	0.074204	0.16289	0.0443518	0.199375	0.29044	0.545215	0.422765	0.311563	0.424496	0.420366	0.470347	0.422804	0.416887	0.416438	0.367862
0.105256	0.0904038	0.32861	0.34064	0.25766	0.148526	0.224153	0.275504	0.473234	0.40008	0.303595	0.281072	0.117706	0.308645	0.173897	0.172705	0.174058	0	0.223684	0.316231	0.378441	0.342683	0.313221	0.28685	0.319123	0.29908	0.310115	0.295901	0.288609	0.387295	0.322692	0.31805	0.394418	0.2798	0.253389	0.28936	0.281329	0.230928	0.373935	0.182248	0.505509	0.265826	0.255037	0.308282	0.318256	0.33503	0.263453	0.294817	0.294635	0.213519
0.212254	0.235823	0.152131	0.201243	0.169479	0.238721	0.327181	0.331804	0.335543	0.256615	0.166191	0.102959	0.12468	0.156714	0.380376	0.408512	0.428636	0.223684	0	0.170466	0.216571	0.201503	0.155935	0.140425	0.158733	0.152053	0.16585	0.151111	0.140857	0.257873	0.167919	0.166647	0.465348	0.447999	0.323244	0.491494	0.330309	0.491198	0.355588	0.360711	0.529922	0.156805	0.194016	0.157324	0.165942	0.196268	0.194056	0.159538	0.148292	0.105781
0.339571	0.343749	0.103176	0.048658	0.231587	0.277175	0.314473	0.337091	0.389073	0.110634	0.121441	0.0959646	0.245601	0.232156	0.403603	0.419968	0.431349	0.316231	0.170466	0	0.282163	0.250663	0.21659	0.215716	0.223553	0.214931	0.218256	0.212942	0.22401	0.31561	0.224993	0.232313	0.515212	0.329245	0.339894	0.480658	0.299485	0.445748	0.297884	0.505962	0.659659	0.236429	0.236602	0.219398	0.235959	0.244065	0.265446	0.221849	0.212777	0.186416
0.440767	0.494349	0.114814	0.182119	0.132985	0.312558	0.290682	0.273678	0.351052	0.31939	0.197224	0.116754	0.28422	0.0816461	0.623877	0.484842	0.498309	0.378441	0.216571	0.282163	0	0.0706486	0.0716904	0.0857479	0.0657793	0.094726	0.0791974	0.0648262	0.0637524	0.100628	0.0955254	0.0833558	0.509735	0.483109	0.343675	0.498997	0.445898	0.504995	0.488392	0.672756	0.727246	0.0844255	0.125184	0.0944157	0.0872148	0.0830886	0.141808	0.0827288	0.0804047	0.0867041
0.395234	0.466018	0.102984	0.168224	0.0996403	0.29665	0.250357	0.250516	0.332774	0.299647	0.144921	0.0896752	0.251739	0.0622901	0.579122	0.440125	0.473789	0.342683	0.201503	0.250663	0.0706486	0	0.047282	0.0598634	0.0433724	0.0620919	0.0348566	0.045654	0.0512137	0.15019	0.0636811	0.0558575	0.484945	0.459787	0.327616	0.47933	0.431387	0.474865	0.491905	0.6426	0.708092	0.0488937	0.0903719	0.0601786	0.0649085	0.0930669	0.108262	0.0484392	0.0528106	0.0616724
0.371156	0.417194	0.0599874	0.139114	0.0487372	0.227832	0.188461	0.18456	0.289578	0.240154	0.125281	0.0469097	0.185328	0.0135453	0.542985	0.415131	0.427325	0.313221	0.155935	0.21659	0.0716904	0.047282	0	0.0148438	0.00836155	0.0156011	0.0157487	0.0136211	0.0143026	0.150193	0.00881146	0.0181184	0.451149	0.425148	0.289619	0.432272	0.37609	0.437571	0.42619	0.59588	0.642239	0.025377	0.0441078	0.00953015	0.0176715	0.0591454	0.0581557	0.00693021	0.00739745	0.0253512
0.34613	0.391968	0.0683206	0.134846	0.0422932	0.214657	0.197764	0.194221	0.293666	0.239974	0.121646	0.0433629	0.179849	0.0142063	0.525275	0.39796	0.422668	0.28685	0.140425	0.215716	0.0857479	0.0598634	0.0148438	0	0.0165327	0.0164546	0.0217019	0.0210058	0.0177089	0.150703	0.0232176	0.0296345	0.434772	0.420304	0.275501	0.415949	0.350107	0.42878	0.421278	0.543423	0.624554	0.0285725	0.0612276	0.0129722	0.0243296	0.0680268	0.0758769	0.0164782	0.0139717	0.0275699
0.378182	0.432662	0.0668783	0.147795	0.0568812	0.251041	0.212021	0.215149	0.310274	0.256712	0.133728	0.0542181	0.203665	0.0182054	0.555089	0.418202	0.445313	0.319123	0.158733	0.223553	0.0657793	0.0433724	0.00836155	0.0165327	0	0.0204197	0.0176418	0.00989186	0.0100229	0.152865	0.0235805	0.0169564	0.46057	0.437383	0.307249	0.451583	0.397103	0.45119	0.451707	0.607466	0.678466	0.0217615	0.0670137	0.0184397	0.0233117	0.0613437	0.0705704	0.0188645	0.014123	0.0264886
0.347036	0.391554	0.0641449	0.143048	0.0325158	0.222149	0.194714	0.188951	0.270621	0.233822	0.120922	0.0390044	0.179455	0.0167874	0.514672	0.397123	0.420258	0.29908	0.152053	0.214931	0.094726	0.0620919	0.0156011	0.0164546	0.0204197	0	0.0220974	0.0171466	0.0178146	0.152422	0.0172796	0.0268478	0.430884	0.417061	0.273197	0.407814	0.34143	0.430098	0.423636	0.53106	0.587435	0.0304902	0.0489598	0.0108175	0.020999	0.041076	0.0730093	0.014441	0.0165448	0.0308831
0.365289	0.423325	0.0694353	0.139804	0.0559455	0.240977	0.205308	0.205512	0.277629	0.254179	0.119618	0.0502379	0.201491	0.0249886	0.550143	0.421103	0.437092	0.310115	0.16585	0.218256	0.0791974	0.0348566	0.0157487	0.0217019	0.0176418	0.0220974	0	0.0192425	0.0235789	0.152158	0.0230855	0.0289429	0.457999	0.436519	0.290268	0.445571	0.390271	0.440243	0.451755	0.58335	0.656576	0.0289722	0.0610312	0.0181663	0.0315845	0.0585529	0.071281	0.0180134	0.0182915	0.030964
0.354794	0.403915	0.0721146	0.144507	0.0563057	0.226125	0.188285	0.189686	0.292552	0.246348	0.125241	0.0528536	0.201709	0.0240862	0.523873	0.394826	0.405035	0.295901	0.151111	0.212942	0.0648262	0.045654	0.0136211	0.0210058	0.00989186	0.0171466	0.0192425	0	0.00691918	0.15121	0.0294961	0.0209353	0.428837	0.400396	0.275211	0.413473	0.370266	0.407827	0.42254	0.572275	0.652003	0.0262929	0.0619925	0.0245648	0.0289979	0.0409866	0.0829726	0.0243449	0.0198336	0.024282
0.350188	0.397484	0.0672408	0.150714	0.0518182	0.229503	0.207807	0.199014	0.27315	0.2374	0.120201	0.0483215	0.189943	0.0171172	0.524625	0.390099	0.413652	0.288609	0.140857	0.22401	0.0637524	0.0512137	0.0143026	0.0177089	0.0100229	0.0178146	0.0235789	0.00691918	0	0.151779	0.0328795	0.0196343	0.419997	0.402908	0.262376	0.407721	0.346444	0.427063	0.402625	0.5538	0.634999	0.0205923	0.0664235	0.0269505	0.0203939	0.0544574	0.0774618	0.023615	0.0129999	0.0254401
0.409063	0.456578	0.187495	0.192784	0.193637	0.330473	0.323341	0.329453	0.424089	0.371739	0.262036	0.168445	0.291316	0.165403	0.591584	0.507135	0.519006	0.387295	0.257873	0.31561	0.100628	0.15019	0.150193	0.150703	0.152865	0.152422	0.152158	0.15121	0.151779	0	0.152026	0.15744	0.540331	0.527977	0.404681	0.529278	0.462	0.526376	0.548889	0.610378	0.713722	0.163324	0.18323	0.154567	0.154763	0.164285	0.203534	0.154102	0.159162	0.138279
0.375121	0.421185	0.0630288	0.144601	0.0561729	0.233138	0.188525	0.192012	0.314146	0.239366	0.132382	0.0496171	0.183382	0.0207645	0.55109	0.412197	0.425765	0.322692	0.167919	0.224993	0.0955254	0.0636811	0.00881146	0.0232176	0.0235805	0.0172796	0.0230855	0.0294961	0.0328795	0.152026	0	0.0320168	0.448907	0.431772	0.294613	0.430287	0.376732	0.434732	0.432752	0.585605	0.648107	0.0399832	0.0448308	0.00682142	0.0252017	0.0651635	0.0500587	0.00717128	0.0153564	0.0386574
0.372974	0.427312	0.0793726	0.157883	0.0670175	0.252224	0.21536	0.215173	0.303176	0.240032	0.130813	0.0570626	0.214501	0.0272809	0.549427	0.415359	0.439152	0.31805	0.166647	0.232313	0.0833558	0.0558575	0.0181184	0.0296345	0.0169564	0.0268478	0.0289429	0.0209353	0.0196343	0.15744	0.0320168	0	0.44027	0.431011	0.289403	0.433187	0.381182	0.442409	0.44354	0.598979	0.660424	0.0169843	0.0712267	0.030913	0.00874699	0.0709675	0.0798149	0.0273129	0.0249401	0.0386202
0.416396	0.435126	0.433819	0.496085	0.354153	0.358495	0.260288	0.290924	0.3558	0.290114	0.304453	0.420956	0.449503	0.408872	0.348642	0.212433	0.19753	0.394418	0.465348	0.515212	0.509735	0.484945	0.451149	0.434772	0.46057	0.430884	0.457999	0.428837	0.419997	0.540331	0.448907	0.44027	0	0.194202	0.144158	0.151081	0.203504	0.194818	0.233671	0.429273	0.550874	0.432656	0.367703	0.44186	0.413619	0.503022	0.494026	0.438425	0.434603	0.434055
0.436032	0.358348	0.351305	0.336868	0.32519	0.268547	0.142367	0.204615	0.418873	0.232603	0.30075	0.363475	0.384481	0.397957	0.260145	0.137298	0.0740636	0.2798	0.447999	0.329245	0.483109	0.459787	0.425148	0.420304	0.437383	0.417061	0.436519	0.400396	0.402908	0.527977	0.431772	0.431011	0.194202	0	0.0946622	0.0583663	0.0990963	0.0692584	0.0849205	0.402706	0.57245	0.417384	0.31526	0.428895	0.405923	0.479043	0.444972	0.420861	0.409587	0.406025
0.353072	0.35396	0.258225	0.308676	0.19842	0.208344	0.156065	0.142369	0.230472	0.208433	0.183557	0.246191	0.315348	0.247295	0.304291	0.17608	0.126587	0.253389	0.323244	0.339894	0.343675	0.327616	0.289619	0.275501	0.307249	0.273197	0.290268	0.275211	0.262376	0.404681	0.294613	0.289403	0.144158	0.0946622	0	0.0781354	0.0892452	0.153523	0.10993	0.383048	0.51948	0.261676	0.212325	0.288617	0.253305	0.343983	0.307165	0.27607	0.259719	0.277607
0.448766	0.356168	0.42176	0.462555	0.309019	0.256067	0.148455	0.173126	0.407765	0.337004	0.373201	0.409953	0.39195	0.383258	0.312494	0.12993	0.074204	0.28936	0.491494	0.480658	0.498997	0.47933	0.432272	0.415949	0.451583	0.407814	0.445571	0.413473	0.407721	0.529278	0.430287	0.433187	0.151081	0.0583663	0.0781354	0	0.0923965	0.0665564	0.14285	0.37239	0.510953	0.423435	0.31758	0.424605	0.391872	0.486284	0.468257	0.421791	0.411353	0.41596
0.36347	0.277983	0.300555	0.326141	0.24927	0.248862	0.227721	0.245636	0.318062	0.19407	0.254285	0.273097	0.279796	0.320323	0.29756	0.202124	0.16289	0.281329	0.330309	0.299485	0.445898	0.431387	0.37609	0.350107	0.397103	0.34143	0.390271	0.370266	0.346444	0.462	0.376732	0.381182	0.203504	0.0990963	0.0892452	0.0923965	0	0.216178	0.0585693	0.306209	0.455851	0.375128	0.291284	0.365977	0.324686	0.425517	0.42368	0.364584	0.34322	0.34735
0.4032	0.333664	0.434259	0.434235	0.353069	0.227274	0.103642	0.170442	0.513232	0.372994	0.387981	0.435316	0.396783	0.425846	0.252563	0.122216	0.0443518	0.230928	0.491198	0.445748	0.504995	0.474865	0.437571	0.42878	0.45119	0.430098	0.440243	0.407827	0.427063	0.526376	0.434732	0.442409	0.194818	0.0692584	0.153523	0.0665564	0.216178	0	0.239773	0.393278	0.570872	0.428716	0.324418	0.431702	0.434241	0.481096	0.450999	0.431042	0.434402	0.401924
0.471633	0.386965	0.322749	0.33434	0.335842	0.327757	0.263986	0.284137	0.338017	0.17512	0.268146	0.327925	0.365964	0.381402	0.349085	0.252075	0.199375	0.373935	0.355588	0.297884	0.488392	0.491905	0.42619	0.421278	0.451707	0.423636	0.451755	0.42254	0.402625	0.548889	0.432752	0.44354	0.233671	0.0849205	0.10993	0.14285	0.0585693	0.239773	0	0.406901	0.53866	0.439804	0.347666	0.432499	0.395374	0.50358	0.462513	0.426445	0.397679	0.425995
0.197781	0.0958166	0.582025	0.595421	0.456941	0.288827	0.453134	0.465988	0.572884	0.567212	0.525177	0.508275	0.217067	0.545901	0.164817	0.244489	0.29044	0.182248	0.360711	0.505962	0.672756	0.6426	0.59588	0.543423	0.607466	0.53106	0.58335	0.572275	0.5538	0.610378	0.585605	0.598979	0.429273	0.402706	0.383048	0.37239	0.306209	0.393278	0.406901	0	0.448371	0.571609	0.529103	0.546453	0.573963	0.580052	0.589461	0.576272	0.568451	0.46909
0.505056	0.491478	0.662701	0.698706	0.45314	0.561241	0.481713	0.488186	0.369706	0.623331	0.643458	0.599425	0.52354	0.618372	0.412443	0.536936	0.545215	0.505509	0.529922	0.659659	0.727246	0.708092	0.642239	0.624554	0.678466	0.587435	0.656576	0.652003	0.634999	0.713722	0.648107	0.660424	0.550874	0.57245	0.51948	0.510953	0.455851	0.570872	0.53866	0.448371	0	0.62744	0.483983	0.615307	0.630464	0.591753	0.669127	0.620888	0.635473	0.621623
0.340793	0.422812	0.0814322	0.157585	0.0580208	0.254255	0.215229	0.212495	0.283666	0.24478	0.117718	0.0562612	0.21046	0.0292129	0.521411	0.381668	0.422765	0.265826	0.156805	0.236429	0.0844255	0.0488937	0.025377	0.0285725	0.0217615	0.0304902	0.0289722	0.0262929	0.0205923	0.163324	0.0399832	0.0169843	0.432656	0.417384	0.261676	0.423435	0.375128	0.428716	0.439804	0.571609	0.62744	0	0.0580592	0.0353607	0.0227744	0.0759634	0.0483429	0.0248077	0.0223825	0.039423
0.349477	0.381722	0.0929389	0.159303	0.0337733	0.210094	0.100005	0.130906	0.24888	0.226378	0.142522	0.0808227	0.184403	0.0555065	0.428565	0.311434	0.311563	0.255037	0.194016	0.236602	0.125184	0.0903719	0.0441078	0.0612276	0.0670137	0.0489598	0.0610312	0.0619925	0.0664235	0.18323	0.0448308	0.0712267	0.367703	0.31526	0.212325	0.31758	0.291284	0.324418	0.347666	0.529103	0.483983	0.0580592	0	0.0484533	0.0596075	0.0889462	0.0672916	0.0347417	0.0512856	0.0709232
0.358511	0.401821	0.0657027	0.1459	0.0372966	0.220895	0.188663	0.184273	0.297467	0.242355	0.128506	0.0461973	0.173297	0.0126596	0.525106	0.400565	0.424496	0.308282	0.157324	0.219398	0.0944157	0.0601786	0.00953015	0.0129722	0.0184397	0.0108175	0.0181663	0.0245648	0.0269505	0.154567	0.00682142	0.030913	0.44186	0.428895	0.288617	0.424605	0.365977	0.431702	0.432499	0.546453	0.615307	0.0353607	0.0484533	0	0.025341	0.0615689	0.0645992	0.0109719	0.0139697	0.0320051
0.376789	0.420203	0.0684824	0.156065	0.0496334	0.242932	0.20684	0.199177	0.276564	0.218062	0.123653	0.0467304	0.200702	0.015482	0.549137	0.397764	0.420366	0.318256	0.165942	0.235959	0.0872148	0.0649085	0.0176715	0.0243296	0.0233117	0.020999	0.0315845	0.0289979	0.0203939	0.154763	0.0252017	0.00874699	0.413619	0.405923	0.253305	0.391872	0.324686	0.434241	0.395374	0.573963	0.630464	0.0227744	0.0596075	0.025341	0	0.0761358	0.0754768	0.0211954	0.0181997	0.0448717
0.373466	0.425808	0.110463	0.173132	0.0879316	0.279264	0.241113	0.251675	0.307844	0.304515	0.181024	0.084317	0.234714	0.0773172	0.547828	0.455205	0.470347	0.33503	0.196268	0.244065	0.0830886	0.0930669	0.0591454	0.0680268	0.0613437	0.041076	0.0585529	0.0409866	0.0544574	0.164285	0.0651635	0.0709675	0.503022	0.479043	0.343983	0.486284	0.425517	0.481096	0.50358	0.580052	0.591753	0.0759634	0.0889462	0.0615689	0.0761358	0	0.117252	0.0577894	0.0710816	0.0676439
0.351764	0.441395	0.0956912	0.174399	0.106639	0.276598	0.229216	0.249367	0.361557	0.269304	0.15687	0.0937395	0.194635	0.0731423	0.546078	0.406701	0.422804	0.263453	0.194056	0.265446	0.141808	0.108262	0.0581557	0.0758769	0.0705704	0.0730093	0.071281	0.0829726	0.0774618	0.203534	0.0500587	0.0798149	0.494026	0.444972	0.307165	0.468257	0.42368	0.450999	0.462513	0.589461	0.669127	0.0483429	0.0672916	0.0645992	0.0754768	0.117252	0	0.0397911	0.0522641	0.0841508
0.349561	0.410148	0.057802	0.13631	0.0465676	0.228369	0.186458	0.190173	0.284157	0.234538	0.117093	0.0437274	0.179044	0.0182366	0.530821	0.399416	0.416887	0.294817	0.159538	0.221849	0.0827288	0.0484392	0.00693021	0.0164782	0.0188645	0.014441	0.0180134	0.0243449	0.023615	0.154102	0.00717128	0.0273129	0.438425	0.420861	0.27607	0.421791	0.364584	0.431042	0.426445	0.576272	0.620888	0.0248077	0.0347417	0.0109719	0.0211954	0.0577894	0.0397911	0	0.00996115	0.0318203
0.360117	0.406437	0.0569218	0.138159	0.0442857	0.208068	0.201977	0.17911	0.279615	0.221564	0.105694	0.0387704	0.176626	0.0101796	0.543156	0.398577	0.416438	0.294635	0.148292	0.212777	0.0804047	0.0528106	0.00739745	0.0139717	0.014123	0.0165448	0.0182915	0.0198336	0.0129999	0.159162	0.0153564	0.0249401	0.434603	0.409587	0.259719	0.411353	0.34322	0.434402	0.397679	0.568451	0.635473	0.0223825	0.0512856	0.0139697	0.0181997	0.0710816	0.0522641	0.00996115	0	0.0268507
0.25336	0.286417	0.079743	0.14113	0.0597792	0.154411	0.191174	0.18559	0.312699	0.258434	0.123834	0.046879	0.118572	0.039524	0.433798	0.360362	0.367862	0.213519	0.105781	0.186416	0.0867041	0.0616724	0.0253512	0.0275699	0.0264886	0.0308831	0.030964	0.024282	0.0254401	0.138279	0.0386574	0.0386202	0.434055	0.406025	0.277607	0.41596	0.34735	0.401924	0.425995	0.46909	0.621623	0.039423	0.0709232	0.0320051	0.0448717	0.0676439	0.0841508	0.0318203	0.0268507	0
0.345386	0.417724	0.0596218	0.140309	0.0552636	0.224655	0.191648	0.196082	0.302021	0.233876	0.121197	0.0559145	0.185338	0.0305201	0.515866	0.381103	0.401043	0.276509	0.172774	0.237236	0.10425	0.0744248	0.0247096	0.0234628	0.0347587	0.0288502	0.0331897	0.044841	0.0394931	0.171146	0.0207495	0.0449933	0.430934	0.415362	0.264003	0.418088	0.365427	0.421112	0.429226	0.558346	0.632528	0.0305127	0.0451772	0.0225938	0.0344057	0.0799932	0.0272207	0.0107698	0.0213577	0.0485173
0.383384	0.447445	0.0977228	0.150865	0.0688776	0.259966	0.216031	0.226718	0.325683	0.277154	0.132476	0.0748698	0.229011	0.0531554	0.557514	0.432783	0.460797	0.329884	0.201481	0.243369	0.114907	0.0318846	0.0430491	0.0324643	0.0457158	0.041616	0.0278896	0.050441	0.0568582	0.172028	0.0467896	0.0584477	0.478084	0.457316	0.322794	0.465131	0.411947	0.457906	0.491842	0.599705	0.650546	0.0521265	0.0747385	0.0367498	0.0584161	0.085332	0.095542	0.0332481	0.0436116	0.0599675
0.357347	0.407681	0.0476638	0.115194	0.0402421	0.219576	0.194422	0.19122	0.276113	0.202343	0.101122	0.029579	0.190133	0.0160887	0.532155	0.391826	0.408583	0.295972	0.153541	0.201834	0.0843042	0.0599966	0.0162775	0.00997321	0.023586	0.0111607	0.0228761	0.024366	0.0200904	0.139716	0.0175181	0.0291861	0.418139	0.393254	0.245661	0.392583	0.317268	0.421316	0.389718	0.557285	0.625572	0.0269888	0.0475985	0.0163489	0.0167154	0.0594784	0.0606759	0.0111369	0.0114894	0.0355012
0.37951	0.42772	0.065859	0.147053	0.0720322	0.243193	0.196574	0.197126	0.29458	0.245644	0.135897	0.0583511	0.191962	0.0288909	0.564208	0.418769	0.431671	0.3238	0.173938	0.228009	0.0867008	0.067116	0.0158108	0.0352487	0.0340552	0.0294302	0.0234106	0.0373727	0.0413181	0.165838	0.00982318	0.0426078	0.450164	0.436772	0.29623	0.434684	0.386709	0.434861	0.433707	0.59536	0.654307	0.0498119	0.0489778	0.0198542	0.0358552	0.0668212	0.0546856	0.0117377	0.0244592	0.048038
0.33539	0.355223	0.0595257	0.151384	0.0465131	0.207428	0.179957	0.177362	0.2635	0.194345	0.114426	0.0432127	0.138984	0.0197793	0.499788	0.361699	0.370218	0.28545	0.143034	0.215543	0.114319	0.0911748	0.0250349	0.0355867	0.0453995	0.027772	0.0468143	0.0489507	0.0384975	0.173853	0.0195015	0.0466005	0.378308	0.36532	0.22895	0.349658	0.271203	0.400797	0.330091	0.501762	0.585565	0.0557805	0.0479279	0.0256663	0.0243971	0.0926694	0.0675419	0.0204255	0.021764	0.0488831
0.314369	0.344449	0.0650825	0.13706	0.0536221	0.198602	0.206223	0.191732	0.292662	0.241253	0.124964	0.038326	0.152884	0.024267	0.500441	0.387355	0.419561	0.268676	0.12688	0.19262	0.0869376	0.0596191	0.0192106	0.0224632	0.0297592	0.0172402	0.0266236	0.0308509	0.0302123	0.148399	0.0214562	0.0355531	0.441909	0.427049	0.287939	0.413469	0.341843	0.42425	0.423422	0.510381	0.596353	0.0425737	0.060295	0.0179098	0.0305232	0.0622711	0.0835201	0.0187713	0.0218096	0.0231639
0.383715	0.41294	0.0717767	0.171746	0.0515707	0.249171	0.20726	0.19958	0.254466	0.203099	0.122279	0.0520827	0.192827	0.0273501	0.536272	0.385679	0.395909	0.338783	0.172196	0.241777	0.109676	0.0914077	0.0383396	0.0451878	0.0500813	0.0366752	0.055179	0.0547216	0.0429169	0.177862	0.0345675	0.0523637	0.375244	0.3755	0.222422	0.35841	0.27439	0.429447	0.340046	0.553234	0.610352	0.059769	0.0673524	0.0381638	0.0295822	0.0945672	0.0978122	0.0363319	0.0332346	0.0642405
0.365467	0.411036	0.0508049	0.124646	0.0443981	0.225171	0.1953	0.186759	0.270401	0.210282	0.102827	0.0300879	0.19984	0.0154324	0.525775	0.389534	0.418943	0.314664	0.148029	0.199484	0.0765801	0.0473099	0.0104226	0.0125595	0.015253	0.0115444	0.016005	0.0175839	0.015431	0.14228	0.0149125	0.0208966	0.414469	0.401274	0.255968	0.402542	0.331859	0.424377	0.397164	0.567125	0.630211	0.026701	0.0528959	0.0122285	0.0144036	0.058654	0.0778164	0.0124597	0.0117328	0.0285303
0.398501	0.446388	0.107169	0.201639	0.0804701	0.286063	0.257917	0.230035	0.266455	0.248664	0.144683	0.0882137	0.234218	0.037597	0.573439	0.408525	0.447189	0.319981	0.170945	0.269406	0.0772163	0.0777537	0.0485963	0.0550472	0.0398429	0.0660557	0.0663878	0.0429069	0.0243476	0.196601	0.081933	0.0451681	0.41486	0.409213	0.260752	0.409342	0.345805	0.458777	0.381752	0.591217	0.636908	0.0386298	0.106037	0.0713116	0.044608	0.114338	0.116229	0.0673816	0.0405873	0.0692964
0.381713	0.422462	0.0892812	0.178691	0.0667906	0.266832	0.235998	0.221109	0.259002	0.241502	0.131835	0.0701259	0.208642	0.0263374	0.55322	0.404945	0.438468	0.319113	0.155492	0.242168	0.07403	0.0638362	0.0320191	0.0390905	0.0247923	0.046433	0.0476425	0.0269173	0.0132475	0.180684	0.0604873	0.0382189	0.417082	0.403389	0.265159	0.408729	0.338878	0.452845	0.378057	0.57911	0.641552	0.0384639	0.0912067	0.0514153	0.0375528	0.0957411	0.110803	0.0501686	0.0277091	0.0491652
0.356817	0.382656	0.0923382	0.156426	0.0680613	0.224254	0.184745	0.189665	0.258622	0.19499	0.125897	0.0691201	0.214676	0.0562152	0.481072	0.342492	0.351344	0.307085	0.191962	0.239309	0.116682	0.109957	0.0661562	0.0668905	0.0733834	0.0599048	0.0768255	0.0749523	0.0639166	0.131312	0.0718346	0.0423933	0.338404	0.32889	0.190892	0.307642	0.242783	0.367439	0.325955	0.520962	0.602271	0.0640047	0.0820437	0.0716082	0.0271174	0.120565	0.130628	0.0666526	0.0640989	0.0799002
0.269894	0.155717	0.42053	0.408845	0.367065	0.230693	0.238214	0.31783	0.516573	0.354709	0.375052	0.385389	0.218992	0.448695	0.180138	0.210574	0.135216	0.196029	0.32391	0.315765	0.557046	0.516186	0.464806	0.448415	0.486023	0.453825	0.481386	0.455663	0.456178	0.546944	0.466858	0.487923	0.343151	0.170695	0.255075	0.213781	0.142507	0.211033	0.173557	0.23409	0.481227	0.480923	0.372754	0.457017	0.462084	0.503843	0.47897	0.457404	0.450596	0.391185
0.243594	0.157897	0.490343	0.506969	0.348512	0.250293	0.261518	0.309757	0.452903	0.485052	0.451619	0.444591	0.247572	0.470839	0.0716574	0.12536	0.184731	0.17291	0.384047	0.450245	0.564328	0.517802	0.482464	0.464287	0.493812	0.450037	0.493158	0.467306	0.454616	0.545866	0.49525	0.492264	0.32227	0.26108	0.295022	0.268153	0.253838	0.261937	0.340462	0.140504	0.339085	0.459791	0.366778	0.46435	0.479546	0.492436	0.506439	0.473887	0.477752	0.390262
1.07576	1.15397	1.11709	1.15746	1.08931	1.17065	1.13404	1.19796	1.01099	1.17469	1.14664	1.12591	1.13273	1.08303	1.17949	1.10083	1.16712	1.15362	1.17878	1.15498	1.13384	1.12611	1.11316	1.08697	1.09318	1.09463	1.04158	1.10052	1.11202	1.14	1.10127	1.11946	1.15913	1.19426	1.15899	1.16704	1.18066	1.15679	1.17975	1.06994	1.08627	1.11681	1.13797	1.07574	1.11809	1.09333	1.10523	1.11048	1.10661	1.13006
1.15733	1.16605	1.11527	1.11966	1.09554	1.17772	1.08901	1.15763	1.02985	1.16045	1.14295	1.12397	1.17883	1.1099	1.18942	1.16361	1.17513	1.15598	1.16125	1.12595	1.05935	1.07758	1.08675	1.08853	1.08071	1.07727	1.07497	1.06188	1.07585	1.10087	1.09248	1.10362	1.20392	1.18175	1.19912	1.17007	1.18403	1.15011	1.18061	1.2047	1.02483	1.10818	1.08518	1.10386	1.10481	1.01701	1.12458	1.09743	1.09309	1.10676
0.756936	0.674928	0.997668	0.940214	1.05342	0.877393	1.0674	1.13051	1.08534	1.03683	1.02276	0.997677	0.755275	1.07519	0.827493	0.980758	1.00234	0.823411	0.8779	0.893335	1.08659	1.10716	1.04797	1.03866	1.04658	1.0317	1.067	1.07223	1.04794	1.02029	1.05172	1.08088	1.15782	1.06348	1.14166	1.10994	0.983167	1.08447	0.999944	0.723283	0.990918	1.09835	1.07219	1.05531	1.07631	1.02689	1.01109	1.02987	1.03612	0.965772
1.17822	1.15758	1.12844	1.14064	1.07873	1.1858	1.11044	1.15642	0.990248	1.13492	1.11209	1.11471	1.1001	1.06126	1.23023	1.16115	1.15394	1.15008	1.12603	1.16078	1.14016	1.12857	1.10022	1.07668	1.09281	1.09698	1.02467	1.10755	1.11004	1.1249	1.08069	1.12314	1.12929	1.15706	1.094	1.12381	1.12306	1.14161	1.09124	1.05588	1.15318	1.11691	1.12014	1.07294	1.10104	1.1135	1.08477	1.10334	1.0874	1.12485
1.08596	1.10156	0.998611	1.00351	1.05086	1.07185	1.04606	1.09619	1.03244	0.98991	1.00652	1.05227	1.05563	1.03776	1.14379	1.10155	1.08716	1.10178	1.06864	1.08	1.02379	1.05776	1.01125	1.03231	0.99414	1.02217	1.02797	1.03642	1.01158	1.04659	1.01768	1.03468	0.980363	1.07259	1.1111	1.09061	1.09664	1.0591	1.05407	1.14679	1.12414	1.05305	1.04039	1.03793	1.03852	1.02789	0.975517	0.998016	1.00402	1.03378
1.03798	1.06944	1.04412	1.01567	1.06137	1.07573	1.08916	1.08477	1.0892	1.0931	1.07425	1.06525	1.05181	1.03053	1.10793	1.0026	1.06966	0.964778	1.09006	1.02893	0.919988	0.980353	1.04188	1.05187	1.05188	1.07373	1.0397	1.04955	1.06388	1.05143	1.06222	1.06422	1.13033	1.0665	1.06424	1.08434	1.08924	1.07291	1.08117	1.06485	1.15303	1.02212	0.985531	1.0619	1.06708	1.03365	0.989513	1.02258	1.05482	1.04761
1.09331	1.10821	1.07119	1.10415	1.079	1.12413	1.03173	1.10541	1.11108	1.07216	1.10221	1.09193	1.01994	1.05208	1.15879	0.999047	1.08108	1.07574	1.10673	1.11392	1.09854	1.09431	1.03004	1.0796	1.05338	1.06692	1.0648	1.07806	1.08726	1.08599	1.00977	1.07247	1.11387	1.10756	1.15019	1.09779	1.13213	1.09683	1.08984	1.13635	1.11074	1.06197	0.995397	1.03865	1.06435	1.09128	0.944662	1.01947	1.03848	1.07254
0.935786	0.922803	0.681041	0.750192	0.743216	0.836861	0.81553	0.77994	0.806013	0.848821	0.80063	0.765471	0.796976	0.682544	0.973824	0.85274	0.909512	0.844166	0.798084	0.8133	0.598439	0.663881	0.686733	0.712119	0.68825	0.732711	0.719839	0.714273	0.69485	0.799637	0.728039	0.728013	0.943153	0.865924	0.849702	0.876085	0.87576	0.904587	0.842718	0.998092	1.03324	0.723053	0.702231	0.728141	0.721829	0.753496	0.714447	0.689419	0.702518	0.73536
1.14393	1.13369	0.996098	1.09206	1.09231	1.14376	1.13628	1.17347	1.16418	1.14155	1.13802	1.10907	1.08198	1.06657	1.11356	1.18279	1.11551	1.14935	1.0771	1.09224	0.98888	1.07066	1.07973	1.07727	1.03819	1.07772	1.07579	1.0634	1.06824	1.01606	1.09523	1.09691	1.19174	1.15483	1.17229	1.17898	1.16245	1.1615	1.13139	1.13838	1.24376	1.10634	1.12411	1.08071	1.09823	1.08993	1.08047	1.09753	1.08915	1.08661
1.14343	1.13983	1.11135	1.13646	1.11616	1.1262	1.14139	1.18226	1.13628	1.10472	1.07563	1.11809	1.13412	1.10219	1.15541	1.01561	1.14484	1.15274	1.13567	1.10969	1.07328	1.07145	1.10198	1.10115	1.08307	1.1026	1.07091	1.09719	1.10681	1.12295	1.08093	1.11492	1.03361	1.16633	1.17616	1.15812	1.15994	1.13162	1.15859	1.11105	1.17397	1.12265	1.10782	1.09011	1.11284	1.08883	1.12729	1.10795	1.0949	1.1061
1.15838	1.12059	1.01652	1.06682	1.09693	1.05176	1.08738	1.12192	1.17164	1.09448	1.09424	1.07983	1.09636	1.07189	1.1055	1.01774	1.09713	1.11254	1.06332	1.05367	1.02392	1.07248	1.05691	1.03855	1.03312	1.07102	1.07489	1.06321	1.0575	1.08159	1.0624	1.07704	1.14865	1.11954	1.14931	1.1303	1.10123	1.12017	1.06771	1.16368	1.16332	1.08398	1.06902	1.07156	1.06934	1.08976	1.07721	1.0594	1.04926	1.06785
0.971773	0.912778	0.764692	0.885124	0.769427	0.869261	0.859499	0.865026	0.789099	0.75514	0.80895	0.801961	0.795541	0.768182	1.01454	0.823515	0.841	0.921519	0.882278	0.927582	0.773356	0.899718	0.813477	0.826213	0.828896	0.804835	0.849737	0.857632	0.814347	0.893657	0.793182	0.849078	0.812996	0.80082	0.741763	0.741203	0.659805	0.918504	0.662743	0.896796	0.903102	0.848738	0.779932	0.813278	0.776164	0.824475	0.772218	0.782964	0.776671	0.869381
1.09813	1.12209	0.944186	1.02111	1.0308	1.04016	1.07089	1.03152	1.07671	1.08933	1.04497	1.04655	1.06051	1.0143	0.927121	0.915944	1.05902	1.13714	1.05234	1.07004	0.945552	0.944186	1.01747	1.01253	0.997616	1.01052	1.0098	1.03147	1.02156	0.89722	0.999782	1.03949	1.0176	1.08802	1.06063	1.11446	1.10489	1.1086	1.08669	0.982449	1.12782	1.03054	1.03102	0.981662	1.02905	1.05235	1.01731	1.00901	1.02296	1.03445
1.12434	1.12087	0.989021	1.09356	1.0752	1.08616	1.10815	1.09166	1.10661	1.09607	1.08207	1.08143	1.10564	1.0546	0.908741	0.849785	1.07073	1.14021	1.10071	1.09445	1.02646	1.01787	1.06331	1.05232	1.03301	1.05253	1.06161	1.06576	1.05211	1.08235	1.0525	1.07138	0.972556	1.08654	1.0827	1.09982	1.09934	1.10669	1.09494	0.971367	1.15642	1.06888	1.08333	1.03058	1.06421	1.08357	1.08575	1.05886	1.07321	1.0768
1.06985	1.0377	1.06437	1.06043	1.03769	1.04877	1.0891	1.06262	1.09154	1.10697	1.10755	1.04314	1.05017	1.02028	1.10551	1.1095	1.11364	1.06405	1.05669	1.04519	0.915142	1.01559	1.01751	1.04002	1.00393	1.03689	1.02096	1.02575	1.04154	1.02502	1.04103	0.954965	1.17107	1.14036	1.11119	1.12634	1.12219	1.12302	1.16117	1.07459	1.10245	1.00602	1.04615	1.03596	0.970185	0.965433	1.0597	1.02694	1.04888	1.0183
1.16341	1.14455	1.09966	1.11089	1.11823	1.12032	1.12459	1.16761	1.08872	1.09528	1.06408	1.09009	1.12828	1.09228	1.19128	1.14176	1.15004	1.15398	1.05338	1.06276	1.08407	1.08835	1.08364	1.08779	1.08435	1.09174	1.06116	1.0806	1.08802	1.1203	1.06264	1.10634	1.17442	1.14345	1.13625	1.1538	1.10749	1.13823	1.04773	1.1602	1.13078	1.11295	1.09663	1.08395	1.1007	1.08922	1.10171	1.0998	1.06977	1.1021
0.895228	0.835586	1.09039	1.0703	1.07335	1.01019	1.11255	1.11569	1.15008	1.13334	1.10307	1.04948	0.87593	1.0578	0.972824	1.04162	1.04285	0.907446	0.959568	1.00096	1.04737	1.07228	1.05974	1.05935	1.04126	1.0607	1.07311	1.05757	1.06129	0.963604	1.06911	1.07093	1.17613	1.11378	1.14502	1.1207	1.06526	1.11569	1.11929	0.877456	1.11017	1.05903	1.09525	1.06559	1.08283	1.08044	1.06606	1.0734	1.06597	0.97653
1.09063	1.076	0.970158	0.9763	1.00793	1.038	1.03001	1.05895	1.01528	1.04709	1.03766	1.03373	1.0253	1.012	1.09956	1.06335	1.07247	1.07193	1.07042	1.04685	0.996154	1.03083	0.996545	1.01744	0.972496	0.99505	1.00391	1.02483	1.00414	1.01966	1.00393	1.02306	1.11246	1.05102	1.09027	1.06983	1.06745	1.06222	1.04299	1.09436	1.0946	1.03672	1.01586	1.01128	1.01925	1.00028	0.961328	0.983063	0.990475	1.01668
1.07239	1.06153	1.08274	1.09129	1.07946	1.08562	1.05592	1.09125	1.12957	1.05448	1.09671	1.06459	1.07507	1.06699	1.09598	1.00017	1.05958	1.04437	1.07035	1.06542	1.08758	1.07551	1.05708	1.06585	1.06269	1.06314	1.07143	1.0683	1.07052	1.07227	1.05969	1.06678	1.08102	1.06928	1.08069	1.02618	1.0528	1.04509	1.08192	1.09374	1.14198	1.05677	1.05232	1.05943	1.07	1.08952	1.05689	1.06278	1.06623	1.04718
0.76512	0.758354	0.844593	0.891161	0.851026	0.826434	0.958979	0.881906	0.864325	0.956569	0.86118	0.852176	0.731914	0.781118	0.851143	0.848443	0.91538	0.711368	0.713008	0.828442	0.662296	0.741158	0.787682	0.813069	0.755077	0.856078	0.818038	0.752335	0.728457	0.873049	0.883113	0.791167	0.961386	0.926031	0.911364	0.98664	0.946397	0.976945	0.879922	0.82922	1.00228	0.761348	0.866023	0.854581	0.831425	0.835351	0.833699	0.839684	0.787476	0.741789
1.1593	1.16135	1.13526	1.14816	1.12315	1.1817	1.13274	1.17093	1.13488	1.17512	1.16598	1.13082	1.17971	1.10981	1.23438	1.17116	1.18039	1.18455	1.16975	1.13634	1.11763	1.08867	1.09808	1.11352	1.09632	1.10689	1.10857	1.10219	1.12451	1.12577	1.09581	1.12225	1.19215	1.17974	1.17916	1.14427	1.16083	1.16013	1.17513	1.21566	1.20183	1.12653	1.12301	1.10422	1.11524	1.09546	1.13555	1.11221	1.11599	1.1185
0.921856	0.889902	0.812958	0.802262	0.921841	0.921982	0.955821	1.00196	0.919692	0.83553	0.829004	0.855519	0.887442	0.918117	0.938554	0.841531	0.971483	0.920228	0.90585	0.775144	0.915258	0.846246	0.903958	0.903665	0.901957	0.907417	0.885737	0.915429	0.913617	0.958014	0.913921	0.926646	0.982775	0.919962	0.944108	0.97059	0.893086	0.990946	0.874326	0.943625	1.10366	0.930059	0.916463	0.909982	0.917616	0.902822	0.937063	0.896219	0.895172	0.893596
0.855219	0.795267	0.589374	0.60513	0.658049	0.782142	0.72997	0.768032	0.721324	0.537892	0.626838	0.621894	0.618413	0.634549	0.903747	0.805171	0.82148	0.832256	0.706797	0.583609	0.782239	0.798037	0.673821	0.684159	0.705333	0.681914	0.694523	0.734926	0.727952	0.793349	0.64003	0.7347	0.8406	0.724195	0.739625	0.779731	0.642788	0.853236	0.568791	0.781743	0.93561	0.750739	0.681336	0.641593	0.685493	0.76581	0.652169	0.670069	0.658841	0.735638
0.89416	0.953164	0.911886	0.907811	1.02898	0.992489	1.06162	1.10482	0.939143	0.889751	0.881163	0.984003	0.98083	1.0262	0.966816	1.0627	1.02558	0.98942	0.935124	0.9518	0.955218	1.01282	1.00333	1.00506	0.974506	1.00084	1.00107	1.00355	0.976594	0.943473	1.01841	1.0114	0.885149	1.02595	1.03714	1.0735	1.02425	1.01831	0.993108	1.00023	1.07384	1.02531	1.05132	1.02484	1.02229	1.00277	0.992202	0.997722	0.990672	0.971321
1.06484	1.05498	0.904665	0.904157	0.944555	1.0537	1.01716	0.987355	0.862062	0.992371	0.944593	0.927387	0.992059	0.860578	1.13239	1.01699	1.07442	0.97707	0.883228	0.888784	0.708373	0.79287	0.863311	0.897406	0.847253	0.940936	0.850426	0.836384	0.842056	0.908168	0.937573	0.880024	1.07924	0.997946	0.981754	1.0554	1.02721	1.05334	0.90874	1.11085	1.12589	0.868049	0.910982	0.924937	0.907028	0.880163	0.940343	0.90955	0.88262	0.889115
0.931094	0.962011	0.838032	0.866804	0.828311	0.961659	0.909605	0.910421	0.851252	0.933532	0.827705	0.831201	0.871572	0.764094	1.01403	0.93586	0.988153	0.897876	0.837346	0.891449	0.71426	0.659259	0.772607	0.800359	0.762771	0.82371	0.748428	0.773912	0.774719	0.869063	0.811508	0.724512	0.968467	0.949311	0.899991	0.986372	0.987935	0.990323	0.947488	1.01418	1.09319	0.72624	0.79906	0.808281	0.758249	0.836434	0.798547	0.782957	0.787342	0.805873
1.07576	1.07012	0.825898	0.851441	0.98477	1.01879	1.01518	1.08154	1.02225	0.875129	0.957858	0.955156	0.959406	0.971728	1.05714	1.09675	1.04484	1.09482	0.97665	0.880204	0.971635	1.04265	0.972485	0.97848	0.959155	0.986454	1.00011	1.01736	1.00538	1.03557	0.961596	1.00939	1.14791	0.989165	1.06218	1.08561	0.993072	1.08207	0.908231	1.09178	1.13599	1.04184	0.995061	0.969484	0.988638	1.03058	0.932917	0.962817	0.972445	1.01553
0.937842	1.0627	0.962176	0.959869	0.993114	1.06321	1.03587	1.00777	0.737505	1.00372	0.847228	0.971443	1.03574	0.919449	0.991257	1.02744	1.08043	1.02142	0.891876	0.94532	0.794011	0.830202	0.91935	0.947345	0.914688	0.982015	0.922207	0.898793	0.908371	0.982365	0.982387	0.927601	0.941105	1.01612	0.92686	1.06693	1.06977	1.0631	0.942897	1.10183	1.11922	0.911436	0.956177	0.972483	0.959477	0.94728	0.987665	0.943187	0.942832	0.936856
0.905578	0.953742	1.05786	1.07606	1.07989	1.05539	1.13698	1.0932	0.887956	1.10907	1.00673	1.06525	1.00053	1.03588	0.946557	1.04399	1.06727	1.00568	0.96322	1.01566	0.90772	0.962941	1.05165	1.07256	1.05585	1.08585	1.0512	1.04327	1.04705	1.06582	1.09764	1.04993	1.01934	1.07779	1.00286	1.08844	1.0459	1.1227	1.00984	0.968352	1.10521	1.04686	1.05786	1.08863	1.06453	1.06027	1.11055	1.05728	1.07464	1.02412
1.20076	1.14658	1.09355	1.12616	1.06384	1.09186	1.05937	1.08129	1.21979	1.10242	1.1337	1.09814	1.01292	1.04027	1.22024	1.14918	1.10179	1.15882	1.07971	1.07565	1.09786	1.11422	1.04986	1.06771	1.05779	1.07139	1.07569	1.09815	1.11406	1.09976	1.01327	1.09789	1.16572	1.13554	1.18248	1.14334	1.09631	1.1255	1.0527	1.1592	1.09591	1.10303	1.02611	1.031	1.08418	1.12491	1.01912	1.04983	1.05225	1.10102
1.14249	1.10834	1.13439	1.15261	1.15158	1.13087	1.12881	1.1847	1.27513	1.10266	1.14366	1.13657	1.06407	1.11604	1.22437	1.13762	1.14227	1.15486	1.12354	1.15267	1.15193	1.16113	1.0975	1.12494	1.10169	1.111	1.12608	1.12076	1.13946	1.08296	1.06772	1.12361	1.07766	1.18972	1.24987	1.16033	1.17834	1.13831	1.19422	1.1493	1.26134	1.14441	1.11275	1.09294	1.12497	1.15658	1.0765	1.10311	1.11026	1.0982
1.10636	1.09037	1.07302	1.05857	1.0796	1.05102	1.07959	1.07259	1.12272	1.0929	1.08445	1.07885	1.0975	1.05674	1.15705	1.0152	1.0952	1.08672	1.1186	1.05694	0.970014	1.02071	1.0522	1.06885	1.06153	1.07245	1.05264	1.05128	1.07263	1.00348	1.05885	1.06657	1.11444	1.10739	1.10834	1.09285	1.11708	1.08828	1.08735	1.10672	1.15118	1.07358	1.03446	1.06235	1.072	1.03213	1.07357	1.05235	1.05604	1.05696
1.05523	1.03109	0.936555	0.901536	0.990835	0.986264	1.01471	0.996908	1.01836	1.05029	1.00333	0.981738	1.00528	0.916871	1.11291	1.04902	1.08132	0.968647	0.970126	0.960718	0.794858	0.865722	0.901202	0.876767	0.891636	0.960245	0.939335	0.883383	0.876918	0.967342	0.977122	0.927065	1.11266	1.04218	1.05946	1.07616	1.07306	1.06807	1.02303	1.12709	1.20033	0.925986	0.960686	0.965949	0.943709	0.919484	0.982359	0.925621	0.923099	0.916511
1.04151	1.08999	1.01135	0.999914	1.06576	1.075	1.08099	1.11387	0.977333	1.0645	1.0522	1.06206	1.08339	1.06527	1.1154	1.08883	1.10133	1.09417	1.10178	1.06338	1.03554	1.0652	1.04562	1.0653	1.02159	1.03456	1.04263	1.0555	1.03775	1.0523	1.05619	1.0634	1.10856	1.07249	1.1081	1.09329	1.08817	1.08226	1.0755	1.11865	1.08271	1.07545	1.07189	1.06692	1.0632	1.01654	1.01449	1.02736	1.03867	1.05343
1.11934	1.12636	1.13718	1.15183	1.09801	1.19308	1.10514	1.17612	1.08543	1.15468	1.17107	1.11023	1.12108	1.09108	1.12703	1.08933	1.13618	1.08413	1.13361	1.15218	1.14346	1.11377	1.10545	1.09774	1.08886	1.09516	1.05761	1.0875	1.09056	1.12233	1.08576	1.09775	1.13934	1.14787	1.11731	1.12857	1.17404	1.12596	1.18683	1.09373	1.15459	1.07789	1.09878	1.08968	1.09996	1.07969	1.0617	1.10182	1.09359	1.10488
0.608062	0.509865	0.81093	0.793399	0.854926	0.664685	0.948632	0.951896	0.971122	0.876495	0.851322	0.812529	0.548647	0.878817	0.686385	0.825466	0.865072	0.673182	0.683154	0.716107	0.918498	0.947109	0.879942	0.853543	0.877534	0.864074	0.898241	0.910253	0.884258	0.874453	0.884496	0.922879	1.03083	0.955415	0.977839	0.993569	0.818927	0.998874	0.861916	0.544335	0.91014	0.936005	0.916321	0.86624	0.905968	0.891603	0.871283	0.871484	0.855919	0.779671
1.06377	1.08115	1.07137	1.06589	1.07179	1.04539	1.0796	1.11753	1.13191	1.04512	1.03604	1.06465	1.08026	1.08369	1.10103	0.961384	1.06706	0.99901	1.09618	1.05032	1.04952	1.08301	1.07562	1.07833	1.06937	1.07387	1.07706	1.08011	1.08233	1.08406	1.06997	1.08122	1.12751	1.06358	1.07418	1.06859	1.0666	1.06762	1.05826	1.08536	1.10682	1.04466	1.02788	1.08087	1.07245	1.06857	1.00684	1.05849	1.05035	1.0777
1.04428	1.11535	1.04838	1.05783	1.09482	1.14219	1.12373	1.08997	0.969151	0.98457	0.992691	1.06793	1.1191	1.03701	1.12666	1.10258	1.10147	1.09493	0.992624	1.04475	0.911651	0.979186	1.04504	1.07029	1.04881	1.08892	1.03497	1.02712	1.04454	1.07429	1.07679	1.04382	0.869291	1.08494	1.04383	1.10974	1.12469	1.06972	1.03695	1.09851	1.11425	1.04154	1.04476	1.07827	1.07006	1.05291	1.07713	1.04981	1.07238	1.05636
0.84831	0.989572	0.847605	0.896538	0.923338	0.989445	0.954439	1.02137	0.619745	0.908782	0.776075	0.898524	0.931746	0.898175	0.931856	1.0567	1.00488	0.975153	0.924476	0.93641	0.891269	0.915267	0.883705	0.903677	0.878	0.893777	0.813432	0.895046	0.889437	0.937534	0.890856	0.860792	0.917675	1.03301	0.885827	1.04966	1.02448	1.0204	0.980717	1.01586	1.07565	0.879219	0.929389	0.896073	0.871632	0.878502	0.863024	0.878675	0.887752	0.899039
1.08229	1.10503	1.09467	1.09253	1.09812	1.11955	1.08436	1.14086	1.07535	1.11357	1.12502	1.09694	1.12094	1.09301	1.1736	1.09594	1.1305	1.12449	1.13564	1.10087	1.09685	1.09842	1.07654	1.08822	1.05867	1.07555	1.08383	1.07592	1.08212	1.08466	1.08264	1.08755	1.13596	1.12692	1.15858	1.11231	1.13021	1.10554	1.13129	1.15817	1.12451	1.10004	1.09765	1.08905	1.08978	1.07921	1.08105	1.07345	1.07911	1.07994
0.996086	1.12491	1.11252	1.12408	1.09345	1.14685	1.10071	1.17296	0.953631	1.11897	1.04151	1.1102	1.13192	1.08999	1.08582	1.11973	1.1423	1.14228	1.13389	1.12324	1.11279	1.10578	1.09366	1.08813	1.08073	1.08156	1.08908	1.09135	1.10143	1.11056	1.08991	1.10055	1.04793	1.15382	1.10155	1.13608	1.15366	1.12594	1.14674	1.12897	1.1595	1.09738	1.11917	1.08286	1.10253	1.09686	1.09574	1.08898	1.09747	1.10085
1.10572	1.08214	1.09684	1.10231	1.09698	1.10198	1.08717	1.14136	1.1154	1.11793	1.11139	1.09247	1.08932	1.0853	1.10314	0.92284	1.10318	1.08438	1.12248	1.07736	1.07534	1.0588	1.07328	1.08621	1.04969	1.08179	1.06699	1.071	1.07794	1.09301	1.07669	1.06806	1.05749	1.11438	1.14396	1.10582	1.12841	1.10138	1.1317	1.09079	1.17778	1.07662	1.07619	1.08459	1.07167	1.0684	1.08296	1.0779	1.07546	1.0693
1.16176	1.16334	1.09385	1.12313	1.07993	1.16254	1.13627	1.16629	1.05146	1.13228	1.08507	1.11521	1.13744	1.07241	1.15609	1.1315	1.15965	1.16819	1.14754	1.10766	1.06639	1.08324	1.09516	1.07661	1.0805	1.09294	1.03938	1.08736	1.10167	1.1331	1.07391	1.12024	1.14772	1.17201	1.13323	1.1729	1.16576	1.14832	1.13281	1.07875	1.17368	1.12172	1.13011	1.05551	1.11314	1.06301	1.13076	1.11072	1.09321	1.11387
1.09341	1.11036	1.09003	1.0909	1.10084	1.13572	1.09233	1.15916	1.10419	1.11027	1.12026	1.08806	1.12538	1.08163	1.18414	1.09873	1.13807	1.11025	1.12483	1.0794	1.06357	1.06247	1.06318	1.08033	1.06076	1.0764	1.07698	1.06214	1.07369	1.09283	1.07098	1.07728	1.16439	1.1337	1.15519	1.12233	1.13602	1.11631	1.12508	1.18293	1.17855	1.08303	1.08378	1.07925	1.08102	1.06243	1.07877	1.07049	1.07293	1.07309
1.04498	1.04955	1.07417	1.058	1.08306	1.00225	1.03898	1.04337	1.08642	1.08395	1.06007	1.07197	1.05106	1.0548	1.12208	1.01288	1.07686	1.05308	1.07833	1.05627	1.07745	1.06377	1.03863	1.03296	1.05229	1.06484	1.05891	1.05638	1.06306	1.07484	1.04101	1.07288	1.13863	1.0998	1.12737	1.07319	1.0914	1.06181	1.05287	1.09782	1.05691	1.08008	1.04833	1.04907	1.06485	1.07527	1.04008	1.03015	1.02688	1.05512
1.14621	1.11407	1.06759	1.04895	1.085	1.02093	1.02684	1.1077	1.14609	1.05776	1.05968	1.1012	1.02798	1.07053	1.18362	1.10651	1.10498	1.12135	1.13076	1.11011	1.08839	1.12412	1.0379	1.04753	1.05842	1.06948	1.08216	1.0927	1.08346	1.09389	1.02041	1.08831	1.13032	1.10766	1.15721	1.12042	1.111	1.10805	1.04614	1.1762	1.18266	1.10978	1.02002	1.05185	1.07093	1.1093	0.998448	1.02292	1.02959	1.08583
1.1545	1.12324	1.11791	1.1114	1.05148	1.14388	1.08282	1.10603	0.994204	1.15828	1.12738	1.11109	1.10636	1.06164	1.18842	1.11764	1.14394	1.12451	1.16905	1.11923	1.10581	1.09713	1.08122	1.07326	1.06969	1.07133	1.01753	1.07452	1.09889	1.09443	1.08035	1.1064	1.16721	1.1476	1.12288	1.11654	1.14238	1.1175	1.14631	1.0548	1.11747	1.09957	1.0902	1.05544	1.10329	1.05214	1.10537	1.0915	1.0849	1.09357
1.09664	1.1362	1.11699	1.11112	1.1046	1.15341	1.10555	1.15818	1.04369	1.12728	1.127	1.07822	1.1372	1.09243	1.22178	1.15425	1.15811	1.14685	1.07455	1.06873	1.13258	1.11355	1.09775	1.07186	1.09377	1.10015	1.04379	1.09179	1.1053	1.11016	1.08815	1.10873	1.17002	1.16692	1.16605	1.15012	1.09361	1.13304	1.08656	1.16577	0.955917	1.10724	1.10442	1.09022	1.10446	1.0876	1.10385	1.09799	1.0863	1.11339
1.02787	1.0751	1.08901	1.05388	1.06055	0.992618	1.07558	1.09631	1.15698	1.08677	1.0327	1.07815	1.05849	1.07875	1.09217	0.985891	1.06627	0.922841	1.10175	1.09184	1.06528	1.07679	1.06971	1.04105	1.06751	1.06409	1.07198	1.08052	1.07695	1.06849	1.06446	1.08135	1.14148	1.09447	1.06566	1.09626	1.10787	1.06726	1.12151	1.0597	1.09625	1.01149	1.00199	1.06968	1.07494	1.07374	0.953189	1.03866	1.03754	1.06686
1.03359	1.05935	1.10843	1.11128	1.10631	1.12222	1.10702	1.168	1.18423	1.11016	1.10212	1.08932	1.06744	1.09296	1.08687	0.899822	1.07856	0.972217	1.09722	1.08782	1.09602	1.04727	1.08496	1.09376	1.07297	1.09076	1.07939	1.08868	1.09974	1.0874	1.08336	1.08425	1.09291	1.11098	1.11438	1.08462	1.13015	1.08259	1.16787	1.06634	1.17965	1.03712	1.05014	1.08725	1.09517	1.0894	1.00367	1.06744	1.07944	1.06038
1.15996	1.13736	1.11616	1.13283	1.11986	1.1386	1.11533	1.15712	1.15149	1.12604	1.1384	1.11398	1.13509	1.1027	1.12279	0.863666	1.13289	1.13894	1.1615	1.11211	1.11281	1.09464	1.09793	1.1076	1.07777	1.09308	1.10538	1.09413	1.09781	1.12209	1.09315	1.10044	1.03004	1.12299	1.16092	1.10976	1.13516	1.12817	1.13211	1.09055	1.18514	1.10107	1.08986	1.09833	1.09831	1.07078	1.10649	1.09999	1.09905	1.10919
1.09129	1.09859	1.10901	1.10194	1.05312	1.01992	1.0998	1.11018	1.17429	1.07734	1.04313	1.07813	1.05885	1.06253	1.12627	1.02398	1.08559	1.03249	1.07946	1.06798	1.08011	1.08974	1.07561	1.05675	1.06559	1.06621	1.06758	1.08252	1.08953	1.08379	1.06262	1.08837	1.1325	1.10174	1.09822	1.09984	1.07045	1.08717	1.07064	1.06166	1.08925	1.05231	1.03986	1.05065	1.08754	1.09719	1.03247	1.06771	1.04823	1.07625
1.06567	1.06884	1.06277	1.07276	1.05786	1.06114	1.04784	1.11281	0.994608	1.06444	1.00283	1.06599	1.07628	1.05254	1.08242	1.0348	1.06994	1.05827	1.07062	1.05034	1.03708	1.04468	1.05123	1.03942	1.04216	1.05791	1.01107	1.03981	1.04324	1.07729	1.0419	1.06002	1.08302	1.07741	1.05542	1.07612	1.07347	1.05839	1.032	1.08032	1.10767	1.06002	1.05274	1.04981	1.06108	1.05245	1.06924	1.05979	1.0299	1.05505
1.13098	1.14255	1.10709	1.10098	1.01308	1.12346	1.07642	1.12076	1.13338	1.14169	1.14287	1.10833	1.04553	1.02277	1.20868	1.1501	1.14462	1.15078	1.15971	1.13441	1.13184	1.1296	1.06699	1.03839	1.03724	1.05192	1.05282	1.08544	1.0991	1.09867	1.04535	1.09874	1.18827	1.14313	1.18431	1.1369	1.14726	1.12789	1.16414	1.05211	1.15187	1.09929	1.10496	1.01031	1.09228	1.1084	1.04712	1.07096	1.06428	1.08814
1.14015	1.14266	1.11294	1.08213	1.08338	1.15706	1.10544	1.12727	1.12825	1.14096	1.14163	1.1026	1.12916	1.0699	1.1759	1.16237	1.15624	1.15264	1.1643	1.1229	0.961255	1.07969	1.078	1.08438	1.05485	1.0852	1.07526	1.07975	1.09588	0.916452	1.09349	1.0284	1.16456	1.15219	1.15385	1.1441	1.15721	1.13917	1.18626	1.15341	1.15662	1.06263	1.09914	1.08283	1.0404	1.04287	1.09937	1.08914	1.10389	1.08989
1.15277	1.12262	1.00055	1.00899	1.00672	1.0781	1.08247	1.06312	1.13155	1.02999	1.06615	1.01134	1.03564	0.992363	1.17595	1.11566	1.11711	1.10821	0.99985	0.948233	0.927406	1.05235	1.0223	1.00033	1.00226	1.04241	1.02334	1.02677	1.03418	1.06548	1.03431	1.06183	1.18962	1.08493	1.11901	1.14007	1.05059	1.13006	0.992447	1.10665	1.06872	1.0458	1.04688	1.00545	1.0521	0.999488	1.03269	1.03774	1.01761	1.05248
1.13765	1.12333	1.10521	1.10584	1.02507	1.12743	1.09252	1.11435	1.15666	1.1475	1.13533	1.10328	1.08371	1.0377	1.17549	1.11323	1.13383	1.1118	1.15176	1.10539	1.09647	1.08959	1.07728	1.04955	1.05096	1.05887	1.06143	1.07469	1.10104	1.08722	1.06543	1.10234	1.16885	1.14322	1.13767	1.12699	1.14657	1.11685	1.1625	1.04169	1.17962	1.08817	1.09669	1.02772	1.09716	1.06057	1.08141	1.08877	1.08138	1.08927
1.13185	1.10501	1.08823	1.08308	1.09012	1.09803	1.10381	1.04901	1.15495	1.10235	1.13789	1.08031	1.09661	1.0574	1.14886	1.14285	1.11122	1.12103	1.11832	1.06303	1.03689	1.04762	1.04376	1.08529	1.04157	1.07243	1.0686	1.06976	1.07942	1.06444	1.058	0.98627	1.15815	1.11462	1.13101	1.10291	1.11645	1.10948	1.16651	1.16513	1.20281	1.0346	1.08095	1.07437	1.00131	1.09539	1.08594	1.0663	1.08393	1.05861
1.12913	1.15395	1.10572	1.09586	1.08744	1.1723	1.10032	1.08952	1.10866	1.15838	1.16642	1.1007	1.11942	1.06574	1.1571	1.11749	1.11754	1.06194	1.17066	1.10026	1.00667	1.02239	1.06761	1.10278	1.07073	1.07653	1.06871	1.07197	1.09087	1.06825	1.07545	1.06079	1.19606	1.12988	1.13661	1.13064	1.16538	1.12019	1.20265	1.16522	1.09901	1.04174	1.02056	1.09259	1.06901	1.04082	1.03305	1.05291	1.09925	1.07751
1.06207	1.08386	1.08849	1.08361	1.08448	1.11043	1.07867	1.12929	1.12941	1.09975	1.09539	1.07554	1.08643	1.07887	1.12595	1.01311	1.0884	1.00575	1.10606	1.07849	1.0824	1.0716	1.06982	1.07547	1.0525	1.06876	1.07145	1.06717	1.07628	1.07454	1.07273	1.07179	1.13706	1.10439	1.10377	1.09323	1.12104	1.07914	1.13369	1.10532	1.15997	1.03775	1.05288	1.07928	1.07599	1.06921	1.00101	1.05675	1.06286	1.05944
1.21052	1.16448	1.11108	1.13157	1.11719	1.13369	1.09686	1.10492	1.18553	1.17532	1.17996	1.13319	1.11577	1.08049	1.2343	1.13767	1.16132	1.17572	1.18728	1.1271	1.06831	1.09525	1.07321	1.11024	1.07718	1.05336	1.10046	1.06008	1.09449	1.10037	1.05947	1.09748	1.20474	1.16661	1.21799	1.14124	1.18932	1.13477	1.1785	1.1575	1.15342	1.12613	1.05698	1.07902	1.10266	1.01663	1.07794	1.07009	1.09665	1.10993
1.15319	1.16661	1.10009	1.12179	1.13151	1.1594	1.13524	1.18413	1.15281	1.15329	1.10348	1.12419	1.16351	1.10381	1.16897	1.05895	1.16184	1.15388	1.15531	1.11929	1.09247	1.08327	1.09525	1.08743	1.07554	1.09622	1.09577	1.09117	1.10257	1.11236	1.08691	1.11196	1.13696	1.1743	1.18797	1.15495	1.17468	1.14977	1.19027	1.19495	1.24319	1.11063	1.11617	1.09868	1.10888	1.09803	1.104	1.09996	1.09485	1.10415
1.13731	1.1442	1.0826	1.11044	0.993772	1.08154	1.08675	1.10603	1.11431	1.11564	1.08921	1.07501	1.07586	1.02447	1.12796	1.07898	1.11681	1.1134	1.04837	1.06534	1.08364	1.07347	1.07132	1.0168	1.04537	1.04605	1.03978	1.07457	1.08616	1.10089	1.05129	1.0962	1.12188	1.1451	1.11904	1.12909	1.07189	1.12125	1.08726	1.05087	0.988367	1.06656	1.05001	1.01561	1.0817	1.07744	1.06876	1.07439	1.0516	1.09298
1.13292	1.10475	1.03781	1.09553	1.10117	1.08375	1.11206	1.13393	1.14668	1.12431	1.10837	1.1039	1.10347	1.07474	1.06911	0.921814	1.1051	1.0858	1.09991	1.09169	1.01998	1.05438	1.0622	1.06209	1.03285	1.08266	1.07723	1.05832	1.04963	1.09859	1.07832	1.07712	1.10158	1.12184	1.14096	1.13211	1.14731	1.12164	1.09699	1.09106	1.19325	1.07516	1.08776	1.07389	1.08036	1.06312	1.07909	1.07462	1.05846	1.06716
1.08084	1.12758	1.11074	1.10733	1.10668	1.14952	1.11073	1.13428	1.02586	1.11109	1.07695	1.09734	1.15232	1.09289	1.10681	1.10236	1.12088	1.13043	1.09213	1.10447	1.07768	1.06468	1.09459	1.10062	1.0927	1.09358	1.09475	1.09707	1.10656	1.08484	1.08881	1.09879	1.05036	1.10186	1.05329	1.07763	1.08843	1.10438	1.08912	1.11995	1.16364	1.08916	1.09424	1.10322	1.08925	1.104	1.10572	1.09248	1.1078	1.10569
0.918082	0.932794	0.779482	0.767424	0.82214	0.925929	0.886436	0.845975	0.754263	0.879986	0.82353	0.785223	0.86797	0.739312	0.979709	0.902	0.963298	0.868119	0.678099	0.786628	0.562918	0.672397	0.741131	0.771125	0.736863	0.812189	0.739262	0.718589	0.72307	0.682912	0.804455	0.751185	0.945221	0.885223	0.837396	0.942303	0.924345	0.938828	0.800487	0.979197	0.99507	0.740932	0.773523	0.79891	0.775281	0.778368	0.811888	0.780173	0.768594	0.755088
1.12465	1.09721	1.0969	1.09642	1.09797	1.10725	1.08333	1.11719	1.11285	1.1151	1.10571	1.08735	1.10967	1.07816	1.16379	1.06175	1.12492	1.11021	1.12188	1.08122	1.07271	1.07318	1.06991	1.08063	1.05918	1.07286	1.07111	1.06702	1.08199	1.06724	1.07261	1.08242	1.13802	1.12305	1.13531	1.10465	1.12241	1.10822	1.11404	1.12741	1.18291	1.08636	1.08218	1.08012	1.08377	1.07027	1.08987	1.07538	1.0729	1.07081
1.09215	1.10262	1.02573	1.03127	1.07806	1.08466	1.07874	1.13005	1.06938	0.995708	1.02583	1.07908	1.08505	1.07283	1.14081	1.1175	1.10229	1.11006	1.08076	1.10254	1.03957	1.07823	1.04877	1.06074	1.02763	1.05659	1.0553	1.06446	1.04042	1.06486	1.05667	1.05995	0.967818	1.09503	1.13242	1.1098	1.12215	1.06697	1.08749	1.14217	1.12832	1.08065	1.07802	1.07027	1.06969	1.06109	1.02056	1.03576	1.0366	1.05798
1.16285	1.12154	0.945476	0.920001	1.10604	1.12213	1.06488	1.12336	1.1168	0.914219	1.02213	0.992297	1.02466	1.07218	1.14213	1.13844	1.09507	1.14453	0.963792	0.845986	1.07659	1.0977	1.04826	1.07797	1.06936	1.08671	1.05584	1.0938	1.10052	1.07246	1.02677	1.09676	1.1812	1.03679	1.13035	1.14874	0.993368	1.12217	0.865238	1.18312	1.05879	1.10672	1.03103	1.06201	1.07912	1.09078	0.983679	1.04317	1.04735	1.10179
1.08163	1.06837	1.03673	1.05312	1.06187	1.08531	1.07949	1.12228	1.00976	1.04377	1.00403	1.03553	1.06578	1.02556	1.11256	1.04445	1.09977	1.04278	0.985428	1.00719	0.993052	1.00095	1.0188	1.02461	1.00244	1.04482	1.00249	0.99928	0.992271	1.0677	1.02894	1.02344	1.12628	1.07112	1.07546	1.1014	1.07346	1.08741	0.996467	1.10448	1.11142	1.01886	1.05358	1.04306	1.03213	1.04701	1.04588	1.04919	0.999138	1.02326
1.04048	1.16936	0.984526	1.10177	1.13681	1.16071	1.17653	1.16725	0.972109	1.01085	1.01486	1.10638	1.15328	1.08953	1.05473	1.05499	1.10468	1.15857	1.07234	1.10529	0.999516	1.00259	1.09188	1.11067	1.07088	1.11539	1.07577	1.08709	1.06817	1.1277	1.11188	1.08403	0.945918	1.10966	1.07238	1.15035	1.13616	1.13808	1.06327	1.12963	1.15019	1.0799	1.12108	1.10984	1.09028	1.14483	1.08891	1.08356	1.09089	1.11091
1.15638	1.14085	1.08902	1.06855	1.0505	1.08852	1.09757	1.1352	1.137	1.13702	1.12321	1.10529	1.09133	1.06318	1.20479	1.13035	1.15091	1.14076	1.15956	1.12729	1.06149	1.12397	1.07779	1.05699	1.03628	1.05687	1.07071	1.08928	1.08604	1.08561	1.06904	1.09934	1.18336	1.13336	1.1763	1.12502	1.13976	1.11197	1.15443	1.10953	1.16344	1.11133	1.11636	1.05319	1.0965	1.05857	1.06817	1.06831	1.06597	1.08046
1.14488	1.11821	1.12328	1.12125	1.11646	1.08598	1.12127	1.16657	1.1167	1.1368	1.10105	1.10392	1.12602	1.11015	1.20302	1.12617	1.15049	1.12865	1.11984	1.08424	1.09483	1.06412	1.09145	1.10133	1.09948	1.09816	1.05852	1.09578	1.10586	1.11031	1.07935	1.11136	1.19053	1.15702	1.14722	1.14849	1.11262	1.13614	1.09892	1.16534	1.1344	1.11004	1.08832	1.08963	1.1104	1.07285	1.11637	1.10091	1.07906	1.10301
1.11072	1.11431	1.08074	1.0931	1.11443	1.07598	1.09251	1.11232	1.03666	1.08576	1.04092	1.09181	1.13267	1.09586	1.12074	1.0499	1.10045	1.10741	1.07122	1.09007	1.07125	1.07677	1.081	1.07584	1.08184	1.08905	1.05135	1.07157	1.07935	1.09789	1.06711	1.09209	1.08913	1.13162	1.09049	1.12297	1.14436	1.09674	1.08779	1.1084	1.13354	1.09629	1.08909	1.08882	1.09087	1.07406	1.08995	1.08438	1.06666	1.07948
0.878064	0.918711	0.721055	0.703681	0.715916	0.880839	0.799603	0.76819	0.645118	0.87131	0.792506	0.743551	0.820572	0.676346	0.955821	0.903607	0.932757	0.818967	0.787571	0.777573	0.501061	0.598599	0.67407	0.709818	0.680012	0.718116	0.642859	0.661602	0.67332	0.576337	0.723104	0.69528	0.934119	0.898887	0.826244	0.920954	0.915911	0.909876	0.896521	0.960499	0.89871	0.676147	0.66165	0.714241	0.71242	0.655783	0.729609	0.692826	0.706468	0.696572
1.13639	1.09343	1.04046	1.04727	1.0857	1.056	1.05778	1.0627	1.10532	1.09464	1.09672	1.09296	1.058	1.06601	1.15359	1.04798	1.0879	1.09009	1.13105	1.11154	1.07521	1.10401	1.04737	1.07733	1.04228	1.049	1.07362	1.08978	1.06556	1.06498	1.03697	1.07979	1.13009	1.06951	1.13164	1.04841	1.09133	1.04689	1.06898	1.11578	1.12942	1.09358	1.06681	1.06126	1.07	1.07912	0.99797	1.03187	1.03739	1.07426
1.21733	1.1497	1.12589	1.08183	1.14357	1.07177	1.08939	1.07606	1.21403	1.17027	1.15557	1.13261	1.12858	1.09959	1.26244	1.07749	1.17201	1.14445	1.20882	1.123	1.08733	1.05354	1.07762	1.08384	1.09669	1.10375	1.09091	1.11894	1.1221	1.12405	1.0764	1.10824	1.21718	1.14631	1.21311	1.1009	1.15791	1.10652	1.19009	1.22204	1.25982	1.12788	1.08472	1.09717	1.10153	1.14292	1.10743	1.06646	1.0841	1.10012
1.12207	1.11012	1.07972	1.07651	1.11572	1.12865	1.08901	1.14812	1.00778	1.09179	1.08779	1.09175	1.07983	1.08081	1.14748	0.978551	1.10276	1.02912	1.10252	1.09711	1.07731	1.08419	1.07454	1.08222	1.08185	1.09619	1.01313	1.08684	1.08494	1.08664	1.0716	1.08792	1.12058	1.12114	1.08966	1.10198	1.13482	1.09001	1.09968	1.06767	1.14628	1.06621	1.0559	1.08311	1.08594	1.07363	1.01939	1.06724	1.06665	1.07992
0.922592	0.986242	0.865456	0.948712	0.966073	0.985041	1.017	1.05983	0.894744	1.00599	0.957344	0.968106	0.945842	0.946688	0.976743	1.00094	1.02171	1.00229	0.942345	0.990279	0.885802	0.953272	0.928555	0.948754	0.88421	0.938229	0.947739	0.937842	0.906524	0.959104	0.955446	0.945823	1.02503	1.03597	1.03347	1.06357	1.03693	1.05727	1.00841	1.05833	1.06887	0.960496	0.990162	0.958369	0.947505	0.938404	0.919495	0.928767	0.924876	0.929149
1.11702	1.08574	0.963459	1.02182	1.04219	1.05164	1.07394	1.08909	1.04905	1.06013	1.06641	1.04563	1.06465	1.03801	1.12055	1.06944	1.06794	1.09304	1.08568	1.07872	0.931573	1.05685	1.02861	1.04498	1.00102	1.0208	1.04159	1.04518	1.02117	1.04315	1.03364	1.05193	1.1127	1.06014	1.07812	1.04941	1.0479	1.07213	1.04504	1.12472	1.10562	1.06775	1.05422	1.04574	1.03485	0.973466	1.00722	1.00829	1.02006	1.0432
0.581583	0.534438	0.757665	0.769151	0.811388	0.730506	0.9293	0.951866	0.763072	0.84973	0.760208	0.762335	0.52979	0.796747	0.70889	0.875186	0.867545	0.627686	0.598255	0.696029	0.785827	0.823419	0.789363	0.799506	0.775126	0.804891	0.780695	0.801986	0.759471	0.835301	0.824274	0.821819	0.988465	0.912104	0.901954	0.977138	0.797346	0.974607	0.78494	0.607375	0.873352	0.819142	0.856095	0.814484	0.826533	0.804928	0.782844	0.802711	0.769917	0.710686
1.13901	1.12399	1.08881	1.08884	1.11092	1.12313	1.09796	1.15309	1.07025	1.10799	1.07972	1.0938	1.10978	1.0879	1.12143	0.906506	1.11503	1.09704	1.14461	1.09089	1.07414	1.06603	1.07941	1.08051	1.06341	1.08519	1.03855	1.07688	1.07768	1.10058	1.05815	1.08987	1.06554	1.11821	1.12986	1.11919	1.13844	1.11026	1.12195	1.07287	1.16929	1.08671	1.07713	1.08014	1.08116	1.04708	1.06569	1.0755	1.06666	1.08936
1.05907	1.04658	1.05114	1.05	1.07105	1.06938	1.08027	1.11295	1.05201	1.08552	1.08337	1.06509	1.05221	1.06423	1.1089	1.02614	1.09799	1.07037	1.09774	1.06875	1.05529	1.07537	1.05069	1.06361	1.03623	1.03511	1.05009	1.0409	1.03269	1.05655	1.0491	1.04789	1.11511	1.08416	1.12203	1.08103	1.08812	1.08153	1.06949	1.0409	0.947818	1.07722	1.06231	1.05656	1.06227	0.972198	1.03975	1.04048	1.04488	1.05222
1.15961	1.09739	1.0662	1.01384	1.0501	1.03273	1.00793	1.06984	1.12702	1.08075	1.08952	1.08898	1.02157	1.04022	1.17574	1.07567	1.09271	1.08716	1.13139	1.07283	1.09855	1.11552	1.04187	0.996736	1.06446	1.07052	1.04314	1.08211	1.09003	1.09559	1.02641	1.0964	1.16508	1.10204	1.12874	1.10347	1.10092	1.08685	1.04289	1.07404	1.12869	1.10599	1.03621	1.02141	1.07512	1.07049	1.03411	1.03461	1.04028	1.08751
1.08513	1.08833	0.982636	0.989654	1.00852	1.09491	1.07683	1.04285	0.995426	0.990903	0.965007	0.999716	1.0125	0.929944	1.13286	1.08565	1.08362	1.02556	0.951733	0.967881	0.826831	0.871482	0.938662	0.961429	0.893501	1.00143	0.954726	0.906328	0.893647	0.960525	1.01022	0.925202	1.04217	1.00732	1.05063	1.09295	1.08955	1.07944	0.994298	1.15996	1.1975	0.914137	1.03098	0.999471	0.97176	1.02345	1.01824	0.994375	0.942678	0.933738
1.12617	1.08223	1.06124	1.03822	1.05286	0.978518	1.04431	1.06748	1.13031	1.05033	1.03116	1.06585	1.0361	1.04172	1.13473	1.01991	1.09101	1.08012	1.08973	1.04693	1.02204	1.0732	1.03254	1.03043	1.03956	1.04712	1.05284	1.05274	1.05452	1.02979	1.02764	1.05995	1.12829	1.0729	1.10588	1.08579	1.06506	1.08561	1.01509	1.0921	1.14015	1.06852	1.01298	1.03356	1.04932	1.07363	1.04413	1.03653	1.01871	1.05967
0.989866	1.0249	1.04358	1.05384	1.04743	1.04501	1.05239	1.08478	1.0702	0.910439	0.94764	1.03317	1.03717	1.03635	1.06517	1.05278	1.02279	1.03379	1.01085	1.02615	0.960767	1.02755	1.03067	1.04139	1.02262	1.04311	1.04068	1.01554	1.02347	1.01799	1.03212	1.02011	0.818918	1.04789	1.06185	1.06555	1.07192	1.00721	1.05286	1.07382	1.09109	1.02623	1.02901	1.04461	1.04517	1.04367	1.05674	1.03276	1.03119	1.00782
1.11551	1.15757	1.08509	1.04852	1.10842	1.16715	1.1415	1.12964	1.08173	1.11014	1.10498	1.09019	1.15029	1.08005	1.17834	1.11429	1.13629	1.10502	1.07399	1.0618	0.973408	1.02025	1.08138	1.09793	1.06716	1.0886	1.05932	1.06073	1.0875	0.993094	1.08649	1.08657	1.09746	1.11117	1.09747	1.12813	1.13591	1.11348	1.13087	1.12533	1.19417	1.0674	1.06456	1.1011	1.08804	1.0556	1.07141	1.08088	1.10324	1.08743
1.12391	1.10703	1.09828	1.08864	1.08118	1.09769	1.06744	1.12658	1.09905	1.11276	1.10823	1.09141	1.11036	1.0873	1.13996	1.0631	1.12589	1.12333	1.13613	1.08967	1.08749	1.08708	1.06968	1.08053	1.05782	1.06323	1.08078	1.07313	1.0793	1.08545	1.07275	1.08169	1.12273	1.11819	1.15067	1.10538	1.12199	1.10408	1.12376	1.14588	1.14679	1.09238	1.07332	1.07904	1.08318	1.06722	1.0822	1.06897	1.07209	1.07671
1.12919	1.10362	1.05914	1.08659	1.08461	1.10212	1.07988	1.13684	1.08976	1.09921	1.07907	1.07249	1.09748	1.0634	1.16714	1.03718	1.09808	1.08243	1.12705	1.08339	1.02277	1.05133	1.05497	1.0622	1.04755	1.05819	1.03178	1.04515	1.04863	1.05846	1.04229	1.055	1.14746	1.11594	1.11489	1.09624	1.12077	1.09415	1.1028	1.12813	1.10829	1.06634	1.05971	1.06332	1.05824	1.01329	1.05261	1.05634	1.04524	1.061
1.15613	1.15086	1.12577	1.12211	1.06241	1.16371	1.10004	1.1421	1.08568	1.13591	1.11785	1.10033	1.11209	1.05644	1.20746	1.14775	1.16325	1.14084	1.11546	1.10072	1.11388	1.09373	1.08254	1.06034	1.06793	1.07989	1.0354	1.07407	1.08741	1.10974	1.06611	1.09594	1.19249	1.16533	1.16945	1.15886	1.15347	1.13424	1.12847	1.09664	1.06014	1.10247	1.10624	1.05451	1.08962	1.07645	1.10058	1.10029	1.07494	1.10174
1.04672	0.982977	0.903696	0.931256	0.856698	0.827491	0.885583	0.875134	1.0098	0.912635	0.908056	0.930921	0.813975	0.843208	1.07997	0.956524	0.956418	0.968574	0.979528	0.977283	0.934362	0.967356	0.869388	0.866568	0.906827	0.886356	0.913605	0.942754	0.927988	0.951666	0.837455	0.934077	1.01394	0.952894	0.945674	0.928711	0.898509	0.98026	0.858149	0.955744	1.01685	0.937467	0.833591	0.842341	0.888536	0.983108	0.829236	0.857857	0.845803	0.942294
1.09869	1.07817	0.939968	0.92778	0.95254	0.885398	0.99644	0.931474	1.0262	0.995596	0.960297	0.976032	1.0139	0.917976	1.13328	1.00206	1.05009	1.04462	1.02977	0.987961	0.907601	0.945234	0.927906	0.878621	0.937453	0.958308	0.908691	0.944135	0.955638	0.996103	0.943171	0.96925	1.02229	1.08727	1.01606	1.0717	1.07604	1.05523	1.05232	1.05716	1.19241	0.971754	0.958804	0.917486	0.960811	0.960643	0.979712	0.929164	0.921678	0.946404
1.15099	1.1508	1.10338	1.05064	1.15167	1.16623	1.13094	1.15508	1.11849	1.10419	1.12724	1.10938	1.16126	1.11094	1.18928	1.04607	1.15576	1.09926	1.1526	1.07196	1.02673	1.1053	1.12223	1.12096	1.1252	1.12643	1.08362	1.12783	1.13957	0.912268	1.11317	1.12861	1.14039	1.13129	1.13227	1.09111	1.13137	1.07642	1.13484	1.12876	1.19395	1.1151	1.11277	1.11296	1.12789	1.12945	1.10593	1.12434	1.12129	1.12
1.17413	1.14714	1.1182	1.07407	1.12975	1.13189	1.13	1.16036	1.18041	1.14466	1.14736	1.10835	1.15635	1.10384	1.22064	1.11374	1.17762	1.14389	1.1378	1.08208	0.992618	1.07036	1.08778	1.10213	1.0832	1.10678	1.09783	1.09007	1.10569	0.959498	1.09999	1.09806	1.21012	1.15578	1.18534	1.15079	1.13507	1.15354	1.14074	1.21383	1.22741	1.09952	1.07508	1.10886	1.10231	1.09884	1.10855	1.09299	1.09467	1.09024
1.06372	1.06666	0.977584	0.992156	0.990812	1.05128	1.04948	0.984411	0.9561	1.04657	1.02029	0.99978	1.02042	0.917682	1.12282	1.03054	1.06488	1.00894	0.968366	0.96534	0.770774	0.863848	0.93189	0.966591	0.921644	0.998524	0.949721	0.912679	0.917668	1.00041	1.00001	0.945335	1.06592	1.01337	1.01922	1.05224	1.04301	1.06261	0.96627	1.11368	1.10136	0.93607	0.955533	0.989441	0.967757	0.955802	0.995441	0.963625	0.953338	0.9537
1.06976	1.06544	0.968813	0.973228	1.02477	1.02748	1.0384	1.0638	1.01124	1.03867	1.02194	1.03096	1.03041	1.02232	1.08376	1.03976	1.062	1.06775	1.06539	1.04457	0.991614	1.02655	0.999551	1.02357	0.975423	1.00062	1.0103	1.02512	1.0019	1.0154	1.00706	1.02367	1.07001	1.04263	1.07357	1.05964	1.06025	1.05659	1.03718	1.10152	1.11424	1.03797	1.02197	1.02189	1.02176	0.99518	0.963114	0.982834	0.991315	1.0121
0.98367	1.06927	0.957878	0.987332	0.99988	1.076	1.04006	1.02661	0.901048	1.06535	1.01547	0.994359	1.04572	0.940499	1.06844	1.05244	1.06778	1.03562	0.97861	0.980106	0.808848	0.87256	0.948074	0.977875	0.946341	0.989622	0.94843	0.938317	0.959874	0.972601	0.984357	0.963178	1.06095	1.05758	1.01667	1.07783	1.08621	1.06938	1.05296	1.11674	1.11324	0.956159	0.951381	0.982557	0.977676	0.95602	0.995153	0.955572	0.987771	0.96309
0.98192	1.07228	1.09018	1.12552	1.05871	1.12426	1.09102	1.11184	0.827529	1.08529	0.997379	1.07359	1.06226	1.04316	1.03622	1.12005	1.08664	1.09953	1.10147	1.12474	1.09981	1.09704	1.07573	1.07031	1.0815	1.02621	1.04276	1.04819	1.04744	1.09684	1.06148	1.07486	0.968036	1.10137	0.989514	1.05422	1.04862	1.102	1.05128	0.978749	1.08266	1.08134	1.09803	1.05964	1.04757	0.990609	1.08141	1.06827	1.07325	1.08868
1.08725	1.06278	0.958243	0.993327	0.984147	1.03437	1.025	1.05049	1.0522	1.05341	1.03584	1.00011	0.992497	0.960827	1.11915	1.00696	1.06484	1.05677	1.03623	1.02754	0.795684	0.981324	0.957998	0.976032	0.935749	0.98125	0.970149	0.967969	0.964615	1.00388	0.965962	0.994935	1.10233	1.05617	1.08555	1.08254	1.08626	1.0729	1.04301	1.08289	1.09444	1.00494	0.985501	0.966741	0.987875	0.860666	0.952142	0.947096	0.96503	0.986521
1.10255	1.13588	1.08086	1.11673	1.12219	1.13635	1.11877	1.16795	1.09769	1.11389	1.08263	1.11471	1.13568	1.10395	1.10631	1.03235	1.12606	1.14434	1.13629	1.10644	1.06382	1.08077	1.08908	1.10546	1.07205	1.09777	1.09893	1.09287	1.10117	1.10378	1.08818	1.09346	1.06692	1.14828	1.14052	1.14512	1.16662	1.13093	1.14123	1.15967	1.23268	1.10212	1.10446	1.09723	1.09895	1.09264	1.0942	1.08789	1.09612	1.09395
0.876297	0.97099	0.823	0.838589	0.872877	0.977637	0.951009	0.914373	0.587137	0.832335	0.729677	0.843101	0.915122	0.793366	0.960667	0.965088	0.980394	0.895954	0.780315	0.831042	0.682396	0.749559	0.805663	0.833958	0.794206	0.869629	0.771317	0.772843	0.764664	0.891893	0.877461	0.802692	0.811095	0.901953	0.799251	0.96512	0.939593	0.9616	0.809016	0.992659	1.04048	0.784164	0.863231	0.8644	0.834363	0.837905	0.873995	0.844279	0.815041	0.81828
1.04723	1.00713	0.886668	0.982689	0.982087	0.91649	1.03045	0.952123	1.03546	1.05883	1.0225	0.990857	0.956638	0.925193	1.03511	0.995694	0.995825	0.98541	0.95306	0.978232	0.783747	0.886192	0.912065	0.949885	0.891592	0.974746	0.947846	0.909035	0.900757	0.986025	0.968409	0.939854	1.09974	1.03835	1.02293	1.06587	1.06882	1.06565	1.00486	1.09904	1.19569	0.947082	0.964706	0.965847	0.95617	0.955268	0.956787	0.945061	0.920512	0.903624
1.18291	1.1526	1.04731	1.03872	1.00412	1.11703	1.03392	1.03588	1.09705	1.08015	1.07237	1.0476	1.05533	1.00086	1.10204	1.08407	1.11746	1.14292	1.04859	1.02679	1.02339	1.01056	1.01054	1.00675	1.0155	1.02041	1.019	1.02519	1.05347	1.0392	1.00998	1.05248	1.1344	1.11123	1.15417	1.12907	1.10863	1.11613	1.06863	1.09255	1.01514	1.04991	0.986409	0.99255	1.04998	1.02295	1.02263	1.00801	1.03363	1.06024
1.10788	1.14811	1.06968	1.0248	1.10691	1.16379	1.12807	1.10715	1.06132	1.13677	1.13475	1.08571	1.1391	1.04014	1.21837	1.1148	1.16363	1.113	1.09771	1.05133	0.836309	0.949034	1.03672	1.07359	1.03196	1.09172	1.05047	1.02751	1.03566	0.874219	1.08457	1.05336	1.15835	1.11258	1.14407	1.13656	1.12811	1.13635	1.10069	1.21213	1.17044	1.04549	1.04195	1.08846	1.06609	1.04444	1.08354	1.05873	1.06708	1.04979
0.954102	1.06362	1.10186	1.10122	1.07514	1.10669	1.07684	1.1409	0.993501	1.09027	1.06059	1.08634	1.08579	1.09595	1.05975	0.942113	1.0465	0.902792	1.09977	1.10867	1.10616	1.08039	1.09187	1.08572	1.08678	1.08499	1.0464	1.08753	1.08687	1.0992	1.08172	1.08888	1.10422	1.08998	1.0206	1.06076	1.1043	1.04464	1.11566	1.02134	1.00151	1.00923	1.01933	1.09305	1.08998	1.07511	0.952692	1.05772	1.06307	1.0784
1.15128	1.12517	1.0922	1.11404	1.12186	1.16112	1.11981	1.15186	1.15426	1.14264	1.13139	1.09626	1.13882	1.09205	1.17868	1.05068	1.1513	1.16046	1.15624	1.10139	1.08828	1.05598	1.07219	1.10316	1.07777	1.09758	1.08365	1.08422	1.10952	1.09765	1.06392	1.09653	1.10094	1.15824	1.15748	1.13166	1.15401	1.14701	1.16086	1.19263	1.2413	1.10227	1.08221	1.07488	1.09657	1.04596	1.10437	1.08403	1.09476	1.08713
1.1446	1.11365	1.09583	1.08484	1.09687	1.12498	1.08227	1.13876	1.11373	1.13216	1.13025	1.09565	1.12377	1.08594	1.18629	1.11097	1.13653	1.11847	1.14274	1.09736	1.08701	1.07196	1.06816	1.07162	1.06337	1.07724	1.06738	1.07165	1.08202	1.08698	1.07478	1.08553	1.16072	1.13692	1.14426	1.11606	1.13697	1.11322	1.13036	1.16203	1.20622	1.09265	1.09343	1.07815	1.08529	1.06392	1.08846	1.07475	1.07753	1.07824
0.964168	0.907604	0.694757	0.825569	0.737128	0.839705	0.840665	0.836004	0.740172	0.720067	0.764626	0.772239	0.738718	0.71037	0.97753	0.862352	0.828681	0.903559	0.8031	0.861195	0.739465	0.832194	0.747802	0.780302	0.736752	0.764788	0.810895	0.78683	0.727738	0.86287	0.761278	0.77824	0.823562	0.756403	0.735486	0.754434	0.65777	0.914862	0.606896	0.943027	0.961149	0.789772	0.766307	0.780375	0.73157	0.859033	0.740957	0.754049	0.715321	0.795061
1.09137	1.08396	1.12428	1.09618	1.10125	1.02765	1.10504	1.12617	1.12666	1.12051	1.07501	1.09481	1.08583	1.10441	1.14819	1.06177	1.11607	1.03684	1.09057	1.07656	1.08057	1.09009	1.08986	1.08435	1.09201	1.09245	1.07586	1.10016	1.09705	1.07896	1.0881	1.10868	1.17548	1.12251	1.11841	1.11896	1.08283	1.10795	1.08182	1.10596	1.09747	1.07825	1.05358	1.09808	1.10145	1.10333	1.06472	1.08583	1.06869	1.09032
0.948451	0.958903	0.983335	1.00329	0.966793	0.974617	0.947502	1.04873	0.974994	0.97441	0.948103	0.974436	0.97463	0.981793	0.938962	0.979078	1.01798	0.995981	0.951691	0.978787	0.972049	0.992178	0.961949	0.9706	0.964314	0.96564	0.975326	0.968119	0.97389	0.986283	0.957862	0.97427	0.997178	1.02299	1.01767	1.01834	1.02053	1.00525	1.02313	1.04245	1.06871	0.984079	0.947947	0.961737	0.981729	0.988157	0.988975	0.966853	0.959845	0.952519
1.13905	1.12581	1.04276	1.00664	1.09007	1.10988	1.11	1.12895	1.0613	1.13191	1.10809	1.09321	1.11456	1.082	1.17652	1.11198	1.13953	1.12178	1.13508	1.10727	0.99207	1.05054	1.05517	1.07909	1.02367	1.0594	1.04911	1.06752	1.04824	0.924994	1.0683	1.07615	1.15173	1.11205	1.14013	1.11902	1.13011	1.11169	1.12365	1.15742	1.17936	1.0858	1.09296	1.08101	1.07693	1.027	1.04153	1.05523	1.05243	1.05567
1.05051	1.1287	1.09326	1.12976	1.1215	1.16062	1.14575	1.13291	1.03812	1.01907	1.01347	1.08575	1.13735	1.08952	1.11805	1.11396	1.09604	1.10094	0.912084	1.10565	1.0434	1.05786	1.08071	1.08823	1.08075	1.10277	1.08499	1.06466	1.07813	1.10081	1.07525	1.07574	0.888061	1.12598	1.03528	1.13635	1.15155	1.08088	1.03789	1.09759	1.04727	1.05357	1.0931	1.0884	1.09967	1.06388	1.07215	1.08598	1.09141	1.07935
1.0508	1.10149	1.02385	0.997417	1.0943	1.10383	1.05037	1.15294	1.01221	0.988884	1.0173	1.04481	1.08037	1.0735	1.12936	1.02456	1.10888	1.11948	1.10952	0.994305	1.09224	1.08508	1.04766	1.06829	1.0512	1.06535	1.05141	1.06733	1.07344	1.08812	1.02626	1.07637	1.10892	1.07529	1.13618	1.11363	1.08844	1.09276	1.04233	1.15564	1.14218	1.0955	1.05677	1.05528	1.0709	1.07639	1.03723	1.04312	1.04364	1.06379
1.10709	1.03675	0.910154	0.948805	0.923217	1.0387	0.947779	0.996539	0.938895	0.932479	0.977561	0.945523	0.905523	0.895308	1.13586	0.925374	0.997067	1.07241	1.02408	1.00721	0.918472	0.940553	0.919739	0.950952	0.935415	0.936157	0.933983	0.971224	0.949854	0.849425	0.897015	0.963595	0.967358	0.955726	0.954152	0.927796	0.881102	1.04631	0.846859	1.00786	1.10224	0.978591	0.900742	0.925101	0.908705	0.987751	0.897833	0.912013	0.909243	0.979413
0.914101	1.12912	1.09014	1.13432	1.10018	1.15348	1.12751	1.18352	0.874742	1.06475	0.949001	1.09559	1.14379	1.09035	1.0293	1.16104	1.12682	1.14889	1.06797	1.10007	1.11503	1.09969	1.10053	1.08441	1.08589	1.08301	1.09211	1.08756	1.09786	1.1139	1.08486	1.09724	0.947882	1.16007	1.04998	1.1469	1.11863	1.12682	1.10649	1.13363	1.07564	1.08966	1.12869	1.08347	1.09659	1.0954	1.10322	1.09652	1.09669	1.10535
0.935585	0.967477	0.880996	0.864785	0.894493	0.94121	0.930533	0.9277	0.732728	0.959086	0.804158	0.891634	0.920663	0.832103	1.01898	0.930584	1.00624	0.905492	0.899685	0.90457	0.766703	0.694867	0.825784	0.818647	0.807519	0.874973	0.755712	0.800405	0.793624	0.905331	0.887991	0.808853	0.957441	0.955637	0.889515	0.985457	1.0042	0.9826	0.933806	1.00949	1.1143	0.805861	0.8903	0.873028	0.841756	0.867565	0.910148	0.84276	0.819523	0.833397
1.01799	1.08844	1.09782	1.08489	1.11337	1.11394	1.12409	1.1747	1.17968	1.10257	1.09337	1.09065	1.07579	1.09739	1.10826	0.956612	1.0836	0.93606	1.09874	1.11063	1.04883	1.07487	1.09184	1.09714	1.0857	1.09284	1.09102	1.10303	1.10133	0.98283	1.08224	1.08936	1.13379	1.12403	1.09638	1.10189	1.1404	1.08414	1.17573	1.07859	1.16048	1.01835	1.03666	1.09506	1.09372	1.09884	0.948788	1.06446	1.07595	1.06942
1.14014	1.13818	1.02207	1.03163	1.10008	1.14182	1.12233	1.16929	1.10551	1.02516	1.02407	1.04976	1.13955	1.08276	1.14583	1.11339	1.14945	1.14274	1.04783	0.965023	1.04598	1.02597	1.05865	1.07295	1.04821	1.08125	1.06943	1.05179	1.06636	1.10575	1.06348	1.06597	1.16403	1.10761	1.12332	1.15864	1.09631	1.14253	1.0211	1.21496	1.17636	1.07311	1.08941	1.07114	1.07355	1.05383	1.09716	1.08405	1.05768	1.07918
1.05458	1.09684	1.10052	1.09502	1.09018	1.13006	1.09114	1.14431	1.14872	1.11875	1.10782	1.08782	1.08911	1.09119	1.12555	1.01462	1.08189	0.974116	1.11966	1.1112	1.10352	1.08879	1.08537	1.08626	1.06082	1.07706	1.0846	1.08461	1.08887	1.08371	1.08174	1.08191	1.14985	1.10725	1.10308	1.09444	1.13241	1.07761	1.16575	1.09943	1.15952	1.02678	1.05631	1.09317	1.08714	1.0903	0.966023	1.05979	1.07251	1.06632
1.11677	1.10032	1.02109	1.01306	1.06479	1.07047	1.08042	1.10406	1.05687	1.07425	1.07198	1.06837	1.09086	1.0563	1.13332	1.08221	1.10476	1.10019	1.11323	1.08128	1.01742	1.05527	1.03373	1.05805	1.00333	1.03537	1.03973	1.05067	1.03084	1.02891	1.05117	1.01182	1.12389	1.08206	1.11069	1.08802	1.09999	1.08404	1.08954	1.13926	1.14234	1.04814	1.06899	1.06248	1.02392	1.02374	1.01909	1.02752	1.03236	1.04474
1.0513	1.00234	0.983574	0.85081	1.10598	1.00971	1.1062	1.17547	1.12633	0.902859	0.978736	0.990274	1.03931	1.12069	1.03582	1.1144	1.13952	1.04846	0.979933	0.81267	1.10843	1.13314	1.09278	1.04884	1.08593	1.09082	1.10378	1.10978	1.09461	1.08247	1.09998	1.11409	1.19832	1.04007	1.14868	1.15554	0.986669	1.12555	0.95108	1.09137	1.07471	1.12083	1.10117	1.10272	1.11165	1.09591	1.0889	1.08115	1.06336	1.07395
1.0204	1.00131	0.890139	0.933914	0.918722	0.885523	0.940658	0.829781	0.942459	1.00411	0.970482	0.924291	0.920911	0.864157	1.05047	0.99685	0.969101	0.970151	0.930607	0.924983	0.760994	0.825714	0.857052	0.914497	0.896251	0.899326	0.872657	0.87257	0.899493	0.925905	0.871727	0.897207	1.05862	1.01783	0.960888	1.01509	1.04339	1.00712	0.998717	1.04713	1.04009	0.900074	0.82986	0.889325	0.906394	0.864331	0.875313	0.855853	0.883382	0.878143
1.16817	1.13739	1.1069	1.09144	1.11857	1.14773	1.09902	1.14997	1.16996	1.14106	1.16159	1.10411	1.13287	1.10257	1.21252	1.12734	1.15007	1.15076	1.13537	1.08705	1.07875	1.08991	1.08853	1.09441	1.0745	1.09209	1.09608	1.09224	1.10641	1.0297	1.08777	1.10564	1.1888	1.15348	1.18577	1.13732	1.13384	1.1354	1.1427	1.19293	1.19813	1.1136	1.10041	1.10095	1.10078	1.09915	1.10307	1.09124	1.09716	1.09222
0.963115	0.947315	0.783528	0.798929	0.785919	0.914814	0.824412	0.829184	0.856583	0.879765	0.812379	0.787339	0.841906	0.735377	1.02372	0.941794	0.93467	0.879413	0.820046	0.798798	0.655976	0.673029	0.726189	0.75656	0.697008	0.75577	0.72582	0.681765	0.698135	0.835645	0.783552	0.735039	0.981462	0.85686	0.901124	0.929425	0.925839	0.912946	0.871531	1.04014	1.01657	0.734808	0.775	0.774288	0.764645	0.694058	0.778076	0.753846	0.741051	0.754135
1.12513	1.09432	1.02472	1.05961	1.0525	1.05461	1.05504	1.08841	1.13374	1.09005	1.06182	1.0446	1.09813	1.03674	1.10355	1.01912	1.09658	1.11003	1.09807	1.04812	1.01954	0.994213	1.0036	1.02703	1.00025	1.02136	1.02507	1.00948	1.02408	1.05362	1.00367	1.02639	1.10545	1.10786	1.10604	1.09982	1.10977	1.09185	1.09679	1.15333	1.23982	1.03818	1.0336	1.00711	1.02851	1.00731	1.05066	1.02217	1.01882	1.0195
0.845508	0.790954	0.868638	0.834483	0.760752	0.677575	0.622151	0.72937	0.994339	0.858682	0.842225	0.856443	0.784323	0.814544	0.796987	0.660355	0.625586	0.713536	0.925014	0.864514	0.870451	0.897702	0.828073	0.782438	0.819065	0.80724	0.829505	0.80605	0.835171	0.8852	0.812167	0.85027	0.809999	0.659878	0.757274	0.6597	0.750172	0.6035	0.777867	0.795888	0.965362	0.836819	0.76003	0.798933	0.844388	0.829181	0.805722	0.816469	0.817444	0.814494
1.15689	1.10631	1.06503	1.05599	1.06128	1.00693	1.03799	1.073	1.17423	1.04789	1.0488	1.07349	1.01755	1.04289	1.16188	1.05296	1.0997	1.1093	1.08911	1.03806	1.08296	1.10461	1.03651	1.04087	1.05373	1.05825	1.06336	1.07858	1.08739	1.08673	1.01217	1.08405	1.16124	1.09427	1.1399	1.10962	1.07805	1.09836	1.00866	1.11284	1.13942	1.09198	1.01235	1.02266	1.06764	1.1034	1.01651	1.03517	1.02425	1.08539
1.03013	1.14217	1.09861	1.13247	1.09065	1.18623	1.15583	1.1133	0.832828	1.09001	0.988733	1.07904	1.14374	1.02274	1.10173	1.07647	1.1406	1.12385	0.953398	1.11195	0.977379	0.953014	1.05202	1.0581	1.0441	1.08998	1.04246	1.02942	1.02614	1.10249	1.09634	1.04455	0.990401	1.07989	0.989492	1.07085	1.06856	1.12485	0.96456	1.0903	1.04557	1.02434	1.08776	1.0805	1.05393	1.0974	1.09828	1.06136	1.05561	1.07728
1.14024	1.12333	1.08111	1.07386	1.10387	1.11394	1.10201	1.15673	1.11995	1.12021	1.11976	1.10205	1.13043	1.10344	1.17098	1.10428	1.14178	1.14065	1.15186	1.10116	1.08525	1.09347	1.07932	1.09405	1.06163	1.0786	1.08717	1.08981	1.08783	1.09262	1.08209	1.09639	1.15121	1.13157	1.15497	1.12446	1.14021	1.12213	1.12941	1.17516	1.21214	1.10986	1.10312	1.09227	1.09926	1.06887	1.07635	1.07401	1.07847	1.08563
1.13339	1.16164	1.1394	1.14336	1.04363	1.17899	1.05857	1.1235	0.934857	1.16089	1.14727	1.12905	1.11377	1.07652	1.19662	1.18204	1.16893	1.17198	1.18551	1.15351	1.14818	1.13008	1.09121	1.08973	1.09396	1.08478	1.02925	1.09826	1.11512	1.13816	1.08151	1.1227	1.19749	1.17643	1.17654	1.16152	1.17449	1.14417	1.15722	1.10749	0.949129	1.12708	1.08133	1.06664	1.11296	1.08128	1.0978	1.09926	1.09278	1.12928
0.85475	0.759634	0.999172	1.05296	1.05209	0.861576	1.04897	1.10464	1.15234	1.07758	1.05287	1.0353	0.806168	1.07632	0.824415	0.977034	0.934924	0.895106	0.89046	0.945334	1.05478	1.09785	1.06247	1.06316	1.06118	1.05139	1.07717	1.07667	1.06801	1.07182	1.04865	1.10188	1.10719	1.0408	1.10027	1.07228	0.940929	1.0493	0.951089	0.806671	0.975958	1.11422	1.0356	1.05418	1.08815	1.06126	1.04699	1.05745	1.05351	1.01136
1.09592	1.06769	1.05669	1.06779	1.06455	1.04962	1.01061	1.06803	1.11481	1.04788	1.06072	1.06854	1.01718	1.04156	1.12157	0.987049	1.0566	1.07687	1.09188	1.06033	1.05834	1.07792	1.02778	1.05403	1.04444	1.05545	1.05456	1.05744	1.06796	1.05941	1.01014	1.06075	1.10558	1.06975	1.10801	1.06989	1.08399	1.06706	1.01251	1.08658	1.13465	1.07334	1.00614	1.03282	1.04887	1.06907	0.999526	1.02217	1.02585	1.06318
0.958695	1.13737	1.1406	1.14394	1.07561	1.09959	1.11551	1.15043	0.859763	1.10813	0.990357	1.09514	1.11969	1.07271	1.08365	1.14466	1.15354	1.15397	1.01115	1.10573	1.11744	1.11008	1.08895	1.06991	1.08549	1.07725	1.0738	1.08811	1.10193	1.11902	1.07754	1.1043	1.01816	1.15237	1.04261	1.14163	1.10035	1.13615	1.05678	1.09986	0.999832	1.08435	1.09085	1.06224	1.10222	1.10327	1.1014	1.08846	1.08333	1.10784
0.834779	0.885026	0.821214	0.860117	0.811226	0.906942	0.894848	0.850993	0.741036	0.896377	0.796958	0.834347	0.824675	0.734799	0.924085	0.896261	0.931809	0.807636	0.76895	0.842002	0.622325	0.687607	0.743455	0.780685	0.720592	0.820605	0.776623	0.714601	0.704378	0.842268	0.833542	0.741371	0.874581	0.881963	0.842776	0.930513	0.929016	0.933969	0.84254	0.97062	1.02005	0.723963	0.807476	0.811869	0.780044	0.803191	0.822845	0.797434	0.762799	0.749445
1.09298	1.13822	1.10891	1.08308	1.09584	1.163	1.11808	1.14655	1.19987	1.14113	1.13719	1.09687	1.10122	1.07897	1.1695	1.04853	1.10079	1.02817	1.11478	1.10152	1.02672	1.05314	1.08221	1.08908	1.06429	1.09309	1.08179	1.09228	1.10412	0.968267	1.06925	1.08395	1.16319	1.11988	1.11951	1.11165	1.13388	1.10302	1.17545	1.13661	1.20584	1.03578	1.05556	1.08981	1.0793	1.10432	0.998595	1.07137	1.08516	1.07769
0.886277	0.933103	0.793544	0.723168	1.06947	1.04256	1.11772	1.14012	0.860959	0.654867	0.750825	0.862306	0.951877	1.05213	0.775193	0.961227	1.04227	1.03305	0.818603	0.611126	1.00788	1.05678	1.04446	1.05801	1.04335	1.03461	1.05998	1.04499	1.04027	1.0665	1.04197	1.05854	0.926123	0.886922	0.958444	1.09796	0.878512	1.09151	0.745074	0.88804	1.06258	1.06758	1.06484	1.04635	1.05482	1.00611	1.02722	1.03417	1.0456	1.03001
1.11676	1.09222	1.03474	1.04089	1.09422	1.09728	1.05004	1.12471	1.06277	1.05895	1.07952	1.07505	1.04538	1.06644	1.15171	1.01059	1.09948	1.11173	1.111	1.05016	1.06462	1.08454	1.03845	1.07813	1.04596	1.06903	1.0506	1.06905	1.06976	1.08737	1.03097	1.07604	1.12942	1.09183	1.1408	1.11542	1.1159	1.10712	1.03242	1.12911	1.17759	1.09478	1.04139	1.05821	1.06867	1.05763	1.01113	1.03424	1.04035	1.07279
1.12225	1.10102	1.10981	1.10059	1.09723	1.03887	1.07852	1.11224	1.14792	1.08309	1.07973	1.09474	1.10287	1.08516	1.16379	1.0459	1.12037	1.10729	1.14203	1.07682	1.08569	1.10543	1.07864	1.08696	1.08343	1.07469	1.08672	1.08642	1.09595	1.08791	1.06362	1.08379	1.14322	1.10922	1.14391	1.09182	1.1111	1.08086	1.09663	1.12699	1.11154	1.09911	1.06803	1.07394	1.08726	1.09103	1.09558	1.08172	1.06741	1.09212
1.11359	1.15683	1.16065	1.16653	1.13094	1.20042	1.15955	1.18648	1.03569	1.15163	1.12106	1.1284	1.14926	1.10208	1.17053	1.1224	1.1661	1.10575	1.02145	1.15375	1.09507	1.07961	1.11892	1.1118	1.12303	1.1308	1.06838	1.11138	1.12607	1.14124	1.11189	1.12033	1.15882	1.17524	1.08403	1.15182	1.19652	1.14444	1.13168	1.08545	1.12565	1.09461	1.11288	1.10654	1.13269	1.12069	1.09788	1.11536	1.11969	1.11347
1.03191	1.03395	1.073	1.05445	1.08016	1.07399	0.99838	1.07015	1.10313	1.04087	1.08965	1.06665	1.07124	1.07298	0.979257	0.74617	0.987776	1.018	1.10662	1.0161	1.10267	1.05011	1.07033	1.07614	1.04628	1.07822	1.07445	1.06541	1.0784	1.07749	1.06981	1.06779	0.921296	0.971213	1.04489	0.965006	1.0422	0.967748	1.04373	1.0251	1.1184	1.05847	1.03648	1.07433	1.07961	1.08771	1.06331	1.06631	1.07764	1.05883
0.671372	0.755985	0.533765	0.583797	0.540302	0.68183	0.645854	0.688849	0.653265	0.638034	0.555026	0.516409	0.652023	0.501773	0.789595	0.700194	0.802434	0.719187	0.564447	0.616082	0.548281	0.521295	0.494021	0.496577	0.475359	0.496248	0.494141	0.497998	0.516064	0.552364	0.496607	0.442442	0.746436	0.811908	0.673083	0.799537	0.789152	0.804741	0.81343	0.837612	0.986697	0.46999	0.543237	0.492024	0.466629	0.544093	0.533297	0.498089	0.513013	0.5064
1.09356	1.15978	1.12541	1.10524	1.09725	1.18446	1.10175	1.08758	0.927242	1.13725	1.09239	1.11987	1.18269	1.10013	1.07992	1.10446	1.1372	1.1431	1.07624	1.11211	1.01816	1.04353	1.09562	1.11757	1.09615	1.09426	1.07623	1.07121	1.10489	1.06368	1.10936	1.10964	1.01217	1.12247	1.06352	1.12501	1.15736	1.10668	1.12449	1.08865	1.05071	1.09201	1.05085	1.10827	1.11733	1.03378	1.1222	1.09495	1.13402	1.10792
0.988084	1.0502	1.0713	1.08958	1.08152	1.10849	1.09464	1.13531	1.01737	1.02472	1.01836	1.05335	1.06033	1.05773	1.05525	0.96888	1.05404	0.960442	0.99212	1.08076	1.07143	1.06465	1.06361	1.06648	1.07066	1.06676	1.05029	1.06817	1.06814	1.07807	1.06165	1.05917	1.03044	1.07435	1.00825	1.03879	1.05953	1.04814	1.0562	1.00926	1.08879	1.01388	1.03548	1.06408	1.05998	1.08398	0.983475	1.04901	1.05674	1.04846
1.12479	1.0847	1.14667	1.14663	1.13077	1.08143	1.11995	1.16484	1.21391	1.13678	1.1197	1.11254	1.04012	1.10772	1.15622	1.09522	1.12582	1.12536	1.08741	1.07023	1.1159	1.11735	1.08853	1.11651	1.08767	1.1048	1.11732	1.11261	1.13162	1.10321	1.0677	1.11261	1.17698	1.16328	1.20638	1.16215	1.10844	1.16012	1.11789	1.16113	1.16609	1.12623	1.07303	1.09526	1.11613	1.1318	1.10102	1.09585	1.09541	1.07787
1.04203	0.972518	0.858332	0.948408	0.880872	0.963888	0.908537	0.928981	0.891174	0.813489	0.902189	0.870655	0.837136	0.859449	1.05925	0.904729	0.904819	1.01843	0.856029	0.908845	0.96247	0.983938	0.892961	0.91096	0.924456	0.906663	0.93154	0.952786	0.924701	0.977137	0.861724	0.938004	0.878763	0.8754	0.854067	0.84459	0.702272	0.986324	0.643235	0.967738	0.863786	0.948363	0.84758	0.895217	0.870707	0.972477	0.846813	0.875982	0.867047	0.964472
1.05822	1.13441	1.04782	1.13342	1.07362	1.13333	1.13944	1.1644	0.973601	1.14966	1.07936	1.11838	1.1177	1.0713	1.04928	1.11149	1.12964	1.13429	1.13303	1.14313	1.0874	1.10407	1.09464	1.07147	1.06319	1.07244	1.0515	1.08265	1.08544	1.11989	1.08679	1.1137	1.11229	1.17229	1.08482	1.16608	1.16431	1.15072	1.14735	1.02391	1.17934	1.09797	1.14034	1.05245	1.1072	1.07981	1.0938	1.09944	1.09304	1.10327
1.15134	1.12618	1.11226	1.10507	1.10878	1.14166	1.09218	1.15603	1.14274	1.12515	1.12814	1.0999	1.13375	1.0981	1.17064	1.04491	1.14509	1.14687	1.15616	1.09085	1.1033	1.08762	1.0827	1.09479	1.06649	1.08183	1.09346	1.08281	1.09625	1.09071	1.07824	1.09368	1.12641	1.13807	1.17369	1.12117	1.1404	1.12567	1.14796	1.16608	1.21101	1.10605	1.09471	1.09148	1.09398	1.0835	1.10382	1.08678	1.08958	1.08642
1.12014	1.12334	1.02033	1.09711	1.11551	1.11878	1.11452	1.14674	1.14408	1.12865	1.14462	1.10773	1.11723	1.09174	1.02757	0.8709	1.09106	1.14846	1.1256	1.1073	1.01736	1.05105	1.08307	1.09521	1.05667	1.08809	1.0963	1.0887	1.08776	0.999923	1.07341	1.0975	1.00119	1.12926	1.14297	1.1167	1.13934	1.12136	1.14177	1.08669	1.17866	1.10617	1.08489	1.07633	1.08862	1.0663	1.09586	1.08368	1.09722	1.08919
1.1263	1.07814	0.917645	1.00741	1.00912	1.04736	1.00387	1.06526	1.11922	1.05422	1.08551	1.02398	1.00531	0.973398	1.11401	1.09347	1.04088	1.09636	1.04466	1.04397	0.921282	0.991165	0.97402	0.972054	0.984519	1.00899	0.999144	1.00539	1.014	1.04704	0.970075	1.02185	1.11925	1.08519	1.09804	1.07492	1.0771	1.0843	1.05872	1.15014	1.20727	1.03976	0.971729	0.978332	1.00492	1.02074	0.985238	0.968561	0.998869	1.01519
1.19657	1.17309	1.11744	1.06394	1.15543	1.19536	1.16222	1.14547	1.10711	1.20211	1.16301	1.11462	1.19641	1.11038	1.2066	1.11742	1.19812	1.18423	1.04266	1.11	0.939563	0.984332	1.09272	1.11316	1.10358	1.12242	1.06108	1.08624	1.11436	0.88649	1.0926	1.11084	1.19679	1.16749	1.13629	1.17202	1.18326	1.16479	1.12916	1.1357	1.19798	1.10689	1.08649	1.10543	1.11186	1.06569	1.13254	1.10077	1.12443	1.10241
0.973081	0.939583	0.791487	0.755516	0.748642	0.791291	0.774602	0.753893	0.718832	0.76031	0.760926	0.760854	0.893071	0.794947	0.890286	0.882243	0.891573	0.896501	0.759888	0.736664	0.850139	0.836148	0.796714	0.788813	0.822459	0.788152	0.776223	0.808231	0.820727	0.862386	0.790184	0.830449	0.923501	0.827447	0.768018	0.857905	0.803518	0.854081	0.737892	0.915989	0.762212	0.818394	0.745902	0.779379	0.806887	0.801794	0.850602	0.80977	0.789766	0.823918
1.05653	1.15608	1.12113	1.128	1.11284	1.18891	1.13188	1.14438	0.959887	1.125	1.06512	1.1158	1.14786	1.07629	1.13342	1.17879	1.14229	1.15178	1.15612	1.13146	1.06839	1.07843	1.09309	1.10592	1.08724	1.05201	1.06074	1.03867	1.07255	1.10792	1.09566	1.06742	1.02768	1.15799	1.09487	1.14749	1.17635	1.13408	1.17636	1.07839	1.20251	1.08561	1.10688	1.09501	1.07532	0.974965	1.098	1.08823	1.11743	1.1107
1.20144	1.16077	1.03629	1.14125	1.1137	1.10863	1.13419	1.15914	1.1801	1.13176	1.11792	1.11831	1.11183	1.09419	1.12458	1.04681	1.1093	1.18463	1.13403	1.12242	1.03705	1.06196	1.09117	1.10526	1.0666	1.10011	1.09691	1.09631	1.08913	1.11486	1.08813	1.1016	1.11218	1.12236	1.15805	1.12038	1.11027	1.14738	1.09503	1.18568	1.09911	1.12824	1.08882	1.0985	1.09551	1.09734	1.10205	1.09422	1.08848	1.11653
1.05754	1.10921	1.09116	1.04879	1.11196	1.14542	1.10782	1.15957	1.17309	1.12043	1.12323	1.09736	1.0967	1.09768	1.16128	1.0514	1.10087	1.00504	1.1322	1.12803	1.00384	1.06928	1.08805	1.09691	1.07342	1.08261	1.09412	1.08498	1.08633	0.856242	1.08052	1.08804	1.14676	1.1216	1.11928	1.11161	1.14056	1.09497	1.16617	1.10224	1.17667	1.04283	1.0525	1.09946	1.08594	1.06603	0.968536	1.06583	1.08022	1.07461
1.15049	1.12423	1.09582	1.10509	1.11565	1.10541	1.10486	1.15185	1.18217	1.14728	1.13626	1.11263	1.14173	1.10566	1.19421	1.14558	1.14165	1.14111	1.15643	1.10665	1.08898	1.08208	1.07807	1.08478	1.08397	1.09082	1.1014	1.08725	1.10644	1.10017	1.07315	1.10574	1.18283	1.16499	1.15693	1.13906	1.15104	1.13219	1.15085	1.20765	1.24255	1.11586	1.09828	1.08115	1.10161	1.06351	1.11114	1.08977	1.09298	1.09206
1.11781	1.08304	1.05346	0.97192	1.06279	0.961134	1.01998	1.07159	1.13648	1.04843	1.02928	1.05778	1.07786	1.05459	1.13905	1.07493	1.11114	1.05508	1.10186	1.05659	1.04831	1.06995	1.0279	0.962908	1.04142	1.04602	1.05268	1.05276	1.04156	1.0518	1.0341	1.05494	1.12739	1.09207	1.11492	1.08949	1.07466	1.07658	1.07629	1.1559	1.13976	1.06229	1.02545	1.04054	1.04081	1.06275	1.05521	1.01546	1.01416	1.0491
1.06485	1.03515	0.940757	0.888482	0.940224	0.877817	0.949859	0.990073	1.07435	0.977172	0.944308	0.960171	0.979345	0.936077	1.09071	1.02665	1.051	0.997201	1.00724	0.963704	0.954018	0.983242	0.93302	0.854289	0.934354	0.940068	0.942268	0.955903	0.949936	0.975343	0.935278	0.968994	1.09307	1.04128	1.04461	1.04524	1.01014	1.02958	1.01659	1.07473	1.11101	0.970857	0.939648	0.922519	0.9505	0.980503	0.964546	0.923919	0.915671	0.957441
1.15778	1.13103	1.10134	1.11081	1.01738	1.12842	1.09258	1.10996	1.11101	1.12647	1.12745	1.08639	1.07352	1.0193	1.20037	1.11147	1.13477	1.12423	1.15171	1.10817	0.974387	1.09158	1.06712	1.04062	1.04229	1.0566	1.03264	1.06261	1.08256	1.0912	1.05733	1.072	1.16917	1.13875	1.13123	1.12467	1.1328	1.12318	1.14364	1.03964	1.10924	1.07618	1.08716	1.02276	1.0641	0.984757	1.07962	1.06702	1.07027	1.09128
1.15361	1.13031	1.08972	1.09719	1.00308	1.06633	1.08484	1.09892	1.17251	1.10813	1.10921	1.07697	1.06882	1.01927	1.17505	1.11216	1.12547	1.13279	1.08064	1.05593	1.06468	1.07754	1.06575	1.02564	1.04161	1.04505	1.04684	1.06804	1.08751	1.08388	1.05497	1.08486	1.15105	1.13348	1.14527	1.12341	1.08401	1.11502	1.09733	1.05965	1.09594	1.07894	1.0672	1.01716	1.07656	1.08519	1.09279	1.07668	1.05736	1.08496
1.04526	1.12732	1.11002	1.11042	1.07192	1.11252	1.07431	1.09452	0.96096	1.10541	1.11504	1.08724	1.12623	1.06287	1.18219	1.0763	1.14429	1.10676	1.06693	1.08447	1.0592	1.07979	1.06572	1.06687	1.07322	1.07555	1.04579	1.06147	1.07791	1.09811	1.0668	1.08446	1.14788	1.14481	1.13772	1.12572	1.12853	1.10371	1.08837	1.12167	0.908166	1.07928	1.04573	1.06714	1.07826	1.05994	1.08264	1.06233	1.06443	1.09314
0.940079	1.08379	1.08328	1.07647	1.09391	1.12388	1.12018	1.16672	1.07133	1.07963	1.04678	1.0734	1.07209	1.08618	1.08046	0.953674	1.05097	0.867702	1.06745	1.10333	1.05273	1.05968	1.09067	1.08276	1.09144	1.08903	1.05939	1.09453	1.08657	1.02202	1.07828	1.08306	1.11583	1.10217	1.02258	1.08912	1.11487	1.05884	1.13283	1.03744	1.05923	0.978218	1.02398	1.08831	1.08462	1.06651	0.894273	1.05012	1.05858	1.07318
1.00446	0.94951	0.982235	1.03196	1.04146	0.810572	1.06447	0.887494	1.07872	1.11048	1.05954	1.03871	0.968627	1.00968	1.01705	1.03058	0.97216	0.991985	1.01959	0.990046	0.894399	0.964612	0.992352	1.03389	1.00925	1.03753	1.00986	0.998261	1.01303	1.03297	1.02857	1.02798	1.13144	1.08303	1.02008	1.08137	1.08573	1.07114	1.05942	1.02685	1.15762	1.03964	1.018	1.02712	1.03786	0.994901	1.03378	1.00933	0.992053	0.953655
1.10014	1.08123	1.04518	1.05229	1.08759	1.09902	1.08372	1.12952	1.06752	1.03132	1.0314	1.03888	1.09857	1.06241	1.12553	1.0552	1.10099	1.09049	0.961236	1.00658	1.0403	1.04194	1.05133	1.04798	1.0523	1.05769	1.03079	1.03628	1.05195	1.06401	1.0336	1.0581	1.10869	1.10533	1.09217	1.11464	1.09032	1.08557	1.01725	1.08213	1.08872	1.06716	1.06035	1.05371	1.05994	1.04266	1.07374	1.06266	1.04628	1.05245
1.07701	1.10675	1.08948	1.11846	1.08839	1.12963	1.10148	1.1513	1.08966	1.10823	1.08862	1.08538	1.08997	1.08015	1.05414	0.803413	1.07619	1.00146	1.12796	1.11617	1.09631	1.0825	1.08954	1.08381	1.06496	1.08235	1.06099	1.09408	1.08466	1.10631	1.07768	1.08649	1.02556	1.09629	1.07539	1.07876	1.10703	1.08869	1.11896	1.00644	1.13381	1.0302	1.0499	1.08046	1.07851	1.08068	0.987609	1.06344	1.06767	1.08789
1.10144	1.09671	0.998097	1.00697	1.02763	1.06283	1.0635	1.08568	1.04738	1.07213	1.04957	1.04864	1.06152	1.02536	1.11509	1.0924	1.08952	1.08744	1.09382	1.08311	1.02363	1.0359	1.01675	1.0282	0.98344	1.00747	1.0177	1.0384	1.0124	1.03516	1.0226	1.01955	1.10913	1.07052	1.09838	1.07861	1.08785	1.07327	1.08935	1.11491	1.13495	1.0353	1.05753	1.02952	1.02034	1.02098	0.98948	1.00665	1.00821	1.02892
1.15555	1.14018	1.01437	1.10034	1.11238	1.14369	1.0842	1.17514	1.14126	1.14183	1.16486	1.11546	1.08599	1.0938	1.15161	1.18038	1.09931	1.1579	1.13913	1.12914	1.08845	1.11636	1.08144	1.09878	1.06387	1.09167	1.07528	1.09947	1.09599	1.11311	1.07594	1.11137	1.20277	1.13927	1.18031	1.15021	1.16275	1.12959	1.13389	1.19394	1.23342	1.12856	1.11046	1.08957	1.10418	1.12259	1.03716	1.07987	1.08979	1.10632
1.13416	1.12059	1.11613	1.09491	1.06295	1.04726	1.07697	1.10988	1.14969	1.089	1.08255	1.08755	1.08534	1.0725	1.17901	1.07914	1.13094	1.12157	1.07952	1.06389	1.09138	1.10982	1.07581	1.05111	1.07454	1.0669	1.07671	1.07962	1.09415	1.0837	1.06267	1.09443	1.14287	1.1363	1.15121	1.12878	1.08291	1.11896	1.06052	1.11013	1.03279	1.09438	1.04845	1.05798	1.08773	1.07153	1.08149	1.07277	1.05733	1.09872
1.12809	1.11221	1.084	1.09692	1.08353	1.00788	1.08352	1.11433	1.13706	1.08876	1.05376	1.09649	1.10011	1.09083	1.13431	1.07144	1.09829	1.11646	1.11984	1.08969	1.06013	1.09508	1.07221	1.08268	1.06402	1.06213	1.08568	1.06875	1.07945	1.09107	1.06473	1.08375	1.12477	1.09785	1.11532	1.09581	1.08859	1.09393	1.07469	1.14457	1.16865	1.09486	1.05206	1.07441	1.08415	1.07505	1.08692	1.07502	1.06074	1.0797
1.09924	1.12464	1.06043	1.09557	1.10948	1.11769	1.12051	1.14228	1.12356	0.992794	1.02552	1.0966	1.13046	1.08397	1.15688	1.11647	1.09729	1.14418	1.07581	1.09943	1.01352	1.05123	1.07464	1.09408	1.06765	1.09556	1.08628	1.07451	1.08421	1.08579	1.08695	1.06966	0.91882	1.12201	1.13408	1.10676	1.11201	1.07881	1.08279	1.15677	1.1582	1.09823	1.07752	1.09524	1.08069	1.09196	1.09008	1.06674	1.08543	1.08558
1.13335	1.1553	1.12825	1.07648	1.13149	1.13954	1.12368	1.14798	1.0814	1.14684	1.10567	1.1134	1.1709	1.09875	1.18512	1.11808	1.18135	1.16982	1.09995	1.0908	0.973008	1.05597	1.08898	1.1062	1.0906	1.10862	1.09727	1.08525	1.11206	0.957718	1.09506	1.09301	1.15864	1.15479	1.13629	1.15365	1.16535	1.146	1.11852	1.17603	1.21557	1.10712	1.07824	1.10573	1.09962	1.0873	1.1316	1.09662	1.11018	1.09664
1.15751	1.13653	1.07485	1.0285	1.11288	1.10418	1.07121	1.12409	0.950343	1.13808	1.08633	1.1031	1.10359	1.07307	1.18534	1.12351	1.14461	1.11292	1.14306	1.09646	1.05067	1.06935	1.0636	1.0304	1.08003	1.08817	0.996797	1.07392	1.07821	1.09077	1.07007	1.09648	1.14753	1.15678	1.11297	1.14596	1.14955	1.12915	1.11003	1.11908	1.16356	1.10449	1.07049	1.07728	1.08758	1.04153	1.08474	1.05336	1.07114	1.0915
1.08224	1.10722	1.08993	1.14446	1.07009	1.13119	1.12976	1.13366	1.05071	1.07611	1.06925	1.08026	1.11722	1.07829	1.14677	1.04155	1.07347	1.06027	1.1307	1.14653	1.02618	1.11573	1.1023	1.09756	1.09114	1.08389	1.1076	1.09596	1.08512	1.11141	1.09765	1.09763	1.04932	1.05569	1.01697	1.00206	0.996769	1.08974	1.04562	1.09346	0.995009	1.06287	1.07304	1.10296	1.07261	1.03389	1.04114	1.07709	1.08028	1.11571
1.08824	1.1357	1.10172	1.12002	1.12807	1.14784	1.11969	1.16924	1.13359	1.14947	1.12731	1.11162	1.11147	1.10433	1.20801	1.07513	1.13792	1.07935	1.16304	1.14819	1.01848	1.12117	1.08396	1.10988	1.07528	1.10009	1.09308	1.09381	1.09392	1.10382	1.07782	1.09775	1.19764	1.14818	1.16762	1.14544	1.18396	1.1297	1.15839	1.18103	1.07653	1.08424	1.08033	1.10067	1.10106	1.00875	0.992071	1.0575	1.07783	1.10447
1.1136	1.04755	1.04409	1.09448	1.05977	0.991621	1.00816	1.04033	1.13837	1.04799	1.06835	1.07484	0.943856	1.02809	1.13707	1.02168	1.02947	1.07174	1.05691	1.07373	1.07928	1.12205	1.02263	1.04859	1.06159	1.05416	1.07832	1.08771	1.08189	1.10365	0.984615	1.08233	1.11576	1.06202	1.08816	1.04115	1.00816	1.06985	0.931719	1.07063	1.07367	1.0951	0.985581	1.02039	1.04448	1.10239	0.969149	1.01229	1.01189	1.08453
1.03124	1.01746	1.11667	1.10318	1.08849	1.02887	1.04653	0.984223	1.14799	1.14409	1.0849	1.10354	1.05614	1.06732	1.03012	0.892294	0.975056	0.985641	1.12513	1.0591	1.0503	0.933404	1.07894	1.09367	1.06947	1.08878	1.05703	1.07781	1.10546	1.09953	1.07724	1.07887	1.0233	0.989294	1.02309	0.955428	1.06361	0.952711	1.10088	1.01568	1.16566	1.05604	1.05667	1.08417	1.09234	1.12777	1.0901	1.0592	1.08445	1.05551
0.644684	0.703086	1.04226	1.01789	1.0339	0.928553	1.06489	1.09065	0.852036	1.06738	0.932086	0.99168	0.815054	1.03078	0.763416	0.990833	0.985444	0.841061	0.858275	0.917061	1.01091	1.02256	1.02795	1.02953	1.02557	0.99875	1.02127	0.993891	1.01254	0.997981	1.04436	1.02756	0.977906	1.06559	1.00479	1.07223	0.991951	1.05993	1.03016	0.724105	0.992763	1.03338	1.04697	1.03414	1.04719	0.947262	1.06104	1.02512	1.04519	0.93329
0.877777	0.899506	0.830683	0.90761	0.997428	0.94982	1.01457	1.07215	0.947155	0.977456	0.957118	0.952822	0.830517	0.950182	0.9377	1.08002	0.991459	0.951851	0.832351	0.900379	0.857607	0.955678	0.924789	0.946371	0.923556	0.970216	0.951812	0.956753	0.933885	0.894467	0.938579	0.97575	1.09848	1.0541	1.05311	1.10996	0.994086	1.08721	0.923565	1.00938	1.06029	0.989616	0.96052	0.956971	0.965758	0.984411	0.901066	0.930938	0.931176	0.926225
0.786153	0.771977	0.745027	0.841106	0.798243	0.741047	0.729151	0.744212	0.866226	0.852225	0.845019	0.851119	0.724197	0.816027	0.746199	0.820871	0.694359	0.749921	0.835777	0.856819	0.765798	0.81631	0.793769	0.842125	0.818406	0.829737	0.831814	0.832545	0.836498	0.876764	0.797482	0.849176	0.823855	0.805237	0.800986	0.815432	0.84174	0.780211	0.832746	0.868671	0.930059	0.841061	0.722684	0.822488	0.833071	0.84643	0.732787	0.772696	0.81249	0.797601
0.706936	0.64696	1.01667	1.02619	1.09154	0.868492	1.15239	1.15234	1.12499	1.077	1.00076	1.02109	0.744796	1.10012	0.761507	1.00262	1.00776	0.835818	0.853051	0.884419	1.06146	1.01452	1.08011	1.09034	1.07745	1.07515	1.07905	1.09429	1.08083	1.0383	1.09643	1.07	1.1775	1.11536	1.14591	1.16763	1.01584	1.15175	1.06094	0.721057	1.06385	1.09272	1.1154	1.08731	1.08492	1.10456	1.0968	1.08032	1.07366	0.967493
0.949912	0.985833	0.956463	0.979409	1.03988	0.986863	1.06259	1.1033	0.977003	1.03968	0.980902	1.03176	0.994114	1.03926	0.990754	1.06698	1.05462	1.01215	0.997258	1.04253	1.00456	1.04457	1.01712	1.00262	0.989585	1.00669	1.01617	1.0323	1.00464	1.01919	1.02822	1.0383	1.02015	1.09315	1.07579	1.09556	1.07659	1.06457	1.07602	1.02633	1.10643	1.04889	1.06098	1.03128	1.0373	1.01709	0.996748	0.997001	1.00719	0.995509
1.08106	1.05048	0.997679	0.976987	1.04631	1.04002	1.02855	1.07959	1.08945	1.07455	1.08041	1.06962	0.972202	1.04173	1.10921	1.09589	1.06851	1.08044	1.08502	1.08806	0.973221	1.05691	1.01407	1.052	1.01823	1.02976	1.04475	1.06743	1.04427	0.871421	0.999134	1.06163	1.13127	1.07396	1.12837	1.09001	1.08382	1.08431	1.04271	1.07774	1.10533	1.08235	1.00689	1.02774	1.04602	1.03328	0.944287	0.996358	1.0139	1.04249
1.09675	1.11309	0.883946	0.982862	1.08755	1.08855	1.10408	1.10645	1.02245	0.923822	1.0041	1.02553	1.08744	1.06398	0.894482	0.908609	1.03936	1.13691	1.0456	0.961281	1.03824	1.0666	1.06633	1.07307	1.05115	1.05879	1.07378	1.07457	1.05548	1.10224	1.05233	1.08274	0.975319	1.00815	1.03431	1.08225	1.01913	1.09122	0.953827	0.999328	1.11667	1.08743	1.07755	1.04865	1.06568	1.09012	1.05306	1.05902	1.06943	1.0926
1.05173	1.04148	0.936796	0.975643	0.946958	0.958438	1.01985	0.922193	1.00186	1.03593	1.01547	0.979145	0.992175	0.913525	1.08216	1.02631	1.00825	1.0158	1.02797	0.977155	0.81057	0.88509	0.928441	0.963305	0.950031	0.955992	0.939877	0.932012	0.9538	0.967678	0.952027	0.939749	1.07158	1.03202	0.970942	1.02805	1.02789	1.05154	1.01664	1.04348	1.12298	0.945544	0.913911	0.942238	0.942302	0.897021	0.957429	0.937279	0.953979	0.954478
0.896808	1.06606	1.02983	1.04535	1.05586	1.12842	1.10323	1.11166	0.665191	1.04307	0.889518	1.05593	1.07596	1.05281	0.940696	1.03334	1.08529	1.04146	1.06276	1.03782	0.981764	0.94723	1.06434	1.07788	1.07186	1.06909	0.978004	1.05746	1.06239	1.08864	1.08194	1.06814	0.916075	1.0811	0.946681	1.09653	1.07443	1.09941	1.04697	1.002	1.00682	1.0324	1.03367	1.07004	1.07415	1.02665	1.06273	1.04127	1.06756	1.06356
1.13054	1.11461	0.8922	0.7632	1.10294	1.10745	1.10269	1.17837	1.05209	0.759551	0.908378	0.948141	1.10919	1.10494	1.06702	1.11954	1.14536	1.13092	1.03613	0.727578	1.09423	1.11629	1.07933	1.08773	1.06435	1.08065	1.08662	1.0927	1.08571	1.09489	1.08168	1.09143	1.16897	0.950166	1.10492	1.13253	0.9891	1.10175	0.894388	1.18345	1.18561	1.10827	1.10172	1.09348	1.09934	1.09112	1.05509	1.07714	1.05901	1.08456
1.0242	1.13254	1.09716	1.10355	1.0979	1.08043	1.13906	1.16305	1.14381	1.03839	0.998457	1.08558	1.11445	1.10431	1.12435	1.05822	1.08639	0.993428	1.05354	1.09053	1.07014	1.0855	1.10111	1.09178	1.08714	1.09417	1.09179	1.10196	1.10294	1.08617	1.08683	1.10005	1.01468	1.11745	1.06399	1.12286	1.098	1.07923	1.10134	1.11909	1.09182	1.02933	1.04066	1.10106	1.09929	1.10984	0.979543	1.07403	1.0711	1.10037
0.604042	0.539684	0.891695	0.872688	0.969009	0.792407	1.05565	1.08352	0.988948	0.874857	0.882824	0.900027	0.655744	1.0006	0.672679	0.910891	0.913703	0.707411	0.680728	0.766958	0.991433	1.02573	0.995598	0.972289	0.972019	0.977841	1.00239	0.990568	0.95654	0.974474	1.02152	1.00853	0.958967	0.976969	1.03226	1.05356	0.8799	1.01228	0.883563	0.564449	0.881988	1.01673	1.04507	0.997428	1.01852	0.988648	0.992203	0.997198	0.972851	0.871919
1.0951	1.12132	1.1072	1.11726	1.10605	1.12054	1.11211	1.104	1.06891	1.1223	1.05963	1.0974	1.12998	1.07666	1.10998	1.0963	1.14537	1.1126	1.08394	1.09062	1.03827	1.04432	1.05825	1.07547	1.04184	1.09193	1.08494	1.05319	1.04501	1.09507	1.09936	1.06359	1.12363	1.11358	1.1169	1.12237	1.13514	1.13122	1.09596	1.18637	1.22428	1.05483	1.0948	1.0927	1.08148	1.10973	1.09986	1.0851	1.067	1.06467
1.04069	1.06146	0.869389	0.987501	0.962163	1.00727	1.01342	1.04256	1.0063	1.02052	0.987003	0.971452	1.00565	0.930741	1.00351	0.937827	1.02784	1.01499	0.962851	1.00346	0.865077	0.913819	0.917806	0.932351	0.863228	0.935795	0.937759	0.9082	0.884645	0.980902	0.952342	0.926334	1.02457	1.03584	1.0398	1.06136	1.07195	1.05066	1.03705	1.10927	1.17461	0.920286	0.974798	0.946807	0.936286	0.967701	0.92549	0.936195	0.91475	0.926644
1.05335	1.10564	1.11494	1.11543	1.11264	1.13104	1.09714	1.15199	1.17606	1.13711	1.13044	1.10599	1.08578	1.09755	1.11846	0.935504	1.09762	0.98216	1.14728	1.11761	1.10836	1.0942	1.09534	1.09705	1.07419	1.09707	1.09792	1.10502	1.10461	1.09008	1.08138	1.09514	1.1476	1.12564	1.14083	1.11962	1.17428	1.08955	1.19135	1.1042	1.14774	1.03937	1.05845	1.09799	1.10056	1.1115	0.971363	1.06545	1.07483	1.08766
1.04508	1.07369	1.08291	1.09417	1.05476	1.09406	1.06992	1.09639	1.09503	1.07116	1.0775	1.06731	1.0604	1.06041	1.07568	0.903787	1.05745	0.945312	1.09902	1.09417	1.0664	1.07255	1.0698	1.07043	1.06912	1.05707	1.07317	1.07218	1.06719	1.0742	1.05929	1.05399	1.07125	1.06869	1.05579	1.02544	1.08215	1.03645	1.10403	1.03086	0.878691	1.01136	0.995998	1.06506	1.06429	1.02054	0.961847	1.04081	1.05259	1.06906
1.10217	1.11716	1.00915	1.01035	1.08673	1.10054	1.08085	1.125	1.06228	1.00388	1.01212	1.07197	1.0748	1.07509	1.15448	1.12345	1.09961	1.12795	1.09232	1.07067	1.05496	1.04695	1.04741	1.07883	1.03172	1.05639	1.04977	1.07383	1.05704	1.0732	1.04928	1.06907	1.02439	1.07662	1.12591	1.11165	1.10982	1.07873	1.05646	1.15532	1.16276	1.08728	1.07382	1.07021	1.07248	1.06793	1.0032	1.02841	1.04013	1.06833
1.15735	1.10266	1.03354	1.05616	1.09083	1.0555	1.08446	1.09001	1.1515	1.09627	1.11185	1.0737	1.06672	1.07254	1.17961	1.12846	1.09483	1.12181	1.12219	1.0904	0.924683	1.10529	1.05338	1.06238	1.04404	1.078	1.08504	1.0725	1.05582	1.09194	1.06794	1.09225	1.17753	1.08863	1.1358	1.10503	1.08461	1.12105	1.06697	1.18102	1.17542	1.10681	1.08473	1.08185	1.07461	0.994372	1.05108	1.04504	1.05715	1.06914
0.602851	0.504688	0.876234	0.791259	0.925392	0.714098	0.902849	0.987405	0.99698	0.901366	0.8856	0.863815	0.591372	0.960542	0.660247	0.847892	0.844518	0.650085	0.732599	0.739194	0.993265	1.00021	0.928911	0.901384	0.936101	0.926274	0.950731	0.957376	0.936299	0.920321	0.937763	0.96774	1.03846	0.911686	1.00952	0.976764	0.834074	0.932411	0.861408	0.592339	0.894741	0.983442	0.942102	0.936361	0.96305	0.939989	0.906539	0.91352	0.921642	0.82649
1.02901	1.00819	0.897324	0.923488	0.920431	0.994013	0.986527	0.938292	0.866803	1.00798	0.946913	0.93297	0.948671	0.839877	1.10079	0.994342	1.03179	0.940839	0.917443	0.917791	0.694768	0.775556	0.83799	0.883418	0.829648	0.921137	0.838535	0.817925	0.820105	0.935373	0.914049	0.859298	1.04928	0.984646	0.965443	1.02699	1.03398	1.02338	0.933408	1.08367	1.13606	0.853452	0.894598	0.90084	0.889241	0.855956	0.924575	0.888671	0.861292	0.861606
1.09023	1.02214	0.936369	0.91766	0.986688	1.02157	0.95705	1.04207	0.991269	0.925934	0.977322	0.959003	0.920793	0.967308	1.04207	0.81787	1.01133	1.03292	1.01345	0.896942	1.03067	1.01327	0.96666	0.98046	0.971164	0.990133	0.949526	1.00435	1.00415	1.02209	0.941197	1.00542	0.978036	0.977806	1.04074	1.02764	0.975947	1.03407	0.907493	0.986819	1.05615	1.01619	0.937219	0.958955	0.986788	0.978813	0.932209	0.959959	0.959914	1.00539
0.972871	1.00326	1.06977	1.0989	1.076	1.10863	1.13922	1.14742	1.05614	1.1748	1.05335	1.09087	1.0403	1.07696	1.02855	1.06729	1.12226	1.05988	1.04328	1.05701	0.998371	0.8751	1.06106	1.0792	1.05828	1.076	1.03189	1.05499	1.07908	1.08566	1.07528	1.07583	1.1208	1.15456	1.10477	1.15472	1.15085	1.15876	1.14017	1.03567	1.1269	1.06716	1.06552	1.06155	1.09747	1.02707	1.11059	1.05323	1.07785	1.04373
1.1301	1.13855	1.0765	1.10705	1.07818	1.11381	1.0413	1.07258	1.10653	1.11241	1.13328	1.07844	1.0174	1.02302	1.23939	1.12258	1.10755	1.13131	1.06327	1.06509	1.05214	1.07398	1.01314	1.05992	1.04126	1.0321	1.04103	1.04009	1.06878	1.06315	0.981792	1.05978	1.18777	1.14339	1.17468	1.13632	1.11307	1.11833	1.05527	1.16317	1.0481	1.06862	0.983418	1.01844	1.04955	1.02832	0.970192	1.00714	1.03016	1.07776
1.05116	1.02532	0.769156	0.88632	0.927441	0.988791	0.934559	0.988237	1.02332	0.803814	0.887797	0.886058	0.875855	0.887986	1.03606	1.03667	0.957514	1.05543	0.911508	0.88106	0.850096	0.96042	0.878062	0.922444	0.888003	0.918138	0.921528	0.926578	0.924067	0.977509	0.859413	0.918919	0.992178	0.962068	0.991255	1.02404	0.96377	1.02727	0.858512	1.087	1.11425	0.953555	0.898487	0.88401	0.893405	0.914542	0.825569	0.871441	0.888763	0.946192
1.01632	1.11645	1.11058	1.11702	1.1234	1.14593	1.11051	1.18524	1.05908	1.03973	1.07858	1.09101	1.13766	1.11234	1.17911	1.11846	1.14386	1.14758	1.08483	1.0879	1.11623	1.11952	1.09764	1.10177	1.08808	1.0978	1.10001	1.09012	1.10183	1.09763	1.08895	1.09628	1.02398	1.15777	1.16772	1.14523	1.12652	1.11335	1.1149	1.16881	1.04672	1.10963	1.1105	1.10077	1.10556	1.10513	1.10146	1.08962	1.0949	1.09435
1.16654	1.14554	1.13363	1.11537	1.11737	1.08675	1.11354	1.10383	1.18183	1.1292	1.12247	1.10203	1.12106	1.09797	1.19641	1.14208	1.14604	1.13137	1.09239	1.09208	1.09613	1.09819	1.07603	1.06901	1.07614	1.09733	1.10528	1.0952	1.08418	1.09819	1.09088	1.09813	1.17566	1.13544	1.16442	1.13073	1.09122	1.13839	1.1117	1.22572	1.16026	1.08605	1.09243	1.09614	1.09844	1.13313	1.11761	1.09668	1.08196	1.08119
1.08701	1.06497	0.986311	0.929453	1.04162	0.997025	1.02191	1.06361	1.04462	1.02344	1.01828	1.03382	1.03628	1.03475	1.1112	1.05875	1.08076	1.04219	1.06804	1.03567	1.02903	1.06059	1.00897	0.981443	1.00184	1.01768	1.02665	1.04351	1.01582	1.03073	1.0195	1.03778	1.11154	1.05313	1.09203	1.06636	1.05255	1.05821	1.03236	1.10881	1.10614	1.04901	1.02908	1.0327	1.02601	1.02747	0.984536	0.985749	0.995963	1.0247
1.05713	1.08801	1.09922	1.09173	1.11971	1.12309	1.12598	1.1666	1.17337	1.11955	1.10949	1.09664	1.09333	1.10018	1.08623	0.936246	1.08713	0.966359	1.11285	1.12484	1.05215	1.0709	1.09668	1.09677	1.08963	1.09791	1.0662	1.10033	1.10066	0.982496	1.08419	1.09566	1.11338	1.13212	1.10218	1.10858	1.15096	1.0821	1.18564	1.02606	1.18588	1.03341	1.05965	1.08608	1.10212	1.09157	0.9844	1.07759	1.08517	1.07101
[truncated: 65 more rows]
[truncated: 282 more columns]

## Sheet: InterRDM_correlation
	CATS	THINGS	Binder65
CATS	1	0.292744	0.136975
THINGS	0.292744	1	0.240448
Binder65	0.136975	0.240448	1

## Sheet: panelb_CATS-SPOSE_correlation
Model ID/SPOSE features	0	1	2	3	4	5	6	7	8	9	10	11	12	13	14	15	16	17	18	19	20	21	22	23	24	25	26	27	28	29	30	31	32	33	34	35	36	37	38	39	40	41	42	43	44	45	46	47	48
[truncated: 30 more rows]
