# Supplementary material for: A neural network for modeling human concept formation, understanding and communication
Source: Nat Comput Sci. 2026 Feb 19;6(5):497–511. doi: 10.1038/s43588-026-00956-4 (PMC13216063; doi:10.1038/s43588-026-00956-4)
Supplement: Supplementary file 6 — Gephi node and edge information, RDMs for translation module and accuracy for Fig. 4. [file 43588_2026_956_MOESM6_ESM.zip]

Archive with 10 entries (9 files):
- Figure4/
- Figure4/Fig_4a_Edge_information_speaker.csv
- Figure4/Fig_4a_Nods_information_speaker.csv
- Figure4/Fig_4b_Edge_information_listener1.csv
- Figure4/Fig_4b_Nods_information_listener1.csv
- Figure4/fig_4d_rdm_3rd.csv
- Figure4/fig_4d_rdm_7th.csv
- Figure4/fig_4d_rdm_input.csv
- Figure4/fig_4d_rdm_output.csv
- Figure4/fig_4e_cifar100_comm_acc.csv
