# Supplementary material for: A neural network for modeling human concept formation, understanding and communication
Source: Nat Comput Sci. 2026 Feb 19;6(5):497–511. doi: 10.1038/s43588-026-00956-4 (PMC13216063; doi:10.1038/s43588-026-00956-4)
Supplement: Supplementary file 6 — Gephi node and edge information, RDMs for translation module and accuracy for Fig. 4. [file 43588_2026_956_MOESM6_ESM.zip › Figure4/Fig_4a_Edge_information_speaker.csv]

Source	Target	Type	Id	Label	Weight
1	84	Undirected	1		0.812
2	47	Undirected	2		0.744
3	36	Undirected	3		0.934
3	55	Undirected	4		0.810
4	20	Undirected	5		0.828
4	32	Undirected	6		0.863
4	56	Undirected	7		0.890
4	67	Undirected	8		0.857
5	56	Undirected	9		0.897
6	26	Undirected	10		0.869
6	82	Undirected	11		0.790
7	15	Undirected	12		0.788
8	30	Undirected	13		0.774
9	49	Undirected	14		0.865
10	42	Undirected	15		0.722
11	62	Undirected	16		0.854
12	36	Undirected	17		0.967
13	38	Undirected	18		0.855
14	82	Undirected	19		0.898
15	30	Undirected	20		0.784
16	44	Undirected	21		0.765
17	41	Undirected	22		0.847
17	87	Undirected	23		0.813
18	77	Undirected	24		0.687
19	81	Undirected	25		0.715
20	39	Undirected	26		0.821
21	26	Undirected	27		0.793
21	87	Undirected	28		0.837
22	65	Undirected	29		0.799
23	62	Undirected	30		0.880
24	72	Undirected	31		0.890
25	62	Undirected	32		0.704
27	46	Undirected	33		0.857
28	45	Undirected	34		0.836
29	41	Undirected	35		0.864
31	74	Undirected	36		0.914
33	51	Undirected	37		0.856
34	97	Undirected	38		0.874
35	81	Undirected	39		0.888
37	3	Undirected	40		0.832
37	44	Undirected	41		0.757
38	82	Undirected	42		0.826
40	61	Undirected	43		0.638
42	91	Undirected	44		0.766
43	60	Undirected	45		0.789
45	92	Undirected	46		0.864
47	36	Undirected	47		0.929
48	53	Undirected	48		0.478
48	97	Undirected	49		0.774
49	59	Undirected	50		0.898
50	24	Undirected	51		0.821
51	56	Undirected	52		0.903
52	78	Undirected	53		0.809
54	84	Undirected	54		0.746
55	93	Undirected	55		0.873
56	78	Undirected	56		0.868
57	13	Undirected	57		0.842
57	72	Undirected	58		0.778
58	11	Undirected	59		0.723
58	84	Undirected	60		0.760
59	14	Undirected	61		0.887
60	24	Undirected	62		0.748
61	69	Undirected	63		0.690
63	71	Undirected	64		0.911
64	5	Undirected	65		0.809
65	67	Undirected	66		0.893
66	78	Undirected	67		0.827
67	49	Undirected	68		0.820
68	94	Undirected	69		0.905
69	91	Undirected	70		0.773
70	61	Undirected	71		0.623
71	93	Undirected	72		0.922
73	56	Undirected	73		0.902
73	94	Undirected	74		0.861
75	51	Undirected	75		0.870
76	67	Undirected	76		0.851
77	95	Undirected	77		0.747
78	8	Undirected	78		0.786
79	51	Undirected	79		0.806
79	100	Undirected	80		0.745
80	66	Undirected	81		0.823
81	78	Undirected	82		0.845
83	84	Undirected	83		0.685
84	93	Undirected	84		0.832
85	6	Undirected	85		0.833
86	38	Undirected	86		0.852
88	65	Undirected	87		0.837
88	95	Undirected	88		0.819
89	98	Undirected	89		0.771
90	82	Undirected	90		0.796
91	82	Undirected	91		0.866
92	56	Undirected	92		0.867
93	15	Undirected	93		0.828
96	31	Undirected	94		0.904
96	73	Undirected	95		0.846
97	60	Undirected	96		0.765
98	67	Undirected	97		0.890
99	27	Undirected	98		0.838
99	36	Undirected	99		0.931
