# Supplementary material for: A neural network for modeling human concept formation, understanding and communication
Source: Nat Comput Sci. 2026 Feb 19;6(5):497–511. doi: 10.1038/s43588-026-00956-4 (PMC13216063; doi:10.1038/s43588-026-00956-4)
Supplement: Supplementary file 6 — Gephi node and edge information, RDMs for translation module and accuracy for Fig. 4. [file 43588_2026_956_MOESM6_ESM.zip › Figure4/Fig_4a_Nods_information_speaker.csv]

Id	Label	Modularity Class
1	apple	3
2	aquarium_fish	12
3	baby	12
4	bear	1
5	beaver	1
6	bed	14
7	bee	12
8	beetle	12
9	bicycle	14
10	bottle	4
11	bowl	13
12	boy	12
13	bridge	14
14	bus	14
15	butterfly	12
16	camel	12
17	can	14
18	castle	7
19	caterpillar	11
20	cattle	1
21	chair	14
22	chimpanzee	1
23	clock	13
24	cloud	8
25	cockroach	13
26	couch	14
27	crab	12
28	crocodile	1
29	cup	14
30	dinosaur	12
31	dolphin	1
32	elephant	1
33	flatfish	1
34	forest	8
35	fox	12
36	girl	12
37	hamster	12
38	house	14
39	kangaroo	1
40	keyboard	9
41	lamp	14
42	lawn_mower	4
43	leopard	8
44	lion	12
45	lizard	1
46	lobster	12
47	man	12
48	maple_tree	10
49	motorcycle	14
50	mountain	8
51	mouse	1
52	mushroom	12
53	oak_tree	16
54	orange	3
55	orchid	12
56	otter	1
57	palm_tree	8
58	pear	3
59	pickup_truck	14
60	pine_tree	8
61	plain	15
62	plate	13
63	poppy	12
64	porcupine	1
65	possum	1
66	rabbit	12
67	raccoon	1
68	ray	1
69	road	15
70	rocket	5
71	rose	12
72	sea	8
73	seal	1
74	shark	1
75	shrew	1
76	skunk	1
77	skyscraper	7
78	snail	12
79	snake	6
80	spider	12
81	squirrel	12
82	streetcar	14
83	sunflower	3
84	sweet_pepper	3
85	table	14
86	tank	14
87	telephone	14
88	television	7
89	tiger	2
90	tractor	14
91	train	14
92	trout	1
93	tulip	12
94	turtle	1
95	wardrobe	7
96	whale	1
97	willow_tree	8
98	wolf	1
99	woman	12
100	worm	6
