# Supplementary material for: A neural network for modeling human concept formation, understanding and communication
Source: Nat Comput Sci. 2026 Feb 19;6(5):497–511. doi: 10.1038/s43588-026-00956-4 (PMC13216063; doi:10.1038/s43588-026-00956-4)
Supplement: Supplementary file 6 — Gephi node and edge information, RDMs for translation module and accuracy for Fig. 4. [file 43588_2026_956_MOESM6_ESM.zip › Figure4/Fig_4b_Edge_information_listener1.csv]

Source	Target	Type	Id	Label	Weight
1	83	Undirected	1		0.781
2	11	Undirected	2		0.922
3	4	Undirected	3		0.924
3	13	Undirected	4		0.848
3	31	Undirected	5		0.926
4	43	Undirected	6		0.939
5	84	Undirected	7		0.845
6	82	Undirected	8		0.763
7	24	Undirected	9		0.844
8	45	Undirected	10		0.845
8	66	Undirected	11		0.825
9	28	Undirected	12		0.869
10	22	Undirected	13		0.807
10	70	Undirected	14		0.791
12	37	Undirected	15		0.811
13	48	Undirected	16		0.879
13	81	Undirected	17		0.940
13	87	Undirected	18		0.867
14	18	Undirected	19		0.805
15	29	Undirected	20		0.882
15	38	Undirected	21		0.906
16	87	Undirected	22		0.833
17	60	Undirected	23		0.754
17	76	Undirected	24		0.728
18	80	Undirected	25		0.839
19	3	Undirected	26		0.862
20	5	Undirected	27		0.841
21	75	Undirected	28		0.877
22	61	Undirected	29		0.853
23	71	Undirected	30		0.862
24	36	Undirected	31		0.836
25	39	Undirected	32		0.788
26	11	Undirected	33		0.840
27	80	Undirected	34		0.886
28	40	Undirected	35		0.870
30	12	Undirected	36		0.803
30	67	Undirected	37		0.783
32	2	Undirected	38		0.867
33	97	Undirected	39		0.770
34	88	Undirected	40		0.892
35	9	Undirected	41		0.833
35	46	Undirected	42		0.913
35	98	Undirected	43		0.916
36	28	Undirected	44		0.861
37	58	Undirected	45		0.838
38	80	Undirected	46		0.935
41	7	Undirected	47		0.748
42	88	Undirected	48		0.907
43	80	Undirected	49		0.929
44	38	Undirected	50		0.870
44	79	Undirected	51		0.849
46	2	Undirected	52		0.906
47	96	Undirected	53		0.871
48	58	Undirected	54		0.858
49	68	Undirected	55		0.780
50	65	Undirected	56		0.883
51	14	Undirected	57		0.764
52	96	Undirected	58		0.858
53	83	Undirected	59		0.855
54	70	Undirected	60		0.872
55	4	Undirected	61		0.928
56	9	Undirected	62		0.712
57	83	Undirected	63		0.806
59	96	Undirected	64		0.894
60	68	Undirected	65		0.814
60	71	Undirected	66		0.882
62	83	Undirected	67		0.889
62	92	Undirected	68		0.924
63	42	Undirected	69		0.877
63	77	Undirected	70		0.850
64	50	Undirected	71		0.861
64	97	Undirected	72		0.889
66	38	Undirected	73		0.900
66	97	Undirected	74		0.934
67	73	Undirected	75		0.816
69	71	Undirected	76		0.792
70	2	Undirected	77		0.843
70	92	Undirected	78		0.921
72	3	Undirected	79		0.896
73	23	Undirected	80		0.752
74	4	Undirected	81		0.933
75	66	Undirected	82		0.893
78	8	Undirected	83		0.842
82	70	Undirected	84		0.813
84	11	Undirected	85		0.822
85	89	Undirected	86		0.855
86	16	Undirected	87		0.811
87	25	Undirected	88		0.804
87	40	Undirected	89		0.852
88	43	Undirected	90		0.919
89	81	Undirected	91		0.872
90	13	Undirected	92		0.877
91	40	Undirected	93		0.771
93	95	Undirected	94		0.768
94	87	Undirected	95		0.807
95	72	Undirected	96		0.853
96	37	Undirected	97		0.851
99	78	Undirected	98		0.807
