# Supplementary material for: A neural network for modeling human concept formation, understanding and communication
Source: Nat Comput Sci. 2026 Feb 19;6(5):497–511. doi: 10.1038/s43588-026-00956-4 (PMC13216063; doi:10.1038/s43588-026-00956-4)
Supplement: Supplementary file 6 — Gephi node and edge information, RDMs for translation module and accuracy for Fig. 4. [file 43588_2026_956_MOESM6_ESM.zip › Figure4/Fig_4b_Nods_information_listener1.csv]

Id	Label	Modularity Class
1	aquarium_fish	10
2	baby	11
3	bear	13
4	beaver	13
5	bed	11
6	bee	10
7	beetle	3
8	bicycle	13
9	bottle	11
10	bowl	2
11	boy	11
12	bridge	9
13	bus	9
14	butterfly	13
15	camel	13
16	can	11
17	castle	4
18	caterpillar	13
19	cattle	13
20	chair	11
21	chimpanzee	13
22	clock	2
23	cloud	12
24	cockroach	3
25	couch	11
26	crab	11
27	crocodile	13
28	cup	11
29	dinosaur	13
30	dolphin	6
31	elephant	13
32	flatfish	11
33	forest	5
34	fox	13
35	girl	11
36	hamster	11
37	house	9
38	kangaroo	13
39	keyboard	11
40	lamp	11
41	lawn_mower	3
42	leopard	13
43	lion	13
44	lizard	13
45	lobster	13
46	man	11
47	maple_tree	1
48	motorcycle	9
49	mountain	12
50	mouse	13
51	mushroom	13
52	oak_tree	1
53	orange	10
54	orchid	10
55	otter	13
56	palm_tree	8
57	pear	10
58	pickup_truck	9
59	pine_tree	1
60	plain	12
61	plate	2
62	poppy	10
63	porcupine	13
64	possum	13
65	rabbit	13
66	raccoon	13
67	ray	6
68	road	12
69	rocket	12
70	rose	10
71	sea	12
72	seal	13
73	shark	6
74	shrew	13
75	skunk	13
76	skyscraper	4
77	snail	13
78	snake	13
79	spider	13
80	squirrel	13
81	streetcar	9
82	sunflower	10
83	sweet_pepper	10
84	table	11
85	tank	9
86	telephone	11
87	television	11
88	tiger	13
89	tractor	9
90	train	9
91	trout	11
92	tulip	10
93	turtle	13
94	wardrobe	11
95	whale	13
96	willow_tree	1
97	wolf	13
98	woman	11
99	worm	7
