# Supplementary material for: A neural network for modeling human concept formation, understanding and communication
Source: Nat Comput Sci. 2026 Feb 19;6(5):497–511. doi: 10.1038/s43588-026-00956-4 (PMC13216063; doi:10.1038/s43588-026-00956-4)
Supplement: Supplementary file 6 — Gephi node and edge information, RDMs for translation module and accuracy for Fig. 4. [file 43588_2026_956_MOESM6_ESM.zip › Figure4/fig_4d_rdm_3rd.csv]

0	1	2	3	4	5	6	7	8	9	10	11	12	13	14	15	16	17	18	19	20	21	22	23	24	25	26	27	28	29	30	31	32	33	34	35	36	37	38	39	40	41	42	43	44	45	46	47	48	49
0.69	20.32	35.32	32.46	31.819999999999997	99.46000000000001	52.559999999999995	1.92	57.04	78.7	25.14	97.1	69.1	33.06	49.86	30.42	41.260000000000005	10.41	40.12	97.44	99.42	13.58	43.28	34.9	47.32	2.88	28.1	26.1	68.04	95.3	16.84	6.12	8.36	32.66	21.94	5.4399999999999995	13.780000000000001	11.379999999999999	55.800000000000004	78.06	19.64	11.540000000000001	76.02	73.6	34.86	82.62	80.25999999999999	33.800000000000004	35.46	87.4
20.32	0.69	16.42	16.36	6.92	76.66	16.66	10.280000000000001	55.74	47.78	81.76	36.08	21.18	31.56	9.26	18.26	28.18	6.0	22.3	53.300000000000004	73.14	20.44	32.54	11.020000000000001	9.68	33.879999999999995	30.099999999999998	7.86	15.299999999999999	54.72	57.82000000000001	5.34	3.15	27.74	6.1	17.849999999999998	43.74	85.3	64.68	98.9	86.68	36.8	98.32	86.32	64.7	69.24	95.39999999999999	89.9	63.980000000000004	91.64
35.32	16.42	0.69	1.25	56.14	76.82	72.66	43.419999999999995	47.36	78.88	63.080000000000005	62.760000000000005	62.13999999999999	58.440000000000005	40.699999999999996	6.6000000000000005	7.9799999999999995	12.6	1.1199999999999999	66.47999999999999	75.6	76.7	50.480000000000004	50.980000000000004	53.76	50.86000000000001	4.21	25.72	36.5	71.36	60.6	24.86	16.56	1.35	18.58	66.56	38.72	90.25999999999999	30.06	77.48	66.52	37.86	83.04	74.32	29.24	38.440000000000005	69.92	93.5	24.44	48.08
32.46	16.36	1.26	0.69	57.06	71.22	73.92	43.72	52.54	85.84	67.42	64.52	57.96	59.040000000000006	43.5	7.76	16.2	16.74	1.02	70.62	69.16	82.02000000000001	55.64	61.78	59.58	46.02	1.69	23.26	34.98	76.4	62.96000000000001	28.560000000000002	19.36	1.17	25.619999999999997	67.30000000000001	38.92	86.33999999999999	23.24	81.64	57.16	37.44	75.98	60.940000000000005	30.86	56.24	83.3	75.94	26.179999999999996	64.25999999999999
31.819999999999997	6.92	56.14	57.06	0.8500000000000001	44.5	2.22	13.56	44.440000000000005	11.62	74.53999999999999	12.82	8.12	13.639999999999999	2.12	39.019999999999996	51.88	12.959999999999999	67.7	17.76	63.0	15.18	31.0	4.64	1.78	47.02	80.92	18.98	8.02	17.599999999999998	48.32	10.4	7.68	75.8	8.82	15.229999999999999	54.76	81.58	80.44	98.78	85.88	55.1	97.7	94.62	67.88	84.61999999999999	87.38	97.26	66.46	93.96
99.46000000000001	76.66	76.82	71.22	44.5	0.8500000000000001	31.7	97.08	50.160000000000004	18.44	83.24000000000001	7.12	27.96	65.68	30.0	74.95	42.42	88.0	70.16	5.18	5.5	91.66	67.56	62.739999999999995	35.66	99.11999999999999	67.44	72.92	21.6	6.17	93.17999999999999	94.32000000000001	88.98	76.62	79.24	96.64	92.67	89.1	19.919999999999998	31.180000000000003	66.78	66.82000000000001	49.919999999999995	29.74	28.060000000000002	32.0	36.86	75.26	28.92	26.86
52.559999999999995	16.66	72.66	73.92	2.22	31.7	0.69	35.54	38.24	5.74	48.96	8.690000000000001	4.02	9.06	3.4000000000000004	45.4	56.26	36.82	76.48	10.040000000000001	55.2	22.2	28.4	9.44	2.63	53.339999999999996	82.88	23.75	6.9	10.24	33.18	30.37	25.36	79.60000000000001	19.400000000000002	19.939999999999998	42.16	76.36	73.64	96.46000000000001	80.42	70.64	91.92	92.22	66.16	86.83999999999999	79.14	92.60000000000001	69.96	92.54
1.92	10.280000000000001	43.419999999999995	43.72	13.56	97.08	35.54	1.0	60.36	57.68	57.28	80.72	59.4	39.14	24.94	35.099999999999994	42.08	4.8	59.34	86.9	95.86	8.200000000000001	37.62	13.3	21.22	5.680000000000001	55.60000000000001	19.1	50.760000000000005	82.26	34.12	1.6	2.46	58.32000000000001	9.93	5.54	33.36	27.860000000000003	86.52	93.38	51.28	20.200000000000003	85.61999999999999	82.22	62.3	84.08	89.62	54.26	59.18	93.05
57.04	55.74	47.36	52.54	44.440000000000005	50.160000000000004	38.24	60.36	0.69	34.14	20.68	61.38	42.94	17.44	42.68	13.38	28.96	50.42	53.0	49.6	39.04	15.939999999999998	2.2399999999999998	19.32	45.519999999999996	40.8	56.3	20.62	45.92	47.24	18.060000000000002	49.480000000000004	61.7	44.34	32.36	26.700000000000003	22.720000000000002	57.14	41.3	75.58	54.1	65.7	68.89999999999999	79.42	27.92	78.28	54.879999999999995	80.84	28.58	71.6
78.7	47.78	78.88	85.84	11.61	18.44	5.7299999999999995	57.68	34.14	0.69	45.18	8.540000000000001	17.7	18.92	12.2	63.72	44.96	58.58	82.15	3.62	50.1	21.099999999999998	31.759999999999998	12.620000000000001	8.16	59.419999999999995	92.7	61.86000000000001	22.66	2.31	41.199999999999996	57.99999999999999	55.279999999999994	82.76	37.22	38.56	64.64	75.36	78.03999999999999	86.94	88.44	90.06	58.3	90.22	75.1	77.03999999999999	54.54	88.88000000000001	73.56	78.46
25.14	81.76	63.080000000000005	67.42	74.53999999999999	83.24000000000001	48.96	57.28	20.68	45.18	0.69	85.46000000000001	34.04	11.219999999999999	79.88	40.32	57.98	85.86	52.580000000000005	80.76	86.28	34.18	30.819999999999997	66.18	73.94	13.04	34.760000000000005	64.1	58.79	72.24000000000001	1.4000000000000001	81.46	85.9	41.22	88.38000000000001	17.64	2.36	14.000000000000002	25.080000000000002	34.160000000000004	9.700000000000001	33.72	84.74000000000001	68.8	22.52	47.88	21.08	58.599999999999994	38.14	42.02
97.1	36.08	62.760000000000005	64.52	12.82	7.109999999999999	8.7	80.72	61.38	8.540000000000001	85.46000000000001	0.8500000000000001	8.799999999999999	30.919999999999998	6.84	61.0	51.019999999999996	59.68	63.480000000000004	2.02	11.32	76.74	60.46	31.259999999999998	11.34	96.06	75.86	56.86	5.7700000000000005	3.56	83.94	68.34	51.6	69.0	47.260000000000005	79.16	87.74	98.04	42.699999999999996	72.08	91.28	87.33999999999999	65.82000000000001	70.44	62.5	56.84	57.78	91.47999999999999	63.38	60.919999999999995
69.1	21.18	62.13999999999999	57.96	8.12	27.96	4.01	59.4	42.94	17.69	34.04	8.799999999999999	0.69	5.8999999999999995	6.8500000000000005	32.78	58.14	51.35999999999999	61.28	15.1	29.360000000000003	57.3	37.54	27.800000000000004	10.56	62.68	60.760000000000005	20.66	2.96	17.22	23.14	46.94	38.82	63.18	37.7	26.38	26.46	88.7	45.58	90.12	66.44	70.89999999999999	95.7	91.38	49.0	79.28	64.4	96.86	61.08	83.66
33.06	31.56	58.440000000000005	59.040000000000006	13.639999999999999	65.68	9.06	39.14	17.44	18.92	11.219999999999999	30.919999999999998	5.8999999999999995	0.8500000000000001	15.61	17.62	62.6	54.620000000000005	56.48	36.68	65.75999999999999	28.299999999999997	16.14	25.419999999999998	19.66	19.12	49.8	18.48	11.74	36.09	4.77	43.44	41.64	47.620000000000005	43.7	6.58	8.4	67.46	50.28	97.06	49.58	72.16	98.36	97.55	48.5	93.7	69.32000000000001	96.44	68.22	94.42
49.86	9.26	40.699999999999996	43.5	2.11	30.0	3.39	24.94	42.68	12.2	79.88	6.84	6.859999999999999	15.620000000000001	0.69	27.88	44.6	18.029999999999998	48.620000000000005	12.520000000000001	45.379999999999995	27.779999999999998	31.36	8.1	2.52	63.7	67.64	18.360000000000003	4.14	14.280000000000001	55.7	17.66	12.5	52.86	12.06	24.52	60.14000000000001	94.67999999999999	62.94	98.1	91.96	66.42	96.0	93.56	61.22	78.58000000000001	87.92	99.08	65.96	92.82000000000001
30.42	18.26	6.6000000000000005	7.76	39.019999999999996	74.96000000000001	45.4	35.099999999999994	13.38	63.72	40.32	61.0	32.78	17.62	27.88	0.69	13.020000000000001	14.92	8.74	62.82	63.6	41.78	15.440000000000001	29.520000000000003	46.58	33.739999999999995	12.34	6.5	26.400000000000002	66.97999999999999	29.14	21.04	18.7	6.2	14.6	23.599999999999998	25.5	91.56	37.26	98.98	76.75999999999999	54.900000000000006	94.19999999999999	95.76	29.92	85.8	81.78	98.26	26.56	89.28
41.260000000000005	28.18	7.9799999999999995	16.2	51.88	42.42	56.26	42.08	28.96	44.96	57.98	51.019999999999996	58.14	62.6	44.6	13.01	0.69	11.200000000000001	14.399999999999999	39.54	62.92	50.260000000000005	34.08	35.78	42.980000000000004	67.32000000000001	26.82	40.36	36.28	38.5	67.47999999999999	21.84	20.18	15.540000000000001	14.04	72.96000000000001	59.21999999999999	66.60000000000001	37.68	49.36	58.76	36.480000000000004	83.14	73.08	19.0	23.380000000000003	36.04	96.57	13.74	25.900000000000002
10.42	6.0	12.6	16.74	12.959999999999999	88.0	36.82	4.8	50.42	58.58	85.86	59.68	51.35999999999999	54.620000000000005	18.04	14.92	11.200000000000001	0.8500000000000001	22.5	69.86	88.26	12.16	33.26	9.120000000000001	14.02	30.620000000000005	39.42	19.24	34.239999999999995	65.28	71.34	1.24	1.1400000000000001	25.34	1.8399999999999999	21.48	64.08	60.31999999999999	80.06	96.16	81.24	26.96	93.84	94.69999999999999	47.44	58.84	82.38	96.02000000000001	35.94	76.78
40.12	22.29	1.1199999999999999	1.02	67.7	70.16	76.48	59.34	53.0	82.16	52.580000000000005	63.480000000000004	61.28	56.48	48.620000000000005	8.74	14.399999999999999	22.5	0.69	66.7	69.94	89.64	61.96	69.82000000000001	64.46	50.519999999999996	1.67	31.64	37.0	73.16	52.35999999999999	42.34	27.48	1.04	31.94	73.24000000000001	31.6	86.02	20.72	72.61999999999999	51.25999999999999	36.38	77.5	60.56	27.16	43.32	71.06	83.22	25.52	51.12
97.44	53.300000000000004	66.47999999999999	70.62	17.76	5.18	10.03	86.9	49.6	3.62	80.76	2.02	15.1	36.68	12.520000000000001	62.82	39.54	69.86	66.7	1.0	17.84	64.78	55.00000000000001	30.070000000000004	13.100000000000001	92.64	78.8	67.75999999999999	14.26	1.0999999999999999	83.84	79.94	69.8	67.80000000000001	53.04	84.6	90.62	94.02000000000001	57.49999999999999	70.94	90.03999999999999	89.42	48.46	72.46000000000001	67.72	62.08	56.04	86.08	59.660000000000004	59.81999999999999
99.42	73.14	75.6	69.16	63.0	5.489999999999999	55.2	95.86	39.04	50.1	86.28	11.32	29.360000000000003	65.75999999999999	45.379999999999995	63.6	62.92	88.26	69.94	17.84	0.69	91.9	52.82	75.02	58.74	98.52	68.17999999999999	51.300000000000004	23.44	20.3	89.84	92.46	88.02	77.24	83.5	94.14	89.32	95.62	25.759999999999998	33.1	75.22	83.42	45.0	32.24	40.739999999999995	36.84	35.08	67.82000000000001	43.059999999999995	30.680000000000003
13.58	20.44	76.7	82.02000000000001	15.18	91.66	22.2	8.19	15.939999999999998	21.099999999999998	34.18	76.74	57.3	28.299999999999997	27.779999999999998	41.78	50.260000000000005	12.16	89.64	64.78	91.9	0.69	8.44	3.5999999999999996	14.66	14.540000000000001	96.34	24.12	67.60000000000001	50.94	24.02	7.82	11.899999999999999	88.08	8.42	9.16	41.72	25.319999999999997	98.0	95.88	68.64	58.52	63.4	94.22	77.7	91.08000000000001	73.9	61.63999999999999	77.44	93.97999999999999
43.28	32.54	50.480000000000004	55.64	31.0	67.56	28.4	37.62	2.2399999999999998	31.759999999999998	30.819999999999997	60.46	37.54	16.14	31.36	15.440000000000001	34.08	33.26	61.96	55.00000000000001	52.82	8.44	1.0	13.44	32.1	33.52	71.26	11.959999999999999	37.84	52.28	20.0	25.740000000000002	37.480000000000004	54.16	20.919999999999998	18.38	28.02	53.02	66.25999999999999	89.68	69.42	67.78	75.76	90.66	46.12	89.56	72.14	83.38	48.699999999999996	87.44
34.9	11.020000000000001	50.980000000000004	61.78	4.64	62.739999999999995	9.44	13.3	19.32	12.620000000000001	66.18	31.259999999999998	27.800000000000004	25.419999999999998	8.1	29.520000000000003	35.78	9.120000000000001	69.82000000000001	30.080000000000002	75.02	3.5900000000000003	13.44	0.69	3.82	46.78	92.06	20.49	26.119999999999997	25.8	49.32	8.52	8.68	75.56	3.5000000000000004	16.78	69.72	73.46000000000001	91.60000000000001	99.2	92.42	68.84	86.92	97.34	69.88	82.72	77.12	97.96000000000001	61.9	91.44
47.32	9.68	53.76	59.58	1.78	35.66	2.64	21.22	45.519999999999996	8.16	73.94	11.34	10.549999999999999	19.66	2.52	46.58	42.980000000000004	14.02	64.46	13.089999999999998	58.74	14.66	32.1	3.82	0.69	63.79	84.44	28.139999999999997	10.16	12.72	56.74	14.12	11.0	72.94	7.739999999999999	27.12	66.22	81.86	82.56	97.38	86.24000000000001	64.8	92.86	94.82000000000001	70.66	76.2	78.97999999999999	97.86	73.28	88.82
2.88	33.879999999999995	50.86000000000001	46.02	47.02	99.11999999999999	53.339999999999996	5.680000000000001	40.8	59.419999999999995	13.04	96.06	62.68	19.12	63.7	33.739999999999995	67.32000000000001	30.620000000000005	50.519999999999996	92.64	98.50999999999999	14.540000000000001	33.52	46.78	63.800000000000004	0.69	35.86	28.16	77.72	90.84	7.48	16.18	20.9	38.12	49.44	4.06	9.520000000000001	17.98	72.78	84.68	31.540000000000003	40.94	49.08	64.0	66.4	97.58	89.2	22.58	78.61	97.36
28.1	30.099999999999998	4.22	1.7000000000000002	80.92	67.44	82.88	55.60000000000001	56.3	92.7	34.760000000000005	75.86	60.760000000000005	49.8	67.64	12.34	26.82	39.42	1.68	78.8	68.17999999999999	96.34	71.26	92.06	84.44	35.86	1.0	30.5	39.7	83.86	36.26	53.66	41.5	1.54	60.480000000000004	64.98	18.02	53.7	11.49	56.220000000000006	25.3	22.040000000000003	84.24000000000001	43.18	18.240000000000002	48.199999999999996	65.18	63.160000000000004	17.48	49.34
26.1	7.86	25.72	23.26	18.98	72.92	23.76	19.1	20.62	61.86000000000001	64.1	56.86	20.66	18.48	18.360000000000003	6.49	40.36	19.24	31.630000000000003	67.75999999999999	51.300000000000004	24.12	11.959999999999999	20.5	28.139999999999997	28.16	30.5	0.69	19.98	70.96000000000001	36.059999999999995	13.8	15.78	28.68	14.78	13.76	30.64	83.26	51.64	99.38	83.02000000000001	47.28	93.26	87.58	52.0	94.38	90.28	86.38	51.1	97.92
68.04	15.290000000000001	36.5	34.98	8.02	21.6	6.9	50.760000000000005	45.92	22.66	58.8	5.779999999999999	2.96	11.74	4.14	26.400000000000002	36.27	34.239999999999995	37.0	14.26	23.44	67.60000000000001	37.84	26.119999999999997	10.16	77.72	39.7	19.98	0.69	17.8	41.980000000000004	36.42	25.88	40.96	29.54	35.76	36.4	94.98	23.54	89.25999999999999	70.48	54.6	98.48	82.46	28.78	66.38	73.72	98.4	40.300000000000004	78.84
95.3	54.72	71.36	76.4	17.599999999999998	6.18	10.24	82.26	47.24	2.32	72.24000000000001	3.56	17.22	36.1	14.27	66.97999999999999	38.5	65.28	73.16	1.0999999999999999	20.3	50.94	52.28	25.8	12.72	90.84	83.86	70.96000000000001	17.8	0.69	79.44	74.98	66.96	74.94	48.74	80.04	89.52	86.53999999999999	59.62	69.6	85.74000000000001	87.02	50.92	79.5	67.5	57.940000000000005	44.48	87.26	59.08	55.98
16.84	57.82000000000001	60.6	62.96000000000001	48.32	93.17999999999999	33.18	34.12	18.060000000000002	41.199999999999996	1.4000000000000001	83.94	23.14	4.78	55.7	29.14	67.47999999999999	71.34	52.35999999999999	83.84	89.84	24.01	20.0	49.32	56.74	7.48	36.26	36.059999999999995	41.980000000000004	79.44	0.69	55.14	61.24000000000001	40.2	74.24	6.72	1.28	23.56	35.05	66.88	17.919999999999998	42.26	93.30000000000001	83.48	30.259999999999998	74.48	41.52	69.64	52.38	71.88
6.12	5.34	24.86	28.560000000000002	10.4	94.32000000000001	30.380000000000003	1.6	49.480000000000004	57.99999999999999	81.46	68.34	46.94	43.44	17.66	21.04	21.84	1.24	42.34	79.94	92.46	7.82	25.740000000000002	8.52	14.12	16.18	53.66	13.8	36.42	74.98	55.14	1.0	1.06	45.04	3.4799999999999995	10.68	51.580000000000005	48.88	88.94	98.56	79.22	24.92	94.56	92.24	61.31999999999999	78.64	91.24	86.39	53.12	91.75999999999999
8.36	3.16	16.56	19.36	7.68	88.97	25.36	2.46	61.7	55.279999999999994	85.9	51.6	38.82	41.64	12.49	18.7	20.18	1.1400000000000001	27.48	69.8	88.02	11.899999999999999	37.480000000000004	8.68	10.99	20.9	41.5	15.78	25.88	66.96	61.24000000000001	1.06	0.69	31.919999999999998	2.9000000000000004	12.44	53.72	66.06	81.22	98.28	82.86	26.83	97.94	92.78	57.18	68.08	92.62	93.82000000000001	51.78	87.46000000000001
32.66	27.74	1.3599999999999999	1.18	75.8	76.62	79.60000000000001	58.32000000000001	44.34	82.76	41.22	69.0	63.18	47.620000000000005	52.86	6.2	15.540000000000001	25.34	1.03	67.80000000000001	77.24	88.08	54.16	75.56	72.94	38.12	1.53	28.68	40.96	74.94	40.2	45.04	31.919999999999998	0.69	36.54	62.4	23.82	78.18	21.68	76.68	46.339999999999996	38.06	67.25999999999999	65.58	24.66	51.44	69.98	76.84	24.22	56.879999999999995
21.94	6.1	18.58	25.619999999999997	8.82	79.24	19.400000000000002	9.94	32.36	37.22	88.38000000000001	47.260000000000005	37.7	43.7	12.06	14.6	14.04	1.8399999999999999	31.94	53.04	83.5	8.42	20.919999999999998	3.5000000000000004	7.739999999999999	49.44	60.480000000000004	14.78	29.54	48.74	74.24	3.4799999999999995	2.9000000000000004	36.54	1.0	21.9	77.9	73.38	86.88	98.68	90.24	42.9	91.67999999999999	98.11999999999999	57.48	62.2	78.92	98.18	46.300000000000004	82.92
5.43	17.86	66.56	67.30000000000001	15.24	96.64	19.939999999999998	5.54	26.700000000000003	38.56	17.64	79.16	26.38	6.58	24.52	23.599999999999998	72.96000000000001	21.48	73.24000000000001	84.6	94.14	9.15	18.37	16.78	27.12	4.06	64.98	13.76	35.76	80.04	6.72	10.68	12.44	62.4	21.9	0.8500000000000001	9.74	34.1	74.9	99.06	48.28	39.32	93.66	90.94	55.22	97.78	86.74	64.58	74.16	99.18
13.77	43.74	38.72	38.92	54.76	92.67999999999999	42.16	33.36	22.720000000000002	64.64	2.36	87.74	26.46	8.4	60.14000000000001	25.5	59.21999999999999	64.08	31.6	90.62	89.32	41.72	28.02	69.72	66.22	9.520000000000001	18.02	30.630000000000003	36.4	89.52	1.28	51.580000000000005	53.72	23.82	77.9	9.74	0.8500000000000001	21.0	18.459999999999997	53.6	12.280000000000001	20.22	98.92	72.02	15.98	59.940000000000005	39.96	70.54	32.72	57.64
11.379999999999999	85.3	90.25999999999999	86.33999999999999	81.57	89.1	76.36	27.860000000000003	57.14	75.36	14.000000000000002	98.03	88.7	67.46	94.67	91.56	66.60000000000001	60.31999999999999	86.02	94.02000000000001	95.62	25.319999999999997	53.02	73.46000000000001	81.86	17.98	53.7	83.26	94.98	86.53999999999999	23.56	48.88	66.06	78.18	73.38	34.1	21.0	0.8500000000000001	37.2	16.72	4.0	8.959999999999999	37.04	30.659999999999997	26.52	37.14	24.46	12.1	27.0	34.48
55.800000000000004	64.68	30.06	23.24	80.44	19.919999999999998	73.64	86.52	41.3	78.03999999999999	25.080000000000002	42.699999999999996	45.58	50.28	62.94	37.26	37.68	80.06	20.72	57.49999999999999	25.759999999999998	98.0	66.25999999999999	91.60000000000001	82.56	72.78	11.5	51.64	23.54	59.62	35.06	88.94	81.22	21.68	86.88	74.9	18.45	37.2	1.0	23.68	12.4	13.4	92.84	17.580000000000002	3.54	18.72	23.79	58.540000000000006	6.7	20.46
78.06	98.9	77.48	81.64	98.78	31.169999999999998	96.46000000000001	93.38	75.58	86.94	34.160000000000004	72.08	90.12	97.06	98.1	98.98	49.36	96.16	72.61999999999999	70.94	33.1	95.88	89.68	99.2	97.38	84.68	56.220000000000006	99.38	89.25999999999999	69.6	66.88	98.56	98.28	76.68	98.68	99.06	53.6	16.72	23.68	0.69	11.48	19.38	44.879999999999995	14.14	22.88	3.37	6.02	29.9	20.64	1.46
19.64	86.68	66.52	57.16	85.88	66.78	80.42	51.28	54.1	88.44	9.700000000000001	91.28	66.44	49.58	91.96	76.75999999999999	58.76	81.24	51.25999999999999	90.03999999999999	75.22	68.64	69.42	92.42	86.24000000000001	31.53	25.3	83.02000000000001	70.48	85.74000000000001	17.919999999999998	79.22	82.86	46.339999999999996	90.24	48.28	12.280000000000001	4.0	12.4	11.469999999999999	0.69	4.9	76.89	28.84	11.26	18.6	12.35	28.54	15.260000000000002	16.220000000000002
11.540000000000001	36.79	37.86	37.44	55.1	66.82000000000001	70.64	20.200000000000003	65.7	90.06	33.72	87.33999999999999	70.89999999999999	72.16	66.42	54.900000000000006	36.480000000000004	26.96	36.38	89.42	83.42	58.52	67.78	68.84	64.8	40.94	22.040000000000003	47.28	54.6	87.02	42.26	24.92	26.840000000000003	38.06	42.9	39.32	20.22	8.959999999999999	13.4	19.38	4.89	0.8500000000000001	93.86	32.04	7.3	16.12	22.54	46.06	9.54	19.72
76.02	98.32	83.04	75.98	97.7	49.919999999999995	91.92	85.61999999999999	68.89999999999999	58.3	84.74000000000001	65.82000000000001	95.7	98.36	96.0	94.19999999999999	83.14	93.84	77.5	48.46	45.0	63.4	75.76	86.92	92.86	49.08	84.24000000000001	93.26	98.48	50.92	93.30000000000001	94.56	97.94	67.25999999999999	91.67999999999999	93.66	98.92	37.04	92.84	44.879999999999995	76.9	93.86	1.0	20.86	97.32	80.9	80.96	4.32	90.10000000000001	71.7
73.6	86.32	74.32	60.940000000000005	94.62	29.74	92.21000000000001	82.22	79.42	90.22	68.8	70.44	91.38	97.56	93.56	95.76	73.08	94.69999999999999	60.56	72.46000000000001	32.24	94.22	90.66	97.34	94.82000000000001	64.0	43.18	87.58	82.46	79.5	83.48	92.24	92.78	65.58	98.11999999999999	90.94	72.02	30.659999999999997	17.580000000000002	14.14	28.84	32.04	20.86	0.69	34.300000000000004	24.62	47.74	7.31	32.28	18.78
34.86	64.7	29.24	30.86	67.88	28.060000000000002	66.16	62.3	27.92	75.1	22.52	62.5	49.0	48.5	61.22	29.92	19.0	47.44	27.16	67.72	40.739999999999995	77.7	46.12	69.88	70.66	66.4	18.240000000000002	52.0	28.78	67.5	30.259999999999998	61.31999999999999	57.18	24.66	57.48	55.22	15.98	26.52	3.54	22.88	11.25	7.290000000000001	97.32	34.300000000000004	0.69	17.96	18.82	85.91	2.42	17.26
82.61	69.24	38.440000000000005	56.24	84.61999999999999	32.0	86.83999999999999	84.07	78.28	77.03999999999999	47.88	56.84	79.28	93.69	78.58000000000001	85.8	23.380000000000003	58.84	43.32	62.08	36.84	91.08000000000001	89.56	82.72	76.2	97.58	48.199999999999996	94.38	66.38	57.940000000000005	74.48	78.64	68.08	51.44	62.2	97.78	59.940000000000005	37.14	18.72	3.38	18.6	16.12	80.9	24.62	17.96	0.69	4.72	74.44	17.080000000000002	1.1900000000000002
80.25999999999999	95.39999999999999	69.92	83.3	87.38	36.86	79.14	89.62	54.879999999999995	54.54	21.08	57.78	64.4	69.32000000000001	87.92	81.78	36.04	82.38	71.06	56.04	35.08	73.9	72.14	77.12	78.97999999999999	89.2	65.18	90.28	73.72	44.48	41.52	91.24	92.62	69.98	78.92	86.74	39.96	24.46	23.799999999999997	6.02	12.36	22.54	80.96	47.74	18.81	4.71	0.69	85.0	19.56	3.7800000000000002
33.800000000000004	89.9	93.5	75.94	97.26	75.26	92.60000000000001	54.26	80.84	88.88000000000001	58.599999999999994	91.47999999999999	96.86	96.44	99.08	98.26	96.58	96.02000000000001	83.22	86.08	67.82000000000001	61.63999999999999	83.38	97.96000000000001	97.86	22.58	63.160000000000004	86.38	98.4	87.26	69.64	86.4	93.82000000000001	76.84	98.18	64.58	70.54	12.1	58.540000000000006	29.9	28.54	46.06	4.32	7.32	85.92	74.44	85.0	0.69	80.46	68.2
35.46	63.980000000000004	24.44	26.179999999999996	66.46	28.92	69.96	59.18	28.58	73.56	38.14	63.38	61.08	68.22	65.95	26.56	13.74	35.94	25.52	59.660000000000004	43.059999999999995	77.44	48.699999999999996	61.9	73.28	78.62	17.47	51.1	40.300000000000004	59.08	52.38	53.12	51.78	24.22	46.300000000000004	74.16	32.72	27.0	6.7	20.64	15.260000000000002	9.54	90.10000000000001	32.28	2.41	17.080000000000002	19.56	80.46	0.69	15.72
87.39	91.64	48.08	64.25999999999999	93.96	26.86	92.53	93.06	71.6	78.46	42.02	60.919999999999995	83.66	94.42	92.82000000000001	89.28	25.900000000000002	76.78	51.12	59.81999999999999	30.680000000000003	93.97999999999999	87.44	91.44	88.82	97.36	49.34	97.92	78.83	55.98	71.88	91.75999999999999	87.46000000000001	56.87	82.92	99.18	57.64	34.48	20.46	1.46	16.220000000000002	19.72	71.7	18.78	17.26	1.2	3.7800000000000002	68.2	15.72	0.69
32.64	58.08	34.22	23.89	72.89999999999999	29.459999999999997	78.86	49.76	23.09	84.54	48.22	72.86	68.38	62.8	77.94	24.19	29.28	45.42	31.319999999999997	67.92	27.52	74.42	35.480000000000004	69.46	81.44	53.28000000000001	15.079999999999998	29.98	48.3	69.5	56.56	49.74	54.400000000000006	27.82	58.46	69.19999999999999	35.28	25.040000000000003	12.64	26.5	17.18	14.899999999999999	76.64	32.76	9.379999999999999	44.04	41.4	53.769999999999996	4.66	32.06
75.7	80.94	39.660000000000004	43.88	96.28	61.019999999999996	92.14	84.91	93.22	83.74000000000001	43.94	80.82000000000001	82.52000000000001	91.18	94.54	89.82	58.68	88.18	32.74	81.0	57.9	95.19999999999999	97.66	97.46000000000001	92.94	84.85000000000001	30.599999999999998	93.0	89.72	74.74	65.78	93.16	90.02	40.239999999999995	90.38000000000001	95.1	51.13999999999999	33.78	32.879999999999995	8.9	21.52	21.98	55.08	21.64	42.88	6.3	8.6	41.86	44.66	7.000000000000001
97.28	91.53999999999999	78.14	86.8	56.620000000000005	22.12	37.9	93.64	44.12	10.100000000000001	61.68	21.02	51.94	62.980000000000004	47.96	78.52	47.5	83.54	80.62	11.44	43.120000000000005	41.32	49.94	38.519999999999996	39.86	90.9	94.28	90.48	68.14	9.42	75.03	89.66	93.54	75.08	63.63999999999999	89.38000000000001	93.8	59.74	90.68	51.82	86.44	93.46	10.9	70.98	85.18	54.92	35.620000000000005	44.82	75.12	49.28
75.18	89.05999999999999	78.38000000000001	84.76	80.38	35.199999999999996	73.36	78.75999999999999	48.8	48.58	36.34	55.120000000000005	56.720000000000006	61.3	78.48	72.5	41.160000000000004	70.02000000000001	77.75999999999999	39.76	35.96	71.56	52.839999999999996	83.28	73.98	76.34	75.64	76.24	74.88	35.9	55.48	75.4	81.98	74.08	77.56	79.47999999999999	60.62	27.200000000000003	71.94	16.919999999999998	30.36	38.66	38.18	48.0	45.98	25.919999999999998	14.75	60.78	42.64	20.74
82.64	94.86	79.66	87.53999999999999	82.14	45.14	64.53999999999999	81.39999999999999	30.14	23.32	55.32	54.559999999999995	83.08	78.78	78.74	76.8	44.46	71.61999999999999	84.96000000000001	31.14	52.18000000000001	22.56	28.999999999999996	41.44	62.260000000000005	65.34	96.54	82.24000000000001	93.94	25.580000000000002	68.32000000000001	77.78	91.16	77.62	53.42	79.54	92.56	35.42	97.98	50.22	85.42	95.89999999999999	6.03	66.53999999999999	91.32000000000001	62.580000000000005	42.04	24.240000000000002	79.58	56.39999999999999
65.86	85.52	84.66	95.08	56.120000000000005	50.3	36.0	64.05999999999999	31.04	12.139999999999999	24.81	54.42	59.0	44.7	64.92	72.44	38.080000000000005	66.03999999999999	88.53999999999999	30.320000000000004	74.1	14.52	28.74	24.779999999999998	40.26	60.22	95.44	77.60000000000001	85.02	19.18	35.0	63.32	80.14	86.72	43.56	48.52	59.199999999999996	22.919999999999998	86.96000000000001	37.78	49.519999999999996	68.02	36.559999999999995	82.5	68.44	33.64	15.86	63.339999999999996	61.339999999999996	33.48
56.02	85.39999999999999	89.60000000000001	73.76	92.74	62.019999999999996	89.94	65.38000000000001	95.38	90.0	82.96	80.17999999999999	95.78	98.7	92.52	98.96000000000001	97.88	94.52000000000001	77.34	82.94	46.92	86.22	96.96000000000001	96.98	89.4	43.22	59.260000000000005	85.1	95.46	86.98	88.92	86.61999999999999	90.53999999999999	76.92	97.74000000000001	83.39999999999999	85.6	24.3	50.68	28.38	39.1	46.1	9.56	4.760000000000001	82.36	58.34	74.78	2.33	80.0	54.66
98.54	94.59	89.78	95.14	63.44	24.42	44.080000000000005	95.48	50.9	11.98	55.86	24.32	53.959999999999994	65.4	57.8	91.3	58.78	91.7	90.86	14.08	37.56	43.980000000000004	58.26	47.599999999999994	46.14	87.22	97.76	94.48	71.46000000000001	11.58	70.6	94.11	96.82	87.08	79.96	91.42	92.30000000000001	57.36	92.28	43.96	84.64	95.8	9.4	57.099999999999994	89.48	51.239999999999995	33.32	32.56	85.06	45.739999999999995
99.82	96.24000000000001	77.53999999999999	77.46	88.36	25.22	82.74000000000001	96.88	78.5	47.38	98.83999999999999	35.04	87.86	98.08	74.28	90.46	78.24	92.04	72.06	29.56	20.14	90.5	88.12	78.22	74.38	93.36	84.8	89.7	89.75999999999999	37.5	99.48	95.82000000000001	96.2	70.14	85.96000000000001	99.36	99.88	91.94	80.88	41.94	97.11	97.48	5.4	15.82	88.03999999999999	55.54	66.36	16.34	84.52	46.96
91.8	81.08	76.22	69.26	81.72	41.959999999999994	81.06	83.96000000000001	83.76	67.2	96.6	48.84	88.61	96.76	70.22	88.64	91.82000000000001	86.36	67.0	54.120000000000005	25.380000000000003	83.1	87.29	76.08	69.34	72.76	71.28	75.53999999999999	85.54	63.519999999999996	96.67999999999999	86.42	86.66	68.86	80.22	92.2	97.42	67.08	60.4	44.9	81.34	80.80000000000001	11.86	10.02	82.58	57.86	74.5	11.06	84.26	57.379999999999995
65.46	63.77	23.74	21.62	88.72	43.64	85.76	79.03999999999999	81.74	89.8	52.800000000000004	70.34	71.32	85.98	82.6	67.16	51.9	78.25999999999999	17.380000000000003	82.67999999999999	48.72	98.6	91.84	95.98	87.9	91.14	13.900000000000002	77.16	61.46	81.54	69.69999999999999	84.46000000000001	75.66000000000001	22.6	84.7	93.04	38.84	42.72	11.14	12.559999999999999	14.34	9.85	86.5	19.16	14.360000000000001	7.84	13.320000000000002	58.040000000000006	18.34	8.99
99.92	98.85000000000001	83.58	82.69999999999999	96.7	28.360000000000003	87.68	99.4	88.96	53.400000000000006	84.32	40.02	84.88	97.84	87.06	99.44	84.2	99.24	74.83999999999999	35.88	22.939999999999998	98.06	95.32000000000001	95.84	87.16000000000001	96.74000000000001	81.14	98.8	91.88	38.1	96.48	99.86	99.58	79.52	99.16	99.9	98.94	74.02	70.74000000000001	15.459999999999999	70.58	88.06	10.18	18.099999999999998	88.32	21.58	22.46	21.5	84.94	16.98
99.96000000000001	99.5	88.78	87.48	96.26	18.22	89.08	99.76	65.3	50.2	86.86	37.34	83.62	98.2	92.44	98.3	72.8	98.64	84.72	25.64	14.96	95.66	83.46000000000001	92.88	88.1	97.61999999999999	90.56	98.58	93.24	28.82	98.46000000000001	99.62	99.53999999999999	84.5	98.72	99.98	99.78	72.18	81.38	15.2	75.9	93.52000000000001	4.859999999999999	20.82	84.82	29.880000000000003	32.96	18.54	74.18	19.74
78.16	74.52	84.14	89.33	26.66	16.82	15.959999999999999	74.56	21.7	6.54	42.74	14.32	24.48	27.1	24.759999999999998	60.06	39.5	69.06	85.34	8.260000000000002	41.699999999999996	36.66	29.68	27.54	22.439999999999998	79.56	91.2	71.44	34.82	6.32	45.26	70.88	74.03999999999999	83.34	52.44	55.17999999999999	60.88	51.2	62.480000000000004	58.379999999999995	60.81999999999999	60.68	48.66	73.96000000000001	44.92	59.46	34.94	77.84	42.6	53.22
88.22	80.58	62.03999999999999	36.6	90.32	18.08	85.22	90.4	38.74	86.46000000000001	69.17999999999999	51.32	68.94	84.16	90.8	61.8	72.36	95.26	46.22	55.58	11.600000000000001	97.2	51.080000000000005	96.08	92.32000000000001	77.38000000000001	25.7	49.4	63.3	61.82	81.16	93.67999999999999	93.92	49.64	97.52	96.72	65.84	52.62	23.200000000000003	15.58	36.22	49.04	33.2	17.73	36.3	39.46	46.160000000000004	24.72	29.42	24.79
37.76	31.680000000000003	61.72	54.22	18.0	63.88	10.32	48.94	24.4	32.12	12.24	34.46	3.8600000000000003	1.6400000000000001	20.8	22.48	68.76	64.18	53.900000000000006	44.940000000000005	54.2	42.46	22.86	40.06	25.86	23.72	42.1	17.419999999999998	11.799999999999999	46.98	5.9799999999999995	50.32	49.84	48.38	52.94	11.09	8.58	61.519999999999996	46.82	94.88	43.02	63.68000000000001	94.74000000000001	90.52	49.88	89.74	70.8	87.36	64.86	91.78
60.12	41.42	46.04	31.44	39.0	34.42	26.58	73.32	28.52	60.38	18.9	33.86	7.4399999999999995	8.24	38.76	20.04	66.10000000000001	77.08	34.4	45.82	22.36	79.80000000000001	31.240000000000002	73.18	49.72	41.760000000000005	20.7	16.86	14.879999999999999	50.72	13.5	70.42	70.46	32.800000000000004	73.34	29.959999999999997	13.450000000000001	80.60000000000001	27.24	75.32	44.42	63.839999999999996	93.78	79.46	39.4	77.28	58.48	89.98	45.32	74.6
98.88	87.83999999999999	75.06	67.14	71.89999999999999	10.979999999999999	56.82000000000001	97.22	48.14	49.16	59.64	21.8	37.24	55.66	68.36	74.06	53.16	94.72	66.8	22.400000000000002	8.03	97.04	62.18	90.96	70.78	94.04	59.5	73.2	40.38	26.040000000000003	74.14	97.39999999999999	94.58	71.14	93.74	90.18	71.38	77.2	33.68	11.93	46.7	63.36000000000001	49.78	35.72	34.699999999999996	20.02	17.82	71.84	34.260000000000005	13.96
99.83999999999999	88.14	65.88000000000001	55.620000000000005	78.82000000000001	9.22	69.58	98.82	49.96	59.540000000000006	76.25999999999999	22.78	42.620000000000005	71.66	74.33999999999999	72.52	49.26	94.78	57.24	25.6	5.19	99.1	64.96	92.08	77.14	99.0	51.54	70.32000000000001	42.86	30.12	88.4	97.72	95.96000000000001	67.17999999999999	95.34	99.02	85.36	87.62	29.93	12.32	55.42	72.98	47.48	28.98	37.519999999999996	21.42	24.68	67.24	34.68	14.16
99.56	97.54	85.24000000000001	80.4	87.52	15.7	73.11999999999999	99.3	45.34	48.68	54.279999999999994	30.240000000000002	48.64	66.72	82.48	78.9	56.44	97.89	80.2	23.86	9.92	93.4	63.85999999999999	89.16	80.78	92.25999999999999	77.74	86.14	60.18	24.279999999999998	73.66	99.22	99.14	76.96	95.56	96.14	86.04	72.3	58.720000000000006	21.05	54.52	90.60000000000001	13.200000000000001	47.72	61.44	39.68	25.06	39.18	50.36000000000001	27.32
68.26	53.94	39.34	21.34	63.46000000000001	26.68	52.959999999999994	79.97999999999999	23.98	79.74	38.34	49.5	25.259999999999998	26.6	64.3	23.96	59.099999999999994	83.44	26.88	58.56	17.46	91.10000000000001	31.8	83.88	76.16000000000001	58.96	13.94	20.52	28.439999999999998	64.66	33.98	78.44	80.67999999999999	27.36	84.0	59.78	26.240000000000002	68.47999999999999	19.28	46.44	38.800000000000004	46.56	77.42	47.9	29.020000000000003	65.64	55.67999999999999	65.66	26.900000000000002	51.68000000000001
100.0	98.44000000000001	84.84	79.02	91.4	11.16	80.74	99.8	73.74000000000001	50.5	94.06	21.12	62.839999999999996	95.02000000000001	84.17999999999999	95.12	70.36	98.74000000000001	77.3	19.06	7.53	99.52	88.74	95.54	83.12	99.66000000000001	80.56	94.64	68.12	23.66	99.28	99.68	99.26	81.10000000000001	98.66	99.94	99.72	91.74	58.36	14.979999999999999	80.12	93.14	10.8	22.759999999999998	71.39999999999999	28.76	31.16	29.659999999999997	58.5	18.94
97.0	76.6	54.32	38.22	70.56	11.82	60.419999999999995	95.72	35.02	68.96	65.02	27.49	32.7	52.64	67.74	46.839999999999996	56.279999999999994	91.03999999999999	44.379999999999995	34.0	6.68	96.78	45.64	87.88	75.92	93.34	30.34	39.98	32.48	39.900000000000006	73.61999999999999	92.38	91.34	48.24	90.75999999999999	92.97999999999999	63.56	82.1	21.26	22.08	47.12	63.239999999999995	59.38	39.28	30.8	38.42	35.82	69.02000000000001	28.34	26.740000000000002
96.56	93.02	68.52000000000001	51.739999999999995	89.86	15.28	82.28	96.22	37.8	75.72	65.36	43.82	65.32	77.64	89.22	66.14	59.14	96.17999999999999	59.160000000000004	40.54	8.86	96.84	49.38	93.88	88.8	85.56	43.6	65.94	63.959999999999994	45.72	81.56	97.24000000000001	96.92	60.709999999999994	97.3	96.94	78.33	58.940000000000005	35.38	14.860000000000001	38.7	63.260000000000005	24.54	22.24	39.26	38.879999999999995	36.94	33.44	31.119999999999997	22.38
99.64	97.6	93.72	92.5	89.18	18.8	83.7	95.06	83.8	65.06	84.34	28.42	64.62	94.66	79.2	98.02	78.19	91.72	90.34	32.92	10.74	97.8	94.89999999999999	93.60000000000001	77.98	98.42	92.80000000000001	97.68	67.02	36.76	96.8	95.64	95.0	92.72	96.66	99.32	98.61999999999999	64.22	60.64000000000001	15.379999999999999	58.919999999999995	71.92	16.88	20.76	64.44	28.22	23.119999999999997	28.46	64.12	21.759999999999998
72.28	21.560000000000002	44.74	40.400000000000006	13.059999999999999	23.06	9.62	65.10000000000001	44.2	30.159999999999997	41.48	8.72	1.5	7.57	9.02	22.28	52.019999999999996	47.68	43.38	16.900000000000002	18.17	71.64	35.839999999999996	38.9	17.34	67.06	44.28	15.8	2.54	22.06	28.24	46.5	38.36	46.239999999999995	40.86	31.1	28.199999999999996	96.12	36.02	88.42	71.41999999999999	73.22	97.14	91.02	45.660000000000004	79.25999999999999	70.92	99.03999999999999	57.4	82.3
79.7	22.1	33.0	32.68	17.36	17.1	20.119999999999997	52.42	65.44	35.58	84.42	5.82	11.76	33.4	7.720000000000001	31.080000000000002	45.12	33.76	34.5	17.32	13.52	79.3	61.11	36.52	20.34	87.56	40.62	28.04	3.91	23.02	76.55999999999999	39.739999999999995	27.66	41.099999999999994	33.839999999999996	57.74	67.58	96.61999999999999	21.36	75.84	75.62	56.06	91.36	57.720000000000006	32.26	49.14	63.580000000000005	94.44	38.019999999999996	62.12
94.92	45.5	73.7	75.82	12.3	8.3	6.23	82.04	52.239999999999995	3.6700000000000004	68.74	1.4200000000000002	7.99	22.7	9.6	65.62	53.32	68.92	74.58	1.3	18.29	62.9	52.66	28.720000000000002	10.72	89.12	81.89999999999999	60.5	9.5	1.38	68.56	75.52	62.339999999999996	77.18	52.6	70.67999999999999	78.96	92.0	56.76	72.58	85.7	86.48	64.72	83.06	67.67999999999999	63.75999999999999	49.980000000000004	90.14	63.92	63.1
66.86	45.24	36.980000000000004	36.64	64.02	45.2	67.66	63.04	30.54	81.69999999999999	52.5	45.28	43.14	39.6	43.519999999999996	19.84	60.24	55.44	38.0	70.3	15.120000000000001	54.779999999999994	30.7	50.56	62.32	52.14	38.98	16.64	31.4	73.8	48.44	56.98	55.94	36.96	46.28	45.08	50.78	74.72	29.32	76.06	52.900000000000006	66.67999999999999	56.699999999999996	42.78	45.9	68.4	54.339999999999996	52.300000000000004	44.24	75.38
73.88	15.36	50.839999999999996	55.779999999999994	4.18	19.54	2.76	38.940000000000005	48.480000000000004	4.9399999999999995	85.14	4.42	8.38	23.18	2.07	44.3	40.14	23.580000000000002	58.879999999999995	5.319999999999999	42.4	29.4	38.6	8.92	2.04	84.39999999999999	81.12	32.379999999999995	7.42	6.0600000000000005	75.48	26.0	19.5	66.32000000000001	13.68	46.18	82.42	93.10000000000001	72.0	94.96	93.42	77.88000000000001	83.72	91.97999999999999	72.54	76.14	78.60000000000001	97.82	71.48	85.68
92.96	26.979999999999997	49.1	53.1	15.32	10.82	12.839999999999998	65.25999999999999	72.39999999999999	11.360000000000001	93.08	2.4	16.0	47.839999999999996	7.28	56.8	46.48	45.7	49.54	5.52	16.6	70.12	67.28	27.08	12.58	95.36	68.82000000000001	48.18	8.66	7.359999999999999	93.2	54.059999999999995	39.12	59.519999999999996	35.74	80.32000000000001	92.16	95.67999999999999	39.519999999999996	77.36	91.06	72.64	61.160000000000004	61.1	59.56	50.96000000000001	63.12	83.0	61.739999999999995	66.66
47.42	12.78	29.04	30.72	21.78	45.62	23.16	34.8	34.599999999999994	56.64	69.54	28.799999999999997	14.42	22.900000000000002	12.540000000000001	14.74	43.8	23.46	33.82	45.94	32.58	36.120000000000005	19.46	22.96	22.64	58.24	46.08	5.28	10.86	51.4	44.68	21.66	19.78	37.6	15.920000000000002	23.04	39.379999999999995	86.76	35.64	95.28	77.06	44.14	93.62	85.11999999999999	37.66	64.36	67.38	95.58	53.44	83.98
53.14	48.92	48.36	42.480000000000004	35.260000000000005	46.660000000000004	24.84	66.9	31.009999999999998	50.13999999999999	16.96	30.880000000000003	7.9399999999999995	6.78	25.16	20.979999999999997	56.52	71.1	41.08	46.54	33.6	65.2	37.1	52.04	40.78	35.68	34.52	27.139999999999997	10.13	50.82	12.879999999999999	70.08	64.56	37.419999999999995	65.24	20.1	15.0	68.42	24.14	83.32000000000001	33.900000000000006	63.06	90.3	77.96	28.32	74.66000000000001	49.120000000000005	87.7	41.68	78.4
98.34	81.02000000000001	62.22	63.9	73.02	27.3	71.82	88.16000000000001	52.78	53.480000000000004	89.88000000000001	32.86	61.919999999999995	79.38	51.0	57.879999999999995	63.019999999999996	74.7	60.040000000000006	37.28	14.2	78.94	60.199999999999996	61.14000000000001	57.32000000000001	87.0	71.54	54.300000000000004	56.96	45.76	91.12	81.3	82.08	61.660000000000004	65.03999999999999	90.88000000000001	94.5	90.44	57.220000000000006	52.7	87.03999999999999	89.44	24.16	22.82	61.839999999999996	52.480000000000004	61.5	39.06	64.16	52.080000000000005
90.2	32.16	52.2	57.76	12.920000000000002	11.68	8.76	69.39999999999999	54.84	8.219999999999999	80.36	2.19	7.779999999999999	25.44	6.819999999999999	40.660000000000004	37.08	44.22	55.559999999999995	3.26	20.599999999999998	70.1	55.96	27.839999999999996	10.96	92.66	74.11999999999999	42.3	6.64	4.88	78.0	51.459999999999994	41.6	61.06	33.96	69.3	81.84	96.5	50.54	85.44	87.42	77.22	74.46000000000001	82.34	54.08	70.82000000000001	69.84	96.3	56.66	76.17
72.56	15.840000000000002	47.58	49.66	5.06	19.2	3.9800000000000004	46.400000000000006	40.72	8.94	72.48	4.04	5.36	13.66	1.9800000000000002	27.279999999999998	42.84	30.44	52.52	7.16	32.440000000000005	42.76	35.56	13.22	5.6899999999999995	80.28	68.06	22.62	3.3099999999999996	8.32	56.92	32.6	23.7	56.10000000000001	20.06	34.58	60.3	96.1	46.9	94.0	88.86	72.42	94.16	88.5	50.660000000000004	77.0	76.46	98.22	53.839999999999996	85.26
91.0	55.84	39.72	43.1	68.10000000000001	35.5	69.48	76.53999999999999	54.44	56.779999999999994	97.16	36.7	73.06	87.18	43.0	42.18	60.440000000000005	57.199999999999996	40.5	44.019999999999996	19.759999999999998	66.58	55.059999999999995	47.82	49.9	81.28	56.49999999999999	35.6	60.96	52.72	95.94	64.42	64.34	41.88	42.58	84.78	96.41999999999999	93.47999999999999	57.92	75.96000000000001	93.32000000000001	85.48	23.62	26.76	70.24000000000001	60.019999999999996	72.11999999999999	37.580000000000005	69.67999999999999	66.92
80.5	36.58	29.84	29.160000000000004	33.019999999999996	19.08	29.439999999999998	77.02	55.36	51.559999999999995	55.50000000000001	11.41	11.28	25.28	14.56	25.82	47.14	51.959999999999994	27.400000000000002	26.939999999999998	15.02	90.78	61.419999999999995	55.24	36.199999999999996	85.72	30.04	30.2	5.58	32.39	51.66	64.88000000000001	48.78	30.580000000000002	51.160000000000004	57.42	42.28	88.58	12.98	58.220000000000006	47.3	45.06	92.47999999999999	60.84	19.3	36.24	41.92	95.52000000000001	27.38	45.300000000000004
71.24000000000001	35.339999999999996	23.36	29.86	69.08	59.98	71.8	59.72	48.339999999999996	60.980000000000004	94.1	53.059999999999995	79.10000000000001	85.28	47.0	26.21	34.56	31.72	28.12	56.379999999999995	47.64	38.279999999999994	40.18	33.12	54.24	67.10000000000001	52.059999999999995	24.6	68.28	60.519999999999996	92.92	40.46	43.04	27.98	19.57	70.28	93.89999999999999	75.16000000000001	75.0	85.58	91.25999999999999	81.47999999999999	21.2	50.06	77.86	56.18	65.8	40.68	71.12	69.56
90.16	40.44	68.0	74.68	9.82	11.88	4.58	71.86	38.62	1.66	62.239999999999995	3.3000000000000003	9.46	19.02	7.920000000000001	52.1	40.42	54.48	72.22	1.7399999999999998	32.519999999999996	40.160000000000004	38.64	17.14	7.5	85.78	86.16	54.7	11.24	1.52	58.4	60.28	51.7	73.54	36.14	57.56	75.5	89.36	69.78	85.94000000000001	88.6	87.96000000000001	67.54	90.82000000000001	68.7	74.62	58.18	94.17999999999999	66.62	75.2
94.36	40.92	65.74	65.53999999999999	16.3	7.88	12.04	81.88	62.419999999999995	13.48	80.34	1.6099999999999999	8.84	30.4	10.440000000000001	59.86	56.54	67.22	65.92	4.52	9.180000000000001	83.52000000000001	66.28	40.48	16.939999999999998	95.16	73.4	48.559999999999995	7.02	5.56	81.42	74.3	60.160000000000004	71.52	53.82	76.5	82.54	91.86	39.94	62.62	79.84	80.86	59.31999999999999	72.38	56.42	59.3	49.2	85.38	55.52	59.28
56.46	11.3	22.16	22.18	11.04	25.019999999999996	13.120000000000001	39.56	54.96	37.3	72.1	9.32	7.199999999999999	21.740000000000002	5.09	20.94	35.44	20.48	23.400000000000002	21.88	25.2	65.5	47.339999999999996	26.640000000000004	13.34	79.07	28.48	17.68	1.94	27.700000000000003	56.00000000000001	24.26	16.04	29.12	21.13	39.08	40.98	96.89999999999999	18.759999999999998	84.36	71.67999999999999	39.58	99.7	81.67999999999999	24.04	49.3	70.76	99.59	32.5	67.96
92.33	33.14	64.48	62.7	9.48	10.5	4.68	79.36	44.56	6.16	67.36	1.58	4.62	15.559999999999999	7.06	47.760000000000005	50.339999999999996	62.0	64.28	2.56	18.56	65.14	42.24	27.76	9.879999999999999	87.94	69.12	42.199999999999996	5.13	3.46	60.099999999999994	66.75999999999999	53.54	67.52	46.64	59.36	66.94	94.08	51.62	78.53999999999999	85.16	82.98	82.19999999999999	87.12	61.480000000000004	73.1	62.38	96.32	56.68	72.04
86.0	23.94	30.28	28.660000000000004	17.5	15.5	15.64	74.92	51.18000000000001	34.64	72.7	6.88	7.1	26.44	9.08	30.220000000000002	37.980000000000004	45.68	28.28	16.48	14.84	87.66000000000001	48.120000000000005	45.6	20.84	95.22	31.5	25.56	2.5	20.78	65.42	52.76	39.800000000000004	33.94	42.44	64.82	48.04	94.3	14.62	64.9	62.53999999999999	43.24	97.64	76.58	19.900000000000002	39.92	50.239999999999995	98.76	28.64	50.63999999999999
87.72	37.15	68.62	72.26	11.72	10.639999999999999	7.46	63.94	47.86	5.46	90.74	2.69	14.64	36.919999999999995	8.14	67.04	50.88	49.559999999999995	73.5	3.2399999999999998	21.240000000000002	42.66	44.76	19.220000000000002	9.2	91.58	85.66	55.34	11.459999999999999	3.64	88.24	54.86	46.760000000000005	77.10000000000001	34.36	71.3	92.75999999999999	89.3	63.28	79.92	93.58	82.78	43.919999999999995	75.42	72.82	71.49	70.17999999999999	75.14	63.660000000000004	75.44
99.33999999999999	73.83999999999999	84.28	81.26	39.24	5.66	27.900000000000002	95.6	69.44	15.4	86.18	3.8899999999999997	24.63	60.08	26.279999999999998	86.1	71.17999999999999	89.53999999999999	80.69	5.26	6.4399999999999995	89.45	76.72	62.06	33.239999999999995	98.5	84.98	80.47999999999999	19.82	5.59	93.44	94.24	87.78	82.44	84.06	94.26	95.92	87.76	44.72	36.46	81.6	89.24	29.580000000000002	51.38	72.34	43.26	36.78	57.02	67.4	39.300000000000004
99.74	76.86	80.64	84.89999999999999	54.67999999999999	6.75	43.16	96.39999999999999	65.72	19.88	82.84	8.64	37.32	67.84	39.879999999999995	83.89999999999999	63.54	91.22	79.67999999999999	9.229999999999999	6.800000000000001	84.38	71.78	66.12	46.42	97.5	90.58	74.86	33.379999999999995	9.64	91.52	94.84	90.92	83.6	81.94	93.28	96.04	86.06	42.32	30.740000000000002	83.64	90.7	32.2	43.76	66.84	30.959999999999997	27.339999999999996	56.35	66.08000000000001	29.64
57.52	29.060000000000002	31.06	29.599999999999998	52.12	32.9	63.82	42.5	57.58	71.96000000000001	89.96	43.84	62.86000000000001	83.2	41.9	37.88	47.699999999999996	35.4	29.759999999999998	63.42	24.060000000000002	59.24	51.72	41.46	55.02	82.0	34.96	23.0	42.8	68.16	86.3	33.92	33.300000000000004	39.44	28.9	58.160000000000004	69.89999999999999	77.8	18.4	48.86	54.58	26.08	86.56	23.34	23.84	26.3	41.8	73.44000000000001	24.740000000000002	34.44
88.75999999999999	28.499999999999996	63.62	65.16	6.279999999999999	13.139999999999999	2.67	68.67999999999999	38.48	4.3	69.22	2.3800000000000003	4.9799999999999995	13.18	5.0200000000000005	46.6	47.160000000000004	53.879999999999995	66.74	2.8000000000000003	26.200000000000003	47.92	35.3	17.54	6.660000000000001	84.04	76.03999999999999	38.16	5.84	3.58	56.99999999999999	55.720000000000006	45.48	70.7	35.980000000000004	47.4	68.5	95.17999999999999	61.6	87.98	90.72	85.5	83.91999999999999	89.58	67.94	77.57	68.78	97.02	61.980000000000004	79.9
98.37	50.46000000000001	71.58	70.72	24.099999999999998	5.42	18.279999999999998	88.52	71.16	15.67	88.66000000000001	1.72	15.06	45.1	15.14	75.33999999999999	59.88	75.74	69.66	4.74	6.260000000000001	88.2	72.6	50.0	22.68	98.16	76.52	66.5	9.78	6.140000000000001	92.02	83.36	70.38	75.24	69.62	87.6	92.36	94.76	35.22	47.199999999999996	84.11999999999999	84.55	52.68000000000001	54.17999999999999	57.26	43.46	43.2	78.3	58.199999999999996	43.3
[truncated: 50 more columns]
