# Supplementary material for: A neural network for modeling human concept formation, understanding and communication
Source: Nat Comput Sci. 2026 Feb 19;6(5):497–511. doi: 10.1038/s43588-026-00956-4 (PMC13216063; doi:10.1038/s43588-026-00956-4)
Supplement: Supplementary file 6 — Gephi node and edge information, RDMs for translation module and accuracy for Fig. 4. [file 43588_2026_956_MOESM6_ESM.zip › Figure4/fig_4d_rdm_7th.csv]

0	1	2	3	4	5	6	7	8	9	10	11	12	13	14	15	16	17	18	19	20	21	22	23	24	25	26	27	28	29	30	31	32	33	34	35	36	37	38	39	40	41	42	43	44	45	46	47	48	49
0.7799999999999999	31.22	45.56	43.419999999999995	50.63999999999999	98.8	66.86	3.7800000000000002	59.86	87.66000000000001	32.7	94.34	65.58	37.68	66.7	38.800000000000004	72.13000000000001	17.76	44.4	95.5	98.82	19.82	48.04	40.86	60.019999999999996	4.18	43.26	31.36	73.61999999999999	94.98	22.24	10.58	14.57	42.52	30.220000000000002	8.42	24.2	18.94	79.54	95.64	37.44	29.78	70.89999999999999	96.67999999999999	70.5	94.54	96.24000000000001	29.18	65.98	94.94
31.22	0.7799999999999999	19.03	19.75	11.690000000000001	52.1	17.91	17.86	34.9	36.9	86.04	32.28	22.62	32.26	12.26	8.68	22.1	8.76	22.16	39.64	59.019999999999996	22.68	27.339999999999996	11.91	12.82	50.22	26.68	3.4299999999999997	16.08	41.0	70.62	10.26	6.05	21.58	6.18	25.779999999999998	58.160000000000004	92.75999999999999	33.64	91.3	80.80000000000001	40.02	99.68	97.0	39.58	82.19999999999999	83.94	99.83999999999999	40.06	87.78
45.56	19.040000000000003	0.7799999999999999	1.46	53.98	74.72	63.63999999999999	41.58	34.12	73.1	55.2	66.05	59.9	59.4	49.96	8.14	11.459999999999999	16.84	1.49	72.3	72.11999999999999	67.66	40.699999999999996	52.0	54.6	66.56	4.12	21.88	48.36	72.58	53.14	24.68	19.919999999999998	1.6	22.939999999999998	62.1	37.7	78.68	12.839999999999998	63.13999999999999	43.8	23.22	91.44	62.56	14.16	44.74	54.72	93.32000000000001	15.120000000000001	54.379999999999995
43.419999999999995	19.759999999999998	1.46	0.7799999999999999	55.26	72.28	64.78	41.38	37.8	78.53	53.44	64.86	56.16	56.89999999999999	51.04	9.3	15.290000000000001	19.54	1.03	73.11999999999999	64.68	76.74	46.06	58.9	57.379999999999995	62.3	2.44	21.66	46.239999999999995	74.83999999999999	50.18	26.36	21.2	1.0999999999999999	27.1	59.8	35.099999999999994	75.82	11.5	61.199999999999996	41.52	23.18	92.12	57.599999999999994	14.499999999999998	46.839999999999996	59.74	91.74	16.06	54.66
50.63999999999999	11.700000000000001	53.98	55.26	0.7799999999999999	25.66	2.5700000000000003	33.56	44.18	10.6	66.60000000000001	12.98	9.44	19.3	2.31	30.34	45.440000000000005	29.04	58.64	13.74	37.66	18.52	32.08	5.319999999999999	1.13	54.52	64.28	14.280000000000001	7.82	13.56	54.04	28.38	22.14	57.84	14.75	24.22	52.080000000000005	87.88	60.78	87.3	77.25999999999999	65.82000000000001	95.82000000000001	97.74000000000001	68.16	82.04	81.58	98.94	70.84	85.14
98.8	52.1	74.72	72.28	25.66	0.7799999999999999	18.240000000000002	96.76	79.3	15.509999999999998	83.88	4.06	14.96	40.739999999999995	17.62	77.2	77.84	90.98	72.39999999999999	4.82	3.1	89.75999999999999	82.88	48.82	22.88	97.6	69.89999999999999	53.76	13.3	6.5600000000000005	82.98	93.44	87.42	72.89999999999999	79.60000000000001	86.83999999999999	78.36	97.86	43.480000000000004	52.739999999999995	85.28	87.92	49.8	53.959999999999994	69.76	55.94	58.14	94.69999999999999	75.1	56.279999999999994
66.86	17.919999999999998	63.63999999999999	64.78	2.58	18.240000000000002	0.7799999999999999	50.32	48.559999999999995	6.819999999999999	52.339999999999996	8.18	5.82	15.32	2.4	39.54	55.16	45.36	66.25999999999999	8.3	27.92	26.200000000000003	38.279999999999994	9.610000000000001	2.18	62.870000000000005	69.52000000000001	20.380000000000003	5.87	8.09	43.66	45.0	35.02	65.46	24.26	28.18	41.8	87.22999999999999	56.24	83.44	67.74	69.28	94.44	97.28999999999999	66.36	76.92	76.53999999999999	99.46000000000001	71.89999999999999	80.82000000000001
3.7800000000000002	17.86	41.58	41.38	33.56	96.76	50.32	0.7799999999999999	58.18	76.84	60.12	88.58	63.22	47.74	44.62	30.86	54.26	10.08	44.42	90.94	97.43	14.540000000000001	41.44	24.82	38.96	10.48	48.44	21.08	59.5	89.94	40.18	3.94	7.06	43.6	15.85	11.14	44.019999999999996	32.379999999999995	81.0	95.56	60.199999999999996	34.78	72.2	96.72	72.94	93.92	95.22	37.36	65.94	94.66
59.86	34.9	34.12	37.8	44.18	79.3	48.559999999999995	58.18	0.7799999999999999	49.220000000000006	35.8	76.8	48.1	20.34	51.480000000000004	15.22	15.64	37.78	38.12	73.0	74.7	23.54	2.48	29.2	46.339999999999996	55.120000000000005	39.34	22.98	56.36	68.36	29.42	47.0	42.1	35.9	32.16	31.6	30.04	73.36	25.46	47.56	54.279999999999994	44.76	84.38	80.76	16.68	43.44	28.12	95.58	14.860000000000001	45.4
87.66000000000001	36.9	73.1	78.53999999999999	10.6	15.52	6.81	76.84	49.220000000000006	0.7799999999999999	58.34	9.56	15.440000000000001	29.520000000000003	10.639999999999999	62.53999999999999	48.8	59.96	77.86	5.46	26.490000000000002	28.22	41.36	13.98	8.5	85.66	82.0	44.96	15.379999999999999	3.74	56.3	67.54	57.199999999999996	77.7	33.62	51.41	58.84	88.56	72.61999999999999	77.16	78.42	79.25999999999999	57.08	94.88	68.04	68.2	62.46000000000001	96.86	68.64	72.44
32.7	86.04	55.2	53.44	66.60000000000001	83.88	52.339999999999996	60.12	35.8	58.34	0.7799999999999999	75.28	37.34	16.6	69.62	61.419999999999995	61.68	82.96	50.019999999999996	73.42	83.2	54.800000000000004	40.8	74.33999999999999	70.12	23.919999999999998	42.74	75.74	55.279999999999994	69.54	3.46	79.96	84.06	48.0	87.48	24.18	4.22	13.139999999999999	41.980000000000004	26.86	8.799999999999999	22.38	88.5	82.06	33.5	27.76	24.32	67.42	36.6	26.38
94.34	32.28	66.06	64.86	12.98	4.06	8.18	88.58	76.8	9.56	75.28	0.7799999999999999	7.920000000000001	29.12	7.7	59.08	68.62	79.74	65.2	2.23	8.74	72.1	75.88000000000001	28.139999999999997	11.28	92.34	65.92	35.82	5.76	3.4799999999999995	69.94	82.46	66.96	65.52	52.6	65.56	63.04	96.26	43.62	71.32	81.06	81.86	75.4	80.34	68.02	65.75999999999999	70.0	97.58	75.03999999999999	70.54
65.58	22.62	59.9	56.16	9.44	14.96	5.82	63.22	48.1	15.440000000000001	37.34	7.91	0.7799999999999999	9.0	6.4399999999999995	37.24	71.72	63.62	57.49999999999999	11.12	18.54	50.68	45.6	22.759999999999998	9.82	53.66	53.779999999999994	19.02	3.06	12.4	28.560000000000002	60.88	47.839999999999996	55.67999999999999	42.82	25.82	25.180000000000003	84.3	38.1	76.5	51.980000000000004	64.82	97.42	95.3	58.099999999999994	70.92	70.69	99.76	68.08	74.74
37.68	32.26	59.4	56.89999999999999	19.3	40.739999999999995	15.32	47.74	20.34	29.520000000000003	16.6	29.12	9.0	0.7799999999999999	19.900000000000002	29.38	60.18	60.660000000000004	57.06	32.24	40.64	33.6	19.86	27.639999999999997	21.279999999999998	26.8	51.44	20.18	15.78	32.86	10.38	54.559999999999995	49.24	53.02	49.0	12.2	10.4	53.38	42.04	68.74	36.34	54.76	98.36	96.58	45.18	66.64	54.42	98.48	50.260000000000005	67.38
66.7	12.26	49.96	51.04	2.32	17.61	2.39	44.62	51.480000000000004	10.63	69.62	7.7	6.4399999999999995	19.900000000000002	0.7799999999999999	29.92	45.16	34.96	53.86	9.9	25.72	29.060000000000002	40.52	9.54	2.0	70.86	59.31999999999999	14.64	3.66	10.56	58.3	36.22	26.6	53.28000000000001	19.16	32.06	52.66	92.7	47.64	86.44	77.5	66.12	96.92	96.34	62.839999999999996	78.74	80.9	99.64	67.84	83.72
38.800000000000004	8.67	8.14	9.3	30.34	77.2	39.54	30.86	15.22	62.53999999999999	61.419999999999995	59.08	37.24	29.38	29.92	0.7799999999999999	10.72	13.76	10.440000000000001	69.16	76.16000000000001	36.0	16.24	27.12	32.62	53.36	13.44	6.72	30.580000000000002	70.08	45.62	18.44	13.63	9.229999999999999	14.19	32.36	34.839999999999996	91.0	16.35	80.4	62.739999999999995	32.12	98.64	90.56	16.98	60.86	58.879999999999995	99.7	17.49	72.6
72.14	22.1	11.459999999999999	15.299999999999999	45.440000000000005	77.84	55.16	54.26	15.64	48.8	61.68	68.62	71.72	60.18	45.16	10.72	0.7799999999999999	16.38	15.65	66.52	81.84	36.7	17.4	30.78	43.78	89.84	21.759999999999998	24.64	55.00000000000001	62.07	66.18	28.78	22.8	15.479999999999999	15.740000000000002	73.8	55.800000000000004	84.16	19.8	45.64	53.480000000000004	28.08	89.28	72.08	12.879999999999999	28.64	25.16	98.86	11.88	37.14
17.76	8.75	16.84	19.54	29.04	90.98	45.36	10.08	37.78	59.96	82.96	79.74	63.62	60.660000000000004	34.96	13.76	16.38	0.9199999999999999	21.22	81.67999999999999	92.74	17.88	29.24	18.66	31.44	36.78	27.36	13.780000000000001	48.96	79.38	71.84	3.11	2.13	21.240000000000002	4.52	29.720000000000002	65.0	63.68000000000001	43.7	89.78	68.92	28.04	89.60000000000001	96.22	36.4	77.62	78.10000000000001	85.92	32.68	85.0
44.4	22.16	1.5	1.04	58.64	72.39999999999999	66.25999999999999	44.42	38.12	77.86	50.019999999999996	65.2	57.49999999999999	57.06	53.86	10.440000000000001	15.659999999999998	21.22	0.7799999999999999	72.54	65.86	79.44	47.760000000000005	62.7	60.099999999999994	61.839999999999996	2.22	24.02	48.620000000000005	74.06	48.22	28.92	23.32	1.01	29.53	61.53999999999999	33.739999999999995	72.18	11.66	58.599999999999994	39.26	22.54	90.74	55.559999999999995	14.330000000000002	44.36	56.98	90.12	15.920000000000002	52.239999999999995
95.5	39.64	72.3	73.11999999999999	13.74	4.82	8.3	90.93	73.0	5.46	73.42	2.2399999999999998	11.12	32.24	9.9	69.16	66.52	81.67999999999999	72.54	1.0	10.94	61.24000000000001	70.67999999999999	25.55	11.64	93.8	74.44	46.04	9.84	1.1199999999999999	71.08	85.2	74.22	72.86	53.879999999999995	71.26	65.44	95.46	53.6	71.7	81.39999999999999	83.12	59.68	84.86	69.56	66.97999999999999	68.12	97.14	74.18	70.44
98.82	59.019999999999996	72.11999999999999	64.68	37.66	3.1	27.91	97.44	74.7	26.5	83.2	8.74	18.54	40.64	25.72	76.16000000000001	81.84	92.74	65.86	10.94	0.7799999999999999	95.0	81.54	68.24	34.5	97.72	58.660000000000004	52.32	17.04	13.28	80.72	94.67999999999999	90.62	66.72	87.0	87.58	75.2	98.3	35.96	41.959999999999994	83.62	87.5	52.54	39.18	63.5	48.84	50.739999999999995	94.17999999999999	69.6	47.4
19.82	22.68	67.66	76.74	18.509999999999998	89.75999999999999	26.200000000000003	14.540000000000001	23.54	28.22	54.800000000000004	72.1	50.68	33.6	29.060000000000002	36.0	36.7	17.88	79.44	61.24000000000001	95.0	0.9199999999999999	14.02	7.3	20.3	21.98	86.14	24.099999999999998	51.28	53.459999999999994	42.78	15.98	17.549999999999997	78.16	12.379999999999999	14.42	57.28	40.239999999999995	90.52	91.56	78.5	59.06	66.28	98.0	72.64	87.28	73.6	62.63999999999999	63.12	89.1
48.04	27.339999999999996	40.699999999999996	46.06	32.08	82.88	38.279999999999994	41.44	2.48	41.36	40.8	75.88000000000001	45.6	19.86	40.52	16.24	17.4	29.24	47.760000000000005	70.67999999999999	81.54	14.02	0.7799999999999999	18.18	34.22	45.9	51.35999999999999	19.07	51.82	64.66	32.72	34.58	31.52	44.800000000000004	22.32	24.060000000000002	35.68	74.32	37.12	57.66	65.28	50.82	86.3	88.74	23.98	52.86	33.44	96.02000000000001	21.6	54.74
40.86	11.92	52.0	58.9	5.319999999999999	48.82	9.62	24.82	29.2	13.98	74.33999999999999	28.139999999999997	22.759999999999998	27.639999999999997	9.54	27.12	30.78	18.66	62.7	25.56	68.24	7.3	18.17	0.9199999999999999	5.84	48.28	73.13	14.719999999999999	20.02	23.419999999999998	62.44	19.67	16.220000000000002	61.980000000000004	7.84	22.52	68.0	81.92	76.14	88.72	84.48	63.75999999999999	90.3	97.56	64.32	82.26	73.83999999999999	96.74000000000001	61.08	85.7
60.019999999999996	12.82	54.6	57.379999999999995	1.1400000000000001	22.88	2.18	38.96	46.339999999999996	8.49	70.12	11.28	9.82	21.279999999999998	2.0	32.62	43.78	31.430000000000003	60.099999999999994	11.64	34.5	20.3	34.22	5.83	0.7799999999999999	63.85999999999999	66.82000000000001	16.32	7.539999999999999	11.21	59.36	32.2	24.44	59.62	15.82	28.999999999999996	56.86	90.02	60.160000000000004	86.94	79.16	67.72	94.16	97.08	67.12	80.67999999999999	80.64	98.92	69.92	84.64
4.17	50.22	66.56	62.3	54.52	97.6	62.88	10.48	55.120000000000005	85.66	23.919999999999998	92.34	53.66	26.790000000000003	70.86	53.36	89.84	36.78	61.839999999999996	93.8	97.72	21.98	45.9	48.28	63.85999999999999	1.0	57.699999999999996	41.86	70.19999999999999	93.36	14.78	22.08	29.880000000000003	57.99999999999999	51.62	6.16	18.56	17.83	89.52	95.52000000000001	39.76	50.38	54.36	91.60000000000001	86.26	96.1	96.14	21.12	85.32	95.36
43.26	26.669999999999998	4.109999999999999	2.4299999999999997	64.28	69.89999999999999	69.52000000000001	48.44	39.34	82.0	42.74	65.91	53.779999999999994	51.44	59.31999999999999	13.44	21.759999999999998	27.36	2.22	74.44	58.660000000000004	86.14	51.35999999999999	73.14	66.82000000000001	57.699999999999996	1.0	27.279999999999998	49.28	76.88000000000001	41.54	33.94	28.660000000000004	2.3	38.84	60.56	28.42	59.540000000000006	9.120000000000001	49.82	30.72	18.98	93.54	49.519999999999996	13.18	41.099999999999994	54.86	89.88000000000001	14.510000000000002	46.32
31.36	3.44	21.88	21.66	14.280000000000001	53.76	20.380000000000003	21.07	22.98	44.96	75.74	35.82	19.02	20.18	14.64	6.710000000000001	24.64	13.780000000000001	24.02	46.04	52.32	24.099999999999998	19.08	14.719999999999999	16.32	41.86	27.279999999999998	0.7799999999999999	15.870000000000001	49.3	49.74	14.14	10.459999999999999	22.919999999999998	11.04	19.99	41.92	93.04	29.98	89.8	78.96	46.5	99.94	96.41999999999999	38.74	83.91999999999999	81.88	99.96000000000001	39.7	87.76
73.61999999999999	16.08	48.36	46.239999999999995	7.82	13.3	5.88	59.5	56.36	15.379999999999999	55.279999999999994	5.76	3.06	15.78	3.66	30.580000000000002	55.00000000000001	48.96	48.620000000000005	9.84	17.04	51.28	51.82	20.02	7.53	70.19999999999999	49.28	15.879999999999999	0.7799999999999999	11.48	44.72	49.559999999999995	37.26	47.620000000000005	31.740000000000002	34.660000000000004	38.48	91.97999999999999	34.1	80.86	66.62	64.58	97.96000000000001	93.42	56.26	71.6	74.86	99.72	66.42	78.2
94.98	41.0	72.58	74.83999999999999	13.56	6.5600000000000005	8.1	89.94	68.36	3.74	69.54	3.4799999999999995	12.4	32.86	10.56	70.08	62.08	79.38	74.06	1.1199999999999999	13.28	53.459999999999994	64.66	23.419999999999998	11.219999999999999	93.36	76.88000000000001	49.3	11.48	0.7799999999999999	68.10000000000001	84.26	73.26	74.3	50.239999999999995	69.96	64.18	94.48	58.040000000000006	71.94	80.38	82.44	57.02	87.74	68.66	66.02	65.12	97.1	72.26	69.67999999999999
22.24	70.62	53.14	50.18	54.04	82.98	43.66	40.18	29.42	56.3	3.46	69.94	28.560000000000002	10.38	58.3	45.62	66.18	71.84	48.22	71.08	80.72	42.78	32.72	62.44	59.36	14.77	41.54	49.74	44.72	68.10000000000001	0.7799999999999999	60.8	66.74	44.66	79.9	13.16	2.26	18.88	46.6	47.12	16.3	33.26	89.64	93.56	40.760000000000005	47.82	40.72	69.84	44.5	45.96
10.58	10.26	24.68	26.36	28.38	93.44	45.0	3.93	47.0	67.54	79.96	82.46	60.88	54.559999999999995	36.22	18.44	28.78	3.1199999999999997	28.92	85.2	94.67999999999999	15.98	34.58	19.68	32.2	22.08	33.94	14.14	49.559999999999995	84.26	60.8	0.9199999999999999	1.81	28.54	7.4399999999999995	19.32	58.56	49.94	55.720000000000006	92.64	66.16	29.14	86.74	97.28	48.74	86.38	88.2	65.74	43.94	90.21000000000001
14.580000000000002	6.0600000000000005	19.919999999999998	21.2	22.14	87.42	35.02	7.06	42.1	57.199999999999996	84.06	66.96	47.839999999999996	49.24	26.6	13.639999999999999	22.8	2.1399999999999997	23.32	74.22	90.62	17.560000000000002	31.52	16.21	24.44	29.880000000000003	28.660000000000004	10.459999999999999	37.26	73.26	66.74	1.82	0.7799999999999999	23.14	5.09	22.28	59.84	67.36	45.06	92.38	71.52	29.32	94.24	97.76	41.56	83.84	85.72	87.46000000000001	38.98	88.88000000000001
42.52	21.58	1.6	1.09	57.84	72.89999999999999	65.46	43.6	35.9	77.7	48.0	65.52	55.67999999999999	53.02	53.28000000000001	9.24	15.479999999999999	21.240000000000002	1.02	72.86	66.72	78.16	44.800000000000004	61.980000000000004	59.62	57.99999999999999	2.29	22.91	47.61	74.3	44.66	28.54	23.14	0.7799999999999999	29.56	56.58	31.34	71.2	11.32	60.38	38.82	22.48	91.64	59.519999999999996	13.950000000000001	45.72	57.76	91.08000000000001	15.14	54.0
30.220000000000002	6.18	22.939999999999998	27.1	14.760000000000002	79.59	24.26	15.86	32.16	33.62	87.48	52.6	42.82	49.0	19.16	14.2	15.740000000000002	4.52	29.54	53.879999999999995	87.0	12.379999999999999	22.32	7.84	15.82	51.62	38.84	11.04	31.740000000000002	50.239999999999995	79.9	7.4399999999999995	5.1	29.56	0.7799999999999999	30.680000000000003	77.38000000000001	84.84	51.66	90.25999999999999	83.78	40.08	93.28	96.17999999999999	43.02	78.56	73.32	96.2	38.91	85.5
8.42	25.779999999999998	62.1	59.8	24.22	86.83999999999999	28.18	11.14	31.6	51.42	24.18	65.56	25.82	12.2	32.06	32.36	73.8	29.720000000000002	61.53999999999999	71.26	87.58	14.42	24.060000000000002	22.52	28.999999999999996	6.15	60.56	20.0	34.660000000000004	69.96	13.15	19.32	22.28	56.58	30.680000000000003	0.9199999999999999	15.4	33.879999999999995	80.32000000000001	94.58	48.42	56.68	90.36	99.03999999999999	77.56	93.89999999999999	90.8	57.220000000000006	77.94	93.84
24.2	58.160000000000004	37.7	35.099999999999994	52.080000000000005	78.36	41.8	44.019999999999996	30.04	58.84	4.22	63.04	25.180000000000003	10.4	52.66	34.839999999999996	55.800000000000004	65.0	33.739999999999995	65.44	75.2	57.28	35.68	68.0	56.86	18.55	28.42	41.92	38.48	64.18	2.25	58.56	59.84	31.34	77.38000000000001	15.4	0.7799999999999999	21.41	32.34	44.04	13.919999999999998	24.58	96.89999999999999	93.26	29.74	42.64	39.42	86.61999999999999	33.900000000000006	42.620000000000005
18.94	92.75999999999999	78.68	75.82	87.88	97.86	87.24	32.379999999999995	73.35000000000001	88.56	13.139999999999999	96.26	84.3	53.38	92.69	91.0	84.16	63.68000000000001	72.18	95.46	98.3	40.239999999999995	74.32	81.92	90.02	17.84	59.540000000000006	93.04	91.97999999999999	94.48	18.88	49.94	67.36	71.2	84.84	33.879999999999995	21.42	0.7799999999999999	68.5	31.46	8.7	16.900000000000002	54.400000000000006	54.7	50.2	36.46	38.42	20.599999999999998	48.9	33.160000000000004
79.54	33.629999999999995	12.839999999999998	11.49	60.78	43.480000000000004	56.24	81.0	25.46	72.61999999999999	41.980000000000004	43.62	38.1	42.04	47.64	16.36	19.8	43.7	11.66	53.6	35.96	90.52	37.12	76.14	60.160000000000004	89.52	9.120000000000001	29.98	34.1	58.040000000000006	46.6	55.720000000000006	45.06	11.32	51.66	80.32000000000001	32.34	68.5	0.9199999999999999	29.84	27.0	16.78	99.16	38.14	4.64	22.96	27.04	99.18	6.84	27.62
95.64	91.3	63.13999999999999	61.199999999999996	87.3	52.739999999999995	83.44	95.56	47.56	77.16	26.86	71.32	76.5	68.74	86.44	80.4	45.64	89.78	58.599999999999994	71.7	41.959999999999994	91.56	57.66	88.72	86.94	95.52000000000001	49.82	89.8	80.86	71.94	47.12	92.64	92.38	60.38	90.25999999999999	94.58	44.04	31.46	29.84	0.7799999999999999	15.040000000000001	22.46	73.24000000000001	21.560000000000002	24.7	3.3000000000000003	4.36	69.38	26.06	1.3599999999999999
37.44	80.80000000000001	43.8	41.52	77.25999999999999	85.28	67.74	60.199999999999996	54.279999999999994	78.42	8.799999999999999	81.06	51.980000000000004	36.34	77.5	62.739999999999995	53.480000000000004	68.92	39.26	81.39999999999999	83.62	78.5	65.28	84.48	79.16	39.76	30.72	78.96	66.62	80.38	16.3	66.16	71.52	38.82	83.78	48.42	13.919999999999998	8.7	27.0	15.040000000000001	0.7799999999999999	6.78	95.39999999999999	48.16	21.349999999999998	15.620000000000001	18.759999999999998	62.86000000000001	23.05	14.92
29.78	40.02	23.22	23.18	65.82000000000001	87.92	69.28	34.78	44.76	79.25999999999999	22.37	81.86	64.82	54.76	66.12	32.12	28.08	28.04	22.54	83.12	87.5	59.06	50.82	63.75999999999999	67.72	50.38	18.98	46.5	64.57000000000001	82.44	33.26	29.14	29.32	22.48	40.08	56.68	24.58	16.900000000000002	16.78	22.46	6.78	0.7799999999999999	98.56	56.620000000000005	12.659999999999998	18.22	23.830000000000002	85.18	13.320000000000002	20.549999999999997
70.89999999999999	99.68	91.44	92.12	95.82000000000001	49.8	94.44	72.2	84.38	57.08	88.5	75.4	97.42	98.36	96.92	98.64	89.28	89.60000000000001	90.74	59.68	52.54	66.28	86.3	90.3	94.16	54.36	93.54	99.94	97.95	57.02	89.64	86.74	94.24	91.64	93.28	90.36	96.89999999999999	54.400000000000006	99.16	73.24000000000001	95.39999999999999	98.56	0.9199999999999999	35.260000000000005	96.96000000000001	85.3	79.86	12.620000000000001	94.39999999999999	76.94
96.67999999999999	97.0	62.56	57.599999999999994	97.74000000000001	53.959999999999994	97.3	96.72	80.76	94.88	82.06	80.34	95.3	96.58	96.34	90.56	72.08	96.22	55.559999999999995	84.86	39.18	98.0	88.74	97.56	97.08	91.60000000000001	49.519999999999996	96.41999999999999	93.42	87.72999999999999	93.56	97.28	97.76	59.519999999999996	96.17999999999999	99.03999999999999	93.26	54.7	38.14	21.560000000000002	48.16	56.620000000000005	35.260000000000005	0.7799999999999999	49.72	25.36	32.5	20.419999999999998	50.44	23.82
70.5	39.58	14.149999999999999	14.499999999999998	68.16	69.76	66.36	72.94	16.68	68.04	33.5	68.02	58.099999999999994	45.18	62.839999999999996	16.98	12.879999999999999	36.4	14.34	69.56	63.5	72.63	23.98	64.32	67.12	86.26	13.18	38.74	56.26	68.66	40.760000000000005	48.74	41.56	13.96	43.02	77.56	29.74	50.2	4.64	24.7	21.36	12.659999999999998	96.96000000000001	49.72	0.7799999999999999	18.099999999999998	18.58	98.39	1.54	21.959999999999997
94.54	82.19999999999999	44.74	46.839999999999996	82.04	55.94	76.92	93.92	43.44	68.2	27.76	65.75999999999999	70.92	66.64	78.74	60.86	28.64	77.62	44.36	66.97999999999999	48.84	87.28	52.86	82.26	80.67	96.1	41.099999999999994	83.91999999999999	71.6	66.02	47.82	86.38	83.84	45.72	78.56	93.89999999999999	42.64	36.46	22.96	3.29	15.620000000000001	18.22	85.3	25.36	18.099999999999998	0.7799999999999999	3.01	86.08	19.84	1.66
96.24000000000001	83.94	54.72	59.74	81.58	58.14	76.53999999999999	95.22	28.12	62.46000000000001	24.32	70.0	70.7	54.42	80.9	58.879999999999995	25.16	78.10000000000001	56.98	68.12	50.739999999999995	73.6	33.44	73.83999999999999	80.64	96.14	54.86	81.88	74.86	65.12	40.72	88.2	85.72	57.76	73.32	90.8	39.42	38.42	27.04	4.36	18.759999999999998	23.84	79.85	32.5	18.58	3.02	0.7799999999999999	90.66	19.28	3.2800000000000002
29.18	99.83999999999999	93.32000000000001	91.73	98.94	94.69999999999999	99.46000000000001	37.36	95.58	96.86	67.42	97.58	99.75	98.48	99.64	99.7	98.86	85.92	90.12	97.14	94.17999999999999	62.63999999999999	96.02000000000001	96.74000000000001	98.92	21.12	89.88000000000001	99.96000000000001	99.72	97.1	69.84	65.74	87.46000000000001	91.08000000000001	96.2	57.220000000000006	86.61999999999999	20.599999999999998	99.18	69.38	62.86000000000001	85.18	12.620000000000001	20.419999999999998	98.4	86.07000000000001	90.66	0.9199999999999999	96.93	77.82
65.98	40.06	15.120000000000001	16.06	70.84	75.1	71.89999999999999	65.94	14.860000000000001	68.63	36.6	75.03999999999999	68.08	50.260000000000005	67.84	17.5	11.88	32.68	15.909999999999998	74.18	69.6	63.12	21.6	61.08	69.92	85.32	14.52	39.7	66.42	72.26	44.5	43.94	38.98	15.14	38.92	77.94	33.900000000000006	48.9	6.84	26.06	23.06	13.320000000000002	94.39999999999999	50.44	1.54	19.84	19.28	96.94	0.7799999999999999	23.119999999999997
94.94	87.78	54.379999999999995	54.66	85.14	56.279999999999994	80.82000000000001	94.66	45.4	72.44	26.38	70.54	74.74	67.38	83.72	72.6	37.14	85.0	52.239999999999995	70.44	47.4	89.1	54.74	85.7	84.64	95.36	46.32	87.76	78.2	69.67999999999999	45.96	90.22	88.88000000000001	54.0	85.5	93.84	42.620000000000005	33.160000000000004	27.62	1.3599999999999999	14.92	20.560000000000002	76.94	23.82	21.959999999999997	1.6500000000000001	3.27	77.82	23.119999999999997	0.7799999999999999
59.18	46.08	20.1	17.2	78.64	58.8	77.60000000000001	63.38	16.74	79.94	42.9	73.74000000000001	60.040000000000006	41.160000000000004	77.48	23.200000000000003	25.28	42.8	17.51	74.76	41.46	75.12	23.66	76.38000000000001	80.16	74.24	13.100000000000001	37.88	67.82000000000001	76.3	42.059999999999995	49.16	45.98	17.119999999999997	54.120000000000005	65.18	32.800000000000004	61.58	9.520000000000001	34.339999999999996	33.08	23.28	89.98	43.2	8.66	35.64	33.92	94.12	7.580000000000001	36.16
78.4	95.32000000000001	48.58	46.92	94.6	84.96000000000001	93.2	86.11999999999999	85.16	90.68	34.94	89.9	92.28	91.22	94.5	87.56	61.62	87.53999999999999	43.580000000000005	90.08	79.2	95.7	92.02	95.62	94.06	79.88	38.519999999999996	96.82	93.24	90.10000000000001	60.980000000000004	88.28	91.5	46.2	94.28	95.92	55.60000000000001	22.259999999999998	39.78	9.42	15.079999999999998	20.06	50.3	14.680000000000001	37.56	11.06	16.48	27.88	39.660000000000004	9.700000000000001
95.34	81.52000000000001	73.87	83.32000000000001	41.4	20.65	33.22	91.66	40.56	11.26	76.06	23.94	51.32	70.1	41.339999999999996	78.14	37.18	71.38	82.12	15.89	28.000000000000004	39.160000000000004	39.2	34.36	35.54	95.1	88.4	86.9	51.25999999999999	13.68	80.28	85.98	84.7	82.78	51.959999999999994	89.12	85.26	89.7	85.04	60.0	89.56	88.98	20.36	77.9	69.1	54.32	42.38	82.54	63.18	54.879999999999995
97.2	84.52	70.14	76.64	82.6	45.300000000000004	77.24	95.26	15.160000000000002	44.940000000000005	36.94	66.44	75.98	48.3	84.8	52.959999999999994	26.040000000000003	73.5	75.52	56.32	38.080000000000005	51.239999999999995	17.48	60.919999999999995	80.44	97.02	77.18	72.84	83.28	52.12	47.58	88.42	85.94000000000001	75.24	64.8	87.12	51.519999999999996	70.74000000000001	44.3	16.28	46.160000000000004	55.7	41.08	50.6	28.4	17.37	10.36	92.67999999999999	25.480000000000004	16.18
86.32	90.64	75.08	84.28	64.52	38.4	56.379999999999995	83.39999999999999	38.24	20.9	71.64	47.099999999999994	80.58	83.16	71.54	82.28	38.78	67.04	82.84	32.56	46.64	34.28	36.980000000000004	43.76	57.52	83.58	89.82	92.52	82.82000000000001	28.02	76.66	82.22	85.24000000000001	83.74000000000001	56.599999999999994	87.83999999999999	87.14	67.88	91.14	62.62	90.03999999999999	91.10000000000001	11.899999999999999	78.60000000000001	74.52	59.98	43.84	47.48	65.14	57.98
79.46	75.8	71.82	83.38	45.540000000000006	55.14	42.22	76.46	23.46	18.3	39.839999999999996	54.300000000000004	68.89999999999999	54.24	54.620000000000005	63.959999999999994	25.540000000000003	53.7	82.5	37.54	69.19999999999999	21.14	21.02	27.700000000000003	41.5	77.03999999999999	88.9	78.7	73.44000000000001	30.7	47.160000000000004	71.44	72.52	82.94	39.48	65.34	60.480000000000004	48.4	82.34	41.82	63.28	70.6	30.659999999999997	85.58	50.42	36.88	24.34	76.12	44.54	37.32
58.720000000000006	99.53999999999999	86.1	84.54	99.52	82.39999999999999	99.9	65.62	93.94	97.68	88.6	93.17999999999999	99.8	99.6	99.4	98.38	92.4	92.9	82.56	94.28999999999999	72.8	88.12	96.06	98.28	99.28	42.199999999999996	82.72	99.81	99.1	95.28	92.30000000000001	87.32	94.82000000000001	84.88	96.6	87.86	96.78	38.379999999999995	90.18	51.6	77.42	88.24	16.2	7.64	93.58	64.24	76.34	5.52	91.86	57.86
96.16	85.88	76.78	85.11999999999999	49.66	20.919999999999998	39.5	92.97999999999999	41.6	13.94	78.52	26.700000000000003	58.36	75.68	49.46	81.46	39.14	74.9	84.04	18.08	26.779999999999998	43.28	40.660000000000004	39.879999999999995	42.5	95.78	89.92	89.46	58.81999999999999	15.7	82.69999999999999	88.26	87.26	84.75	57.48	91.9	87.68	90.24	86.76	57.54	91.02	90.82000000000001	17.22	72.56	73.08	54.09	41.64	77.92	65.84	53.800000000000004
98.04	92.46	74.58	75.96000000000001	92.66	29.439999999999998	91.75999999999999	95.12	74.82	61.760000000000005	95.94	49.120000000000005	92.94	95.54	89.53999999999999	87.44	62.980000000000004	89.36	75.14	45.82	26.56	89.34	80.10000000000001	87.94	89.24	94.52000000000001	80.25999999999999	92.54	88.8	47.86	96.3	93.62	92.92	77.32	84.61999999999999	97.39999999999999	97.5	97.34	81.17999999999999	61.46	98.14	97.24000000000001	12.139999999999999	16.04	86.5	66.09	65.32	28.98	83.52000000000001	63.839999999999996
93.72	87.09	57.18	59.21999999999999	93.88	43.980000000000004	94.96	88.53999999999999	77.96	84.82	96.52	64.88000000000001	95.41	96.7	91.46	79.4	51.78	79.62	58.4	68.52000000000001	37.96	87.7	82.42	88.62	91.88	86.52	65.3	89.02	90.48	72.5	97.04	85.52	85.38	61.38	74.94	95.19999999999999	97.52	92.56	69.46	60.24	95.96000000000001	94.19999999999999	20.04	9.969999999999999	81.14	60.519999999999996	64.4	21.64	78.32000000000001	61.9
77.8	74.92	23.400000000000002	21.38	86.72	68.34	84.24000000000001	84.89999999999999	70.78	85.44	32.66	76.36	75.78	79.03999999999999	84.08	51.019999999999996	40.12	68.96	20.26	79.84	55.66	96.54	84.14	91.94	86.42	88.14	16.1	80.06	76.44	81.38	52.92	76.6	73.3	21.29	84.0	93.66	39.519999999999996	31.06	15.24	10.68	12.42	11.18	89.74	19.74	17.16	9.64	16.259999999999998	65.96	19.869999999999997	10.18
99.86	98.76	90.38000000000001	89.14	94.86	27.26	91.72	99.32	80.0	64.34	81.96	50.8	90.32	93.52000000000001	92.82000000000001	96.46000000000001	86.92	98.95	87.8	46.26	21.7	97.63	86.53	95.17999999999999	92.86	98.5	86.06	97.7	90.5	48.6	91.24	99.48	99.66000000000001	89.05999999999999	97.92	99.38	93.60000000000001	86.28	79.10000000000001	24.12	78.78	89.48	14.360000000000001	14.7	82.48	33.7	34.46	31.419999999999998	80.30000000000001	28.1
99.11999999999999	98.08	88.38000000000001	87.33999999999999	90.58	22.400000000000002	81.56	98.32	60.72	44.379999999999995	76.28	41.839999999999996	77.66	84.11999999999999	87.9	94.56	84.02	96.5	86.22	35.11	18.6	91.7	69.98	91.16	87.2	97.54	84.44	96.88	83.86	35.699999999999996	84.36	98.18	98.61999999999999	87.16000000000001	96.04	98.2	88.44	87.82	80.17999999999999	29.68	83.14	92.32000000000001	11.540000000000001	30.4	78.25999999999999	43.08	37.5	42.28	72.72	34.56
95.67999999999999	46.739999999999995	71.46000000000001	78.84	15.840000000000002	13.200000000000001	10.96	90.46	39.44	2.9000000000000004	57.120000000000005	9.6	18.48	34.260000000000005	14.219999999999999	63.480000000000004	38.54	70.17999999999999	77.58	5.4	21.92	36.36	37.04	19.78	13.370000000000001	94.92	82.92	56.940000000000005	18.02	3.84	60.31999999999999	82.74000000000001	73.02	77.88000000000001	42.14	70.72	61.36000000000001	91.78	62.580000000000005	60.84	77.74	78.12	54.44	92.80000000000001	53.04	51.22	42.32	98.78	53.74	55.42
86.16	74.2	42.44	34.32	82.86	26.0	75.22	88.06	39.46	70.06	56.64	44.06	50.580000000000005	51.300000000000004	77.78	58.919999999999995	63.980000000000004	81.32000000000001	35.3	44.9	16.02	92.62	48.88	88.94	82.66	88.7	24.98	59.81999999999999	60.06	49.059999999999995	58.52	83.56	82.16	36.42	85.56	84.46000000000001	49.980000000000004	78.9	22.86	26.72	44.12	46.18	59.24	26.889999999999997	30.44	36.96	38.56	82.38	29.4	32.300000000000004
39.379999999999995	33.4	55.379999999999995	51.1	21.54	35.28	16.66	51.0	24.47	32.74	17.54	26.14	7.62	1.68	20.62	30.9	67.44	64.62	51.5	30.320000000000004	33.14	44.879999999999995	25.419999999999998	34.72	23.52	28.52	44.58	20.7	14.26	31.840000000000003	10.91	58.42	51.94	48.339999999999996	55.74	14.06	10.32	55.620000000000005	37.84	67.60000000000001	35.5	55.04	97.8	94.8	45.839999999999996	68.26	58.620000000000005	97.98	51.88	68.28
50.86000000000001	34.38	42.66	35.94	32.78	26.1	26.08	61.7	28.499999999999996	44.2	29.28	25.11	11.600000000000001	10.100000000000001	28.199999999999996	29.659999999999997	66.53999999999999	64.98	37.28	30.740000000000002	19.72	77.02	33.660000000000004	56.02	35.160000000000004	43.22	28.299999999999997	21.26	16.86	34.18	20.580000000000002	60.699999999999996	54.059999999999995	35.56	66.03999999999999	27.08	16.91	76.68	24.14	55.34	40.62	53.32	96.44	81.82000000000001	37.0	63.2	59.38	98.54	40.400000000000006	61.339999999999996
98.58	78.88	72.0	63.72	56.76	8.959999999999999	41.699999999999996	97.26	44.64	33.42	64.9	18.68	30.5	43.56	44.92	77.98	72.24000000000001	91.67999999999999	64.56	18.2	5.36	93.7	53.1	80.36	53.080000000000005	98.34	53.42	68.32000000000001	33.86	20.24	67.58	94.14	91.8	65.22	89.32	90.44	62.68	94.72	34.04	25.619999999999997	64.36	74.36	48.980000000000004	41.02	43.519999999999996	33.239999999999995	31.16	96.0	44.080000000000005	29.959999999999997
96.56	77.53999999999999	64.75999999999999	55.36	63.46000000000001	11.940000000000001	48.64	95.16	46.0	39.94	65.60000000000001	22.900000000000002	33.98	45.08	52.2	75.38	75.06	89.44	56.8	22.6	6.76	93.22	54.67999999999999	83.1	60.62	96.38	44.34	64.92	38.64	24.709999999999997	66.14	92.09	89.5	57.96	88.32	88.08	60.58	93.38	31.8	27.18	62.419999999999995	70.34	49.419999999999995	36.919999999999995	42.76	36.059999999999995	35.199999999999996	93.64	43.059999999999995	32.04
99.74	90.96	79.06	76.03999999999999	75.86	13.62	57.92	99.02	41.660000000000004	34.52	68.44	27.200000000000003	49.02	57.68	66.58	83.76	67.0	93.74	75.64	23.580000000000002	10.0	91.2	48.54	83.02000000000001	70.42	99.36	68.46	85.08	55.64	24.52	74.66000000000001	97.06	95.6	76.52	91.25999999999999	94.83	74.96000000000001	95.86	50.12	26.58	76.9	85.76	26.75	36.82	53.580000000000005	35.06	29.48	88.18	51.12	30.56
58.74	47.8	33.47	26.340000000000003	63.6	31.819999999999997	55.24	67.52	31.1	66.88	43.24	41.94	30.819999999999997	28.28	58.06	36.3	57.3	62.519999999999996	27.560000000000002	46.02	20.52	86.78	38.6	81.12	66.46	60.6	19.0	34.08	39.300000000000004	50.54	36.66	61.919999999999995	58.76	27.500000000000004	73.18	50.660000000000004	29.360000000000003	74.46000000000001	18.38	38.36	39.92	40.98	87.62	43.36	26.3	47.78	48.92	92.58	26.740000000000002	44.1
99.92	91.82000000000001	81.10000000000001	77.52	75.92	12.049999999999999	57.940000000000005	99.22	57.14	36.24	75.66000000000001	24.62	48.5	64.60000000000001	64.53999999999999	88.68	78.38000000000001	95.38	77.10000000000001	22.36	8.4	94.42	65.66	85.61999999999999	70.02000000000001	99.44	69.86	87.96000000000001	53.400000000000006	23.64	80.96	97.84	96.84	78.46	93.12	96.12	81.28	96.36	53.54	27.779999999999998	79.56	88.03999999999999	24.279999999999998	30.54	63.42	37.419999999999995	34.4	81.08	62.0	32.32
89.22	62.18	49.44	40.300000000000004	62.03999999999999	15.459999999999999	49.04	89.3	39.6	47.44	60.22	26.26	30.020000000000003	37.16	51.4	55.84	69.17999999999999	81.98	41.9	27.58	9.34	91.47999999999999	48.14	82.14	61.18	89.72	31.080000000000002	47.199999999999996	35.92	30.599999999999998	55.32	84.2	80.5	42.36	83.7	77.64	48.02	90.14999999999999	23.95	32.98	55.54	59.12	66.8	39.56	34.92	42.6	42.4	94.62	35.14	38.5
94.0	79.66	55.44	46.400000000000006	80.08	20.14	67.97999999999999	93.14	37.019999999999996	55.58	60.08	37.08	48.24	49.7	73.56	67.08	66.24	85.64	47.660000000000004	36.04	12.5	91.42	44.48	86.64	78.82000000000001	94.76	36.58	65.5	57.42	38.440000000000005	62.12	88.86	86.88	48.76	86.36	88.0	56.2	88.66000000000001	28.9	25.5	55.02	60.81999999999999	47.14	31.0	35.22	35.88	33.82	88.75999999999999	33.68	30.919999999999998
100.0	91.92	83.82	81.89999999999999	87.6	15.68	80.14	99.88	56.720000000000006	52.559999999999995	82.89999999999999	32.0	67.92	79.36	79.14	86.68	69.78	95.98	81.44	31.66	11.24	96.39999999999999	65.48	90.0	83.98	99.98	78.08	85.74000000000001	65.03999999999999	34.300000000000004	88.36	98.45	97.16	82.64	92.44	98.24000000000001	88.64	97.78	53.52	26.82	84.74000000000001	91.4	25.4	17.82	64.96	33.040000000000006	30.520000000000003	66.47999999999999	63.7	30.28
64.94	21.740000000000002	52.28	48.08	12.520000000000001	15.0	8.780000000000001	63.4	44.98	20.880000000000003	39.1	8.97	1.43	9.76	8.28	31.7	67.5	62.5	49.5	13.52	16.580000000000002	60.36	45.28	28.060000000000002	12.9	54.08	45.46	16.61	3.08	15.09	29.26	59.78	46.7	47.980000000000004	45.2	27.52	25.240000000000002	86.24000000000001	31.78	74.56	53.82	64.05999999999999	98.22	93.16	52.980000000000004	69.02000000000001	69.08	99.62	63.339999999999996	73.54
87.52	17.44	40.46	39.62	13.65	10.299999999999999	12.120000000000001	72.04	65.06	20.48	80.42	5.5	8.450000000000001	28.46	7.359999999999999	30.14	46.58	49.54	41.3	10.620000000000001	12.8	69.66	63.78	27.02	12.68	89.4	44.32	18.4	3.5000000000000004	12.7	72.34	54.17999999999999	39.72	41.199999999999996	34.06	56.96	61.019999999999996	97.11999999999999	28.34	77.72	83.0	69.24	93.46	71.5	52.26	64.44	71.67999999999999	98.16	62.38	75.0
93.08	35.46	71.24000000000001	71.34	11.72	6.02	6.460000000000001	87.36	71.22	5.67	65.42	1.96	8.38	26.619999999999997	7.720000000000001	63.82	67.24	79.42	70.88	1.1900000000000002	12.17	58.58	67.80000000000001	23.79	9.71	90.34	71.86	40.04	7.3999999999999995	1.5599999999999998	61.56	82.17999999999999	68.54	71.28	50.62	60.4	56.56	93.97999999999999	50.88	73.28	76.55999999999999	80.04	71.56	88.3	67.78	67.75999999999999	69.34	97.89999999999999	73.2	71.88
80.24	17.34	24.92	23.48	35.08	26.540000000000003	38.68	61.88	35.76	64.0	86.98	26.16	24.740000000000002	36.25	25.6	15.93	29.160000000000004	36.199999999999996	25.2	38.879999999999995	21.16	71.12	38.26	43.120000000000005	35.24	84.6	27.24	13.5	17.9	45.22	74.4	41.74	32.22	24.9	31.4	54.82	62.019999999999996	99.0	18.78	70.26	87.08	64.5	92.17999999999999	37.4	35.83	56.10000000000001	58.199999999999996	94.78	40.28	67.96
78.94	17.14	57.8	59.46	3.36	14.08	2.02	55.96	58.02	6.36	70.28	5.6000000000000005	7.28	22.56	1.83	39.24	49.58	44.16	61.22	6.04	22.64	32.14	46.72	10.979999999999999	2.3800000000000003	79.52	66.0	21.52	5.140000000000001	6.11	61.78	45.879999999999995	34.699999999999996	60.96	23.78	39.019999999999996	56.84	93.10000000000001	53.0	84.32	78.58000000000001	71.76	91.12	95.44	65.7	76.62	79.0	99.14	71.0	81.62
95.76	28.439999999999998	59.260000000000005	59.64	13.4	4.92	9.86	87.72	78.75999999999999	11.29	84.68	1.7399999999999998	10.7	35.78	7.8	53.26	58.68	71.98	60.540000000000006	3.5700000000000003	9.46	70.66	76.72	26.66	11.52	95.14	64.2	33.58	6.4	4.859999999999999	82.24000000000001	77.4	59.760000000000005	61.31999999999999	44.519999999999996	73.82	76.22	98.06	42.54	75.72	87.18	83.64	74.5	70.36	67.94	67.22	72.7	96.98	75.02	74.14
50.839999999999996	5.66	24.4	24.16	12.3	27.96	14.940000000000001	33.800000000000004	37.86	34.42	82.36	17.7	12.479999999999999	23.56	9.139999999999999	12.1	29.64	21.4	26.640000000000004	26.419999999999998	29.299999999999997	37.6	33.300000000000004	17.580000000000002	12.959999999999999	64.38000000000001	30.42	4.7	7.380000000000001	29.5	64.03999999999999	23.16	16.439999999999998	25.840000000000003	15.36	31.919999999999998	52.42	95.8	26.46	88.48	81.8	52.44	99.56	89.03999999999999	43.82	78.44	81.16	99.78	49.36	85.86
55.92	24.3	45.14	40.92	19.2	21.990000000000002	14.799999999999999	62.260000000000005	31.14	31.900000000000002	29.459999999999997	15.540000000000001	4.47	6.9	14.23	25.22	58.78	62.22	42.3	22.040000000000003	20.78	63.160000000000004	33.96	36.44	20.27	44.82	38.18	15.58	6.8500000000000005	24.560000000000002	20.979999999999997	59.940000000000005	48.86	40.26	51.13999999999999	23.44	17.740000000000002	79.78	25.040000000000003	67.9	44.7	57.04	99.24	90.84	40.38	62.78	58.86	99.58	49.14	66.84
97.66	62.4	49.38	50.03999999999999	78.97999999999999	25.259999999999998	80.2	92.96	55.779999999999994	65.14999999999999	93.67999999999999	38.3	75.18	83.3	67.02	54.459999999999994	39.0	70.56	50.480000000000004	42.94	20.84	85.6	61.8	74.68	74.11999999999999	96.28	55.50000000000001	59.660000000000004	59.34	46.62	93.0	83.06	75.55	52.38	59.19	92.5	91.84	98.7	43.3	52.7	93.78	89.16	34.01	15.010000000000002	59.14	47.22	47.599999999999994	56.120000000000005	58.940000000000005	52.800000000000004
92.16	26.02	61.160000000000004	60.68	10.34	6.239999999999999	6.38	83.04	73.16	9.02	74.0	1.23	6.98	26.919999999999998	5.55	49.88	61.28	69.36	61.72	3.1399999999999997	11.74	62.160000000000004	69.42	23.0	8.559999999999999	90.4	63.519999999999996	29.62	4.14	3.88	67.34	73.06	55.46	61.96	42.58	58.379999999999995	60.28	95.88	42.84	77.34	80.60000000000001	79.01	83.42	85.39999999999999	65.36	69.26	73.78	98.42	73.22	75.46000000000001
79.7	16.54	54.94	55.1	4.5	12.58	2.93	59.599999999999994	59.440000000000005	9.08	65.64	4.26	5.0200000000000005	20.21	1.71	36.86	52.900000000000006	47.88	57.32000000000001	6.260000000000001	19.18	39.68	50.46000000000001	13.99	3.61	78.86	60.64000000000001	19.42	2.7199999999999998	6.959999999999999	56.34	49.18	36.8	56.66	27.400000000000002	38.7	50.5	93.4	44.68	83.48	75.48	69.8	94.36	94.64	63.3	75.26	78.3	99.42	70.64	80.92
95.08	47.68	35.480000000000004	38.22	72.96000000000001	33.75	79.64	85.02	53.300000000000004	63.92	94.22	44.28	81.74	86.58	63.56	42.18	28.360000000000003	47.18	38.76	49.1	30.240000000000002	75.44	56.49999999999999	60.940000000000005	67.10000000000001	94.32000000000001	46.82	52.059999999999995	62.92	51.839999999999996	93.76	62.9	53.72	40.2	39.98	91.28	92.14	98.6	45.379999999999995	64.22	95.04	86.96000000000001	35.980000000000004	17.94	56.44	52.459999999999994	53.5	54.22	55.08	61.3
83.17999999999999	17.24	33.28	31.480000000000004	17.46	13.48	15.76	70.3	54.54	28.939999999999998	69.74000000000001	9.1	8.93	24.66	10.84	23.669999999999998	42.72	47.92	33.2	15.2	14.12	77.14	57.56	33.52	16.96	85.36	34.2	15.8	4.54	18.32	58.98	52.88	39.06	32.84	37.059999999999995	52.82	47.9	95.74000000000001	20.76	71.17999999999999	73.94	58.699999999999996	96.8	67.17999999999999	40.44	56.74	62.82	98.52	49.78	67.32000000000001
87.98	33.11	23.080000000000002	28.16	57.440000000000005	45.78	70.82000000000001	64.3	44.46	49.76	93.82000000000001	51.739999999999995	84.56	88.82	54.50000000000001	29.69	16.16	25.979999999999997	28.62	52.300000000000004	47.24	46.98	43.72	39.28	52.94	92.42	39.739999999999995	41.18	63.94	51.38	93.30000000000001	38.66	32.92	29.799999999999997	21.84	88.16000000000001	92.2	97.88	50.96000000000001	78.62	95.02000000000001	79.67999999999999	36.76	33.54	50.339999999999996	56.46	55.300000000000004	68.38	46.96	69.5
91.32000000000001	33.78	71.02000000000001	73.38	9.39	9.879999999999999	5.08	83.08	61.14000000000001	2.8400000000000003	61.0	4.16	9.94	25.8	7.31	61.040000000000006	58.120000000000005	70.8	72.88	2.16	17.41	42.68	54.92	17.98	7.5	88.22	75.94	39.82	9.31	1.58	57.620000000000005	75.76	61.6	72.92	41.06	54.339999999999996	54.98	92.25999999999999	58.48	74.64	75.42	77.75999999999999	71.41999999999999	93.06	65.72	66.94	65.4	98.26	69.69999999999999	71.66
95.48	35.66	68.76	66.32000000000001	14.899999999999999	3.16	10.2	91.36	78.02	11.360000000000001	76.1	1.08	8.540000000000001	29.93	9.47	63.080000000000005	72.81	83.5	66.92	2.92	6.74	79.12	78.66	32.54	13.459999999999999	93.47999999999999	66.2	38.04	6.4799999999999995	4.0	71.61999999999999	85.82	73.66	67.2	59.48	70.47	63.88	96.61999999999999	41.72	65.88000000000001	81.36	83.22	71.74000000000001	74.88	68.14	63.44	66.67999999999999	97.38	75.3	66.66
69.39999999999999	11.42	33.46	32.879999999999995	9.92	16.46	9.65	50.160000000000004	53.12	22.3	69.64	8.92	6.6000000000000005	21.060000000000002	5.28	20.86	40.0	34.98	34.68	14.32	20.119999999999997	51.339999999999996	49.08	20.32	9.74	76.18	37.64	11.76	2.42	16.42	56.92	37.51	27.32	34.160000000000004	24.08	38.86	46.52	94.26	27.46	83.8	74.8	56.879999999999995	98.9	88.92	47.06	71.3	76.58	99.5	55.76	80.62
89.86	30.099999999999998	68.42	66.9	9.78	7.000000000000001	5.04	83.34	67.86	7.1	59.040000000000006	1.97	5.42	21.34	6.0	56.06	69.06	76.25999999999999	67.16	2.54	12.78	58.28	64.74	22.84	8.34	84.98	66.4	32.76	4.74	3.32	52.78	77.36	61.739999999999995	67.14	47.94	49.9	48.199999999999996	92.77	46.28	74.42	70.76	76.75999999999999	83.26	90.88000000000001	65.8	68.72	71.16	98.83999999999999	72.98	72.78
82.76	19.1	42.02	40.14	13.120000000000001	10.66	10.41	72.42	60.260000000000005	19.61	61.63999999999999	5.26	5.12	20.72	7.01	30.36	51.72	54.48	41.620000000000005	10.23	13.059999999999999	72.66	61.1	28.88	12.540000000000001	81.58999999999999	41.68	18.360000000000003	2.06	12.280000000000001	51.559999999999995	58.32000000000001	43.32	40.94	39.04	46.56	42.86	94.04	26.119999999999997	73.48	68.60000000000001	62.32	96.64	84.1	47.04	62.28	67.47999999999999	99.26	57.58	70.58
94.02000000000001	32.1	66.38	67.30000000000001	11.0	5.779999999999999	6.619999999999999	86.8	73.76	6.140000000000001	75.16000000000001	1.41	9.28	30.12	7.04	59.88	62.96000000000001	75.32	67.4	1.3	12.08	58.540000000000006	69.58	22.7	9.04	92.36	70.39999999999999	37.9	7.140000000000001	1.9	71.14	79.5	63.32	67.69	45.76	64.02	64.7	95.89999999999999	50.06	75.58	81.69999999999999	81.47999999999999	70.98	85.96000000000001	68.7	69.0	72.38	97.61999999999999	74.02	73.72
98.68	51.080000000000005	75.33999999999999	74.03999999999999	24.04	1.06	16.88	96.32	80.56	14.04	85.06	3.56	14.84	41.42	16.520000000000003	77.46	76.7	90.14	74.1	3.9600000000000004	3.6799999999999997	87.64	83.24000000000001	45.12	21.18	97.46000000000001	73.7	53.839999999999996	13.04	5.62	84.17999999999999	92.83	86.46000000000001	74.53999999999999	76.82	86.18	80.12	98.11999999999999	47.339999999999996	57.26	87.03999999999999	88.78	47.260000000000005	55.82	73.98	59.699999999999996	62.06	93.96	78.0	60.3
99.33999999999999	58.220000000000006	77.06	76.2	29.9	1.32	21.8	97.48	81.5	17.28	88.02	5.74	18.84	46.800000000000004	20.94	81.2	76.96	91.62	76.32	6.21	3.18	90.78	84.58	52.480000000000004	26.279999999999998	98.66	76.02	59.72	16.12	7.739999999999999	87.4	94.38	89.42	76.86	81.02000000000001	89.96	84.66	98.74000000000001	48.46	52.62	88.96	91.18	41.78	45.24	75.9	55.98	58.5	92.08	79.34	56.18
88.1	20.07	15.959999999999999	17.02	43.9	35.58	53.169999999999995	65.78	46.22	68.17999999999999	90.72	35.42	48.72	74.62	34.239999999999995	17.78	16.7	27.3	17.79	47.32	31.72	74.98	50.36000000000001	44.84	41.88	95.84	22.18	22.720000000000002	30.3	52.52	91.06	37.76	28.68	18.7	23.87	85.54	81.78	97.94	17.18	52.18000000000001	78.22	43.5	91.58	25.96	26.88	36.1	42.08	92.88	29.34	46.36
87.22	27.68	68.86	68.78	7.42	9.379999999999999	3.4000000000000004	78.03999999999999	63.36000000000001	5.3	57.879999999999995	3.2199999999999998	5.8999999999999995	20.669999999999998	4.79	53.900000000000006	64.42	68.84	69.04	3.04	16.0	46.46	57.74	18.34	6.2700000000000005	82.8	70.04	30.94	5.48	3.25	51.580000000000005	70.38	54.779999999999994	68.94	40.48	45.42	48.120000000000005	91.96	51.459999999999994	76.98	71.1	75.84	84.22	93.5	66.78	70.46	72.02	98.88	72.74000000000001	74.6
97.32	40.9	70.96000000000001	68.67999999999999	19.24	1.7500000000000002	13.54	94.08	80.66	13.239999999999998	81.72	1.92	11.559999999999999	36.02	12.64	69.22	74.78	86.86	68.97999999999999	3.42	4.9	85.22	82.62	38.940000000000005	16.76	95.72	68.58	43.74	8.84	5.0	79.47999999999999	89.66	80.52	69.44	67.62	80.47999999999999	73.34	97.36	42.559999999999995	61.519999999999996	84.5	85.78	60.34	62.94	70.32000000000001	60.9	63.9	95.66	76.48	63.260000000000005
[truncated: 50 more columns]
