# Supplementary material for: A neural network for modeling human concept formation, understanding and communication
Source: Nat Comput Sci. 2026 Feb 19;6(5):497–511. doi: 10.1038/s43588-026-00956-4 (PMC13216063; doi:10.1038/s43588-026-00956-4)
Supplement: Supplementary file 6 — Gephi node and edge information, RDMs for translation module and accuracy for Fig. 4. [file 43588_2026_956_MOESM6_ESM.zip › Figure4/fig_4d_rdm_input.csv]

0	1	2	3	4	5	6	7	8	9	10	11	12	13	14	15	16	17	18	19	20	21	22	23	24	25	26	27	28	29	30	31	32	33	34	35	36	37	38	39	40	41	42	43	44	45	46	47	48	49
0.7799999999999999	65.52	24.54	16.32	28.98	96.98	76.06	1.6500000000000001	37.96	87.92	30.3	61.36000000000001	23.04	80.9	18.26	29.92	59.86	2.1999999999999997	37.580000000000005	81.06	87.03999999999999	9.68	81.42	66.34	53.459999999999994	2.34	15.8	56.08	34.599999999999994	81.32000000000001	9.26	4.52	4.6	13.76	20.5	3.16	5.82	11.78	39.48	9.93	25.2	4.32	19.6	85.04	14.08	73.34	20.18	52.72	13.4	57.98
65.52	0.7799999999999999	13.62	14.82	7.04	25.36	18.56	19.8	86.42	7.32	23.56	70.1	76.84	15.7	65.06	25.540000000000003	27.16	33.58	7.28	19.08	35.68	13.900000000000002	26.119999999999997	12.959999999999999	8.94	26.939999999999998	5.71	4.72	74.3	21.2	52.54	8.34	4.7	20.05	28.68	27.200000000000003	22.259999999999998	74.44	41.94	71.78	55.32	32.48	98.42	54.84	80.52	14.64	74.4	68.17999999999999	61.58	41.52
24.54	13.62	0.7799999999999999	1.5	75.68	31.380000000000003	45.62	52.739999999999995	16.5	40.2	26.540000000000003	57.06	66.67999999999999	37.059999999999995	60.84	11.66	1.87	11.559999999999999	1.26	28.16	88.34	45.96	19.82	24.84	36.0	14.680000000000001	5.04	22.040000000000003	40.839999999999996	46.08	19.36	19.98	13.88	1.54	4.62	17.24	6.1	89.36	83.58	25.06	74.26	78.46	51.12	58.8	51.78	60.12	58.96	36.6	66.53999999999999	11.68
16.32	14.82	1.5	0.7799999999999999	49.5	16.619999999999997	84.72	44.3	9.98	62.62	25.34	94.88	96.46000000000001	48.64	80.95	16.03	6.819999999999999	8.260000000000002	1.02	61.68	87.88	12.06	29.68	22.86	63.28	9.84	1.32	13.100000000000001	40.44	33.2	27.22	12.3	18.9	1.6400000000000001	32.78	50.019999999999996	16.48	73.46000000000001	45.42	51.459999999999994	32.92	57.220000000000006	21.0	53.800000000000004	51.4	59.519999999999996	86.52	33.64	41.06	49.32
28.98	7.04	75.68	49.5	0.7799999999999999	20.96	4.78	7.08	15.22	80.01	39.68	28.84	49.6	31.419999999999998	26.479999999999997	41.120000000000005	87.96000000000001	12.120000000000001	67.14	43.04	12.22	15.4	28.54	3.66	25.080000000000002	36.34	61.1	49.28	46.06	59.74	43.16	9.28	3.54	65.84	13.08	15.079999999999998	50.46000000000001	75.24	74.98	57.02	61.63999999999999	65.02	99.32	83.52000000000001	74.08	27.6	42.1	45.440000000000005	31.7	83.02000000000001
96.98	25.36	31.380000000000003	16.619999999999997	20.96	0.7799999999999999	10.56	69.39999999999999	14.430000000000001	50.18	56.36	18.740000000000002	86.5	74.24	29.580000000000002	38.98	6.36	67.22	13.719999999999999	3.44	14.96	93.10000000000001	32.18	8.690000000000001	12.34	90.2	12.280000000000001	32.34	25.480000000000004	4.66	85.61999999999999	55.42	70.26	13.459999999999999	49.919999999999995	98.5	64.94	72.89999999999999	22.82	68.74	55.50000000000001	64.25999999999999	76.0	14.38	30.42	15.2	75.44	53.620000000000005	7.9399999999999995	20.84
76.06	18.56	45.62	84.71	4.78	10.56	0.9299999999999999	84.02	63.75999999999999	63.239999999999995	72.08	3.84	4.38	23.200000000000003	9.92	49.18	55.7	62.480000000000004	66.32000000000001	5.5	49.14	93.89999999999999	46.72	35.74	10.530000000000001	79.17999999999999	71.04	50.160000000000004	4.2299999999999995	34.44	89.24	78.48	24.099999999999998	22.5	16.39	29.45	57.3	38.879999999999995	69.54	66.16	40.08	62.44	87.86	49.76	44.080000000000005	46.54	43.980000000000004	11.18	35.260000000000005	59.440000000000005
1.66	19.8	52.739999999999995	44.3	7.08	69.39999999999999	84.02	0.7799999999999999	21.88	35.66	35.46	64.03999999999999	90.18	76.98	22.439999999999998	19.52	40.78	3.7199999999999998	71.76	55.900000000000006	28.34	5.58	62.22	3.8	29.14	3.0	45.019999999999996	54.2	77.25999999999999	23.54	23.5	2.06	2.44	56.58	10.68	3.6999999999999997	20.26	23.369999999999997	57.24	22.08	40.699999999999996	17.64	89.74	77.8	39.62	60.4	18.5	91.53999999999999	9.62	31.919999999999998
37.96	86.42	16.5	9.98	15.22	14.44	63.75999999999999	21.88	1.0	60.06	6.4799999999999995	35.58	94.0	37.480000000000004	14.760000000000002	8.74	30.18	22.68	25.679999999999996	53.26	6.34	6.959999999999999	2.7	3.7800000000000002	73.56	17.52	40.1	58.3	31.4	38.58	3.8600000000000003	20.9	30.8	11.58	12.46	10.96	13.15	91.92	40.38	56.84	67.36	92.47999999999999	65.46	27.700000000000003	19.56	95.48	58.440000000000005	52.980000000000004	36.44	69.67999999999999
87.92	7.32	40.2	62.62	80.02	50.18	63.239999999999995	35.66	60.06	0.7799999999999999	8.459999999999999	51.82	91.47999999999999	7.48	22.720000000000002	10.48	34.18	98.08	26.6	16.86	55.98	42.78	33.7	30.259999999999998	10.26	15.82	17.68	7.88	60.08	4.26	26.08	85.84	83.96000000000001	27.779999999999998	90.98	44.46	20.68	82.02000000000001	57.099999999999994	92.62	85.67	92.78	75.8	57.599999999999994	90.48	93.72	54.379999999999995	91.38	92.32000000000001	71.02000000000001
30.3	23.56	26.540000000000003	25.34	39.68	56.36	72.08	35.46	6.4799999999999995	8.459999999999999	0.7799999999999999	58.02	60.9	12.9	50.68	14.280000000000001	21.58	35.86	8.28	34.94	18.78	10.52	24.26	47.58	34.08	5.220000000000001	6.02	47.82	48.3	12.24	1.06	40.58	45.32	7.340000000000001	50.06	20.3	2.8000000000000003	76.82	7.180000000000001	52.559999999999995	45.7	70.5	79.91	46.2	7.46	37.519999999999996	16.98	94.12	33.36	54.620000000000005
61.36000000000001	70.1	57.06	94.88	28.84	18.740000000000002	3.84	64.03999999999999	35.58	51.82	58.02	0.9299999999999999	3.94	77.16	3.4799999999999995	72.24000000000001	36.14	34.48	79.46	1.6	21.44	79.88	21.78	35.6	10.74	67.04	94.17999999999999	82.98	8.799999999999999	41.46	46.36	67.44	25.96	36.84	20.53	64.78	69.74000000000001	68.60000000000001	62.88	46.44	88.0	66.47999999999999	43.24	30.12	70.14	35.64	68.7	26.36	38.2	35.04
23.04	76.84	66.67999999999999	96.46000000000001	49.6	86.5	4.38	90.18	94.0	91.47999999999999	60.9	3.94	0.7799999999999999	41.660000000000004	21.82	65.38000000000001	54.76	17.7	87.89	10.11	51.019999999999996	88.9	64.92	99.26	17.62	72.06	83.42	74.48	5.93	96.06	40.160000000000004	37.92	30.84	56.74	19.86	56.89999999999999	52.12	38.519999999999996	69.16	54.66	88.96	43.34	23.28	61.78	51.959999999999994	36.120000000000005	57.48	22.48	60.18	84.17999999999999
80.9	15.7	37.059999999999995	48.64	31.419999999999998	74.24	23.189999999999998	76.98	37.480000000000004	7.48	12.9	77.16	41.660000000000004	0.7799999999999999	42.6	4.15	36.78	74.92	32.82	49.04	39.92	66.78	39.7	66.96	96.52	33.51	25.56	17.4	37.86	38.6	20.78	67.62	48.82	25.900000000000002	69.12	8.559999999999999	45.739999999999995	99.82	73.38	99.86	80.4	95.89999999999999	87.46000000000001	72.32	76.1	96.86	76.18	94.32000000000001	85.5	94.98
18.26	65.06	60.84	80.96	26.479999999999997	29.580000000000002	9.92	22.43	14.760000000000002	22.720000000000002	50.68	3.4799999999999995	21.82	42.6	0.9299999999999999	38.019999999999996	67.82000000000001	35.78	70.24000000000001	21.86	41.08	25.319999999999997	10.83	21.6	7.12	36.26	71.61999999999999	53.42	9.64	27.38	20.16	24.779999999999998	17.02	18.3	48.74	12.379999999999999	19.89	72.03	66.75999999999999	87.57000000000001	85.52	40.300000000000004	31.75	49.7	48.86	98.38	85.88	69.26	88.58	96.32
29.92	25.540000000000003	11.66	16.04	41.120000000000005	38.98	49.18	19.52	8.74	10.48	14.280000000000001	72.24000000000001	65.38000000000001	4.16	38.019999999999996	0.7799999999999999	29.42	43.68	18.58	23.880000000000003	8.06	37.12	45.12	15.06	68.82000000000001	21.54	6.5600000000000005	1.76	91.78	33.28	37.88	35.4	56.00000000000001	3.1399999999999997	15.64	18.38	53.18000000000001	94.69999999999999	83.12	98.66	77.22	95.72	67.92	92.5	85.46000000000001	99.5	16.84	89.96	33.12	93.78
59.86	27.16	1.8800000000000001	6.819999999999999	87.96000000000001	6.36	55.7	40.78	30.18	34.18	21.57	36.14	54.76	36.78	67.82000000000001	29.42	0.7799999999999999	8.18	2.7199999999999998	3.08	66.74	79.36	26.619999999999997	32.04	26.72	13.41	15.1	75.16000000000001	15.68	3.75	35.44	11.899999999999999	25.619999999999997	8.58	12.82	71.16	21.560000000000002	85.3	80.14	51.44	77.88000000000001	89.86	70.04	42.3	35.120000000000005	23.44	81.67999999999999	91.82000000000001	27.339999999999996	6.58
2.1999999999999997	33.58	11.559999999999999	8.260000000000002	12.120000000000001	67.22	62.480000000000004	3.7199999999999998	22.68	98.08	35.86	34.48	17.7	74.92	35.78	43.68	8.18	0.7799999999999999	12.1	39.26	46.94	4.49	40.0	11.14	30.48	9.82	38.080000000000005	90.10000000000001	23.919999999999998	44.9	15.52	1.1199999999999999	1.08	22.62	1.72	16.02	39.56	49.559999999999995	75.36	52.82	56.39999999999999	46.6	63.959999999999994	82.26	42.5	28.660000000000004	75.7	83.39999999999999	24.959999999999997	60.88
37.580000000000005	7.28	1.26	1.02	67.14	13.719999999999999	66.32000000000001	71.76	25.679999999999996	26.6	8.28	79.46	87.9	32.82	70.24000000000001	18.58	2.7199999999999998	12.1	0.7799999999999999	26.66	90.74	23.22	38.32	28.08	29.160000000000004	10.82	1.28	16.939999999999998	42.199999999999996	10.08	19.42	25.44	24.8	1.24	36.66	68.22	15.36	82.94	50.56	66.9	39.82	76.22	29.82	62.739999999999995	56.86	34.8	76.23	62.78	58.379999999999995	37.24
81.06	19.08	28.16	61.68	43.04	3.44	5.5	55.900000000000006	53.26	16.86	34.94	1.6	10.12	49.04	21.86	23.880000000000003	3.0700000000000003	39.26	26.66	0.7799999999999999	14.580000000000002	89.64	34.56	40.26	5.140000000000001	24.57	30.159999999999997	40.8	8.3	8.200000000000001	75.62	37.26	43.32	12.520000000000001	35.9	91.97999999999999	75.12	65.4	69.46	75.14	84.74000000000001	86.11999999999999	44.64	21.12	84.86	26.16	74.66000000000001	40.98	16.88	27.72
87.03999999999999	35.68	88.34	87.88	12.22	14.96	49.14	28.34	6.34	55.98	18.78	21.44	51.019999999999996	39.92	41.08	8.06	66.74	46.94	90.74	14.580000000000002	0.7799999999999999	25.0	19.439999999999998	11.04	32.29	88.48	63.739999999999995	41.32	81.5	54.32	33.76	17.65	40.62	56.06	17.26	64.62	84.5	65.24	22.39	70.88	55.059999999999995	67.58	75.02	16.46	53.580000000000005	42.32	17.82	49.62	28.76	61.660000000000004
9.68	13.900000000000002	45.96	12.06	15.4	93.10000000000001	93.89	5.58	6.959999999999999	42.78	10.52	79.88	88.9	66.78	25.319999999999997	37.12	79.36	4.5	23.22	89.64	24.990000000000002	1.0	3.5999999999999996	5.4	34.98	4.01	39.24	28.02	74.11999999999999	50.28	6.18	1.9800000000000002	3.02	46.760000000000005	19.1	6.72	20.14	42.74	42.46	65.94	38.54	41.82	56.10000000000001	60.199999999999996	56.3	75.08	82.34	68.94	79.80000000000001	93.44
81.42	26.119999999999997	19.82	29.68	28.54	32.18	46.72	62.22	2.69	33.7	24.26	21.78	64.92	39.7	10.84	45.12	26.619999999999997	40.0	38.32	34.56	19.439999999999998	3.5999999999999996	0.7799999999999999	15.459999999999999	33.56	28.000000000000004	78.38000000000001	21.740000000000002	29.62	54.26	12.2	9.11	27.939999999999998	59.78	28.28	23.06	7.739999999999999	97.34	81.17999999999999	67.24	96.74000000000001	86.26	85.92	47.18	55.66	86.97	99.42	59.28	97.37	85.28
66.34	12.959999999999999	24.84	22.86	3.66	8.7	35.74	3.8	3.7699999999999996	30.259999999999998	47.58	35.6	99.26	66.96	21.6	15.06	32.04	11.14	28.08	40.26	11.04	5.4	15.459999999999999	0.7799999999999999	20.560000000000002	36.620000000000005	71.3	41.699999999999996	88.03999999999999	6.83	59.34	11.16	4.36	36.86	2.77	18.14	79.32000000000001	74.46000000000001	80.46	81.10000000000001	50.42	93.28	98.4	64.12	80.56	57.84	41.8	83.78	31.72	41.839999999999996
53.459999999999994	8.94	36.0	63.28	25.080000000000002	12.34	10.54	29.14	73.56	10.26	34.08	10.74	17.62	96.52	7.12	68.82000000000001	26.72	30.48	29.160000000000004	5.140000000000001	32.300000000000004	34.98	33.56	20.560000000000002	0.7799999999999999	51.339999999999996	29.4	50.8	12.76	12.41	46.02	15.72	19.5	24.92	21.84	87.72	21.060000000000002	14.32	57.16	38.64	82.52000000000001	56.92	59.160000000000004	42.02	72.2	27.26	53.480000000000004	31.840000000000003	82.14	62.63999999999999
2.34	26.939999999999998	14.680000000000001	9.83	36.34	90.2	79.17999999999999	3.0	17.52	15.82	5.220000000000001	67.04	72.06	33.52	36.26	21.54	13.420000000000002	9.82	10.82	24.58	88.48	4.02	28.000000000000004	36.620000000000005	51.339999999999996	0.7799999999999999	13.200000000000001	39.800000000000004	29.98	22.16	7.02	6.98	12.479999999999999	12.989999999999998	54.72	4.109999999999999	7.140000000000001	41.18	71.52	34.1	42.84	52.64	31.52	64.3	49.86	76.48	52.94	70.72	26.740000000000002	50.260000000000005
15.8	5.72	5.029999999999999	1.31	61.1	12.27	71.04	45.019999999999996	40.1	17.68	6.02	94.17999999999999	83.42	25.56	71.61999999999999	6.5600000000000005	15.1	38.080000000000005	1.28	30.159999999999997	63.739999999999995	39.24	78.38000000000001	71.3	29.4	13.200000000000001	0.7799999999999999	4.2	44.32	22.52	17.919999999999998	29.28	48.559999999999995	1.22	79.52	66.92	8.76	53.059999999999995	8.03	60.5	25.82	20.93	18.85	35.699999999999996	28.52	46.739999999999995	49.0	47.48	19.3	56.599999999999994
56.08	4.72	22.040000000000003	13.100000000000001	49.28	32.34	50.160000000000004	54.2	58.3	7.88	47.82	82.98	74.48	17.4	53.42	1.76	75.16000000000001	90.10000000000001	16.939999999999998	40.8	41.32	28.02	21.740000000000002	41.699999999999996	50.8	39.800000000000004	4.2	0.7799999999999999	98.24000000000001	66.03999999999999	75.38	50.92	79.75999999999999	11.52	71.67999999999999	51.6	39.28	89.28	63.54	94.36	82.21000000000001	51.35999999999999	58.98	86.68	92.66	89.68	62.92	64.60000000000001	52.68000000000001	93.60000000000001
34.599999999999994	74.3	40.839999999999996	40.44	46.06	25.480000000000004	4.24	77.25999999999999	31.4	60.08	48.3	8.799999999999999	5.94	37.86	9.64	91.78	15.68	23.919999999999998	42.199999999999996	8.3	81.5	74.11999999999999	29.62	88.03999999999999	12.75	29.98	44.32	98.24000000000001	0.7799999999999999	25.3	32.440000000000005	38.68	22.58	24.66	51.92	43.38	17.48	21.62	33.92	46.68	46.64	52.26	19.580000000000002	11.24	15.879999999999999	77.53999999999999	96.84	9.43	61.839999999999996	68.58
81.32000000000001	21.2	46.08	33.2	59.74	4.66	34.43	23.54	38.58	4.26	12.24	41.46	96.06	38.6	27.38	33.28	3.7600000000000002	44.9	10.07	8.200000000000001	54.32	50.28	54.26	6.84	12.42	22.16	22.52	66.03999999999999	25.3	0.9299999999999999	69.08	63.56	58.74	21.8	65.96	82.6	54.1	34.42	48.699999999999996	88.28	13.320000000000002	85.02	88.68	73.88	29.64	49.26	44.58	98.46000000000001	27.839999999999996	31.319999999999997
9.26	52.54	19.36	27.22	43.16	85.61999999999999	89.24	23.5	3.8600000000000003	26.08	1.06	46.36	40.160000000000004	20.78	20.16	37.88	35.44	15.52	19.42	75.62	33.76	6.18	12.2	59.34	46.02	7.02	17.919999999999998	75.38	32.440000000000005	69.08	0.7799999999999999	14.92	15.24	14.87	27.98	5.36	1.48	90.68	7.89	31.04	86.48	45.800000000000004	62.72	27.05	6.38	55.04	49.58	88.64	60.760000000000005	61.199999999999996
4.52	8.34	19.97	12.3	9.28	55.42	78.48	2.06	20.9	85.84	40.58	67.44	37.92	67.61	24.779999999999998	35.4	11.899999999999999	1.11	25.44	37.26	17.66	1.9800000000000002	9.120000000000001	11.16	15.72	6.98	29.28	50.92	38.68	63.56	14.92	0.7799999999999999	1.2	43.96	4.54	12.64	19.7	61.53999999999999	69.56	55.74	83.6	28.22	72.98	51.85999999999999	55.26	38.4	93.76	81.72	47.22	74.53999999999999
4.590000000000001	4.7	13.88	18.9	3.54	70.26	24.099999999999998	2.44	30.8	83.96000000000001	45.32	25.96	30.84	48.82	17.02	56.00000000000001	25.619999999999997	1.08	24.8	43.32	40.62	3.02	27.939999999999998	4.36	19.5	12.479999999999999	48.559999999999995	79.75999999999999	22.58	58.74	15.24	1.2	0.7799999999999999	28.12	1.6199999999999999	2.81	27.900000000000002	55.24	54.120000000000005	52.18000000000001	56.52	25.4	89.60000000000001	44.12	47.94	29.9	82.84	63.980000000000004	36.8	48.5
13.76	20.06	1.54	1.6400000000000001	65.84	13.459999999999999	22.5	56.58	11.58	27.779999999999998	7.340000000000001	36.84	56.730000000000004	25.900000000000002	18.29	3.1399999999999997	8.58	22.62	1.23	12.520000000000001	56.06	46.760000000000005	59.78	36.86	24.91	13.0	1.22	11.52	24.66	21.8	14.879999999999999	43.96	28.12	0.7799999999999999	23.810000000000002	26.700000000000003	12.32	64.05999999999999	26.200000000000003	63.63999999999999	27.74	49.9	12.58	35.980000000000004	30.880000000000003	80.5	30.61	28.99	25.979999999999997	45.94
20.5	28.68	4.62	32.78	13.08	49.919999999999995	16.400000000000002	10.68	12.45	90.98	50.06	20.54	19.86	69.12	48.74	15.64	12.82	1.72	36.66	35.9	17.26	19.1	28.28	2.78	21.84	54.72	79.52	71.67999999999999	51.92	65.96	27.98	4.54	1.6099999999999999	23.82	0.7799999999999999	7.3	45.16	59.919999999999995	80.17999999999999	40.660000000000004	73.11999999999999	82.16	95.86	64.2	43.76	39.06	26.14	54.42	25.119999999999997	24.14
3.15	27.200000000000003	17.24	50.019999999999996	15.079999999999998	98.5	29.459999999999997	3.6999999999999997	10.96	44.46	20.3	64.78	56.89999999999999	8.559999999999999	12.379999999999999	18.38	71.16	16.02	68.22	91.97999999999999	64.62	6.72	23.06	18.14	87.72	4.12	66.92	51.6	43.38	82.6	5.36	12.64	2.82	26.700000000000003	7.3	0.7799999999999999	5.52	61.46	47.660000000000004	33.800000000000004	35.94	22.74	83.98	48.18	15.02	94.14	29.56	58.24	43.94	46.96
5.82	22.259999999999998	6.1	16.48	50.46000000000001	64.94	57.3	20.26	13.16	20.68	2.8000000000000003	69.74000000000001	52.12	45.739999999999995	19.900000000000002	53.18000000000001	21.560000000000002	39.56	15.36	75.12	84.5	20.14	7.739999999999999	79.32000000000001	21.060000000000002	7.140000000000001	8.76	39.28	17.48	54.1	1.48	19.7	27.900000000000002	12.32	45.16	5.52	0.9299999999999999	59.98	13.98	6.0	71.32	13.020000000000001	81.12	50.080000000000005	2.76	60.38	51.22	65.5	63.480000000000004	31.8
11.78	74.44	89.36	73.46000000000001	75.24	72.89999999999999	38.879999999999995	23.380000000000003	91.92	82.02000000000001	76.82	68.60000000000001	38.519999999999996	99.82	72.04	94.69999999999999	85.3	49.559999999999995	82.94	65.4	65.24	42.74	97.34	74.46000000000001	14.32	41.18	53.059999999999995	89.28	21.62	34.42	90.68	61.53999999999999	55.24	64.05999999999999	59.919999999999995	61.46	59.98	0.7799999999999999	8.9	2.8899999999999997	1.34	2.6599999999999997	7.8	17.36	7.1	16.82	4.96	3.46	10.38	11.62
39.48	41.94	83.58	45.42	74.98	22.82	69.54	57.24	40.38	57.099999999999994	7.180000000000001	62.870000000000005	69.16	73.38	66.75999999999999	83.12	80.14	75.36	50.56	69.46	22.400000000000002	42.46	81.17999999999999	80.46	57.16	71.52	8.04	63.54	33.92	48.699999999999996	7.9	69.56	54.120000000000005	26.200000000000003	80.17999999999999	47.660000000000004	13.98	8.9	0.9299999999999999	13.919999999999998	5.26	1.7999999999999998	23.48	1.69	1.46	7.84	26.76	26.340000000000003	3.36	12.139999999999999
9.94	71.78	25.06	51.459999999999994	57.02	68.74	66.16	22.08	56.84	92.61	52.559999999999995	46.44	54.66	99.86	87.58	98.66	51.44	52.82	66.9	75.14	70.88	65.94	67.24	81.10000000000001	38.64	34.1	60.5	94.36	46.68	88.28	31.04	55.74	52.18000000000001	63.63999999999999	40.660000000000004	33.800000000000004	6.0	2.9000000000000004	13.919999999999998	0.7799999999999999	8.780000000000001	2.86	31.480000000000004	17.18	4.279999999999999	3.88	4.9399999999999995	3.64	14.56	1.4000000000000001
25.2	55.32	74.26	32.92	61.63999999999999	55.50000000000001	40.08	40.699999999999996	67.36	85.68	45.7	88.0	88.96	80.4	85.52	77.22	77.88000000000001	56.39999999999999	39.82	84.74000000000001	55.059999999999995	38.54	96.74000000000001	50.42	82.52000000000001	42.84	25.82	82.22	46.64	13.320000000000002	86.48	83.6	56.52	27.74	73.11999999999999	35.94	71.32	1.34	5.26	8.780000000000001	0.7799999999999999	3.32	18.88	23.34	3.52	18.7	3.74	11.06	6.22	8.219999999999999
4.32	32.48	78.46	57.220000000000006	65.02	64.25999999999999	62.44	17.64	92.47999999999999	92.78	70.5	66.47999999999999	43.34	95.89999999999999	40.300000000000004	95.72	89.86	46.6	76.22	86.11999999999999	67.58	41.82	86.26	93.27	56.92	52.64	20.94	51.35999999999999	52.26	85.02	45.800000000000004	28.22	25.4	49.9	82.16	22.74	13.020000000000001	2.6599999999999997	1.7999999999999998	2.85	3.3099999999999996	0.7799999999999999	14.940000000000001	9.4	2.12	7.82	24.48	15.25	6.5	8.62
19.6	98.42	51.12	20.990000000000002	99.32	76.0	87.85	89.74	65.46	75.8	79.92	43.24	23.28	87.46000000000001	31.759999999999998	67.92	70.04	63.959999999999994	29.82	44.64	75.02	56.10000000000001	85.92	98.39	59.160000000000004	31.52	18.86	58.98	19.580000000000002	88.68	62.72	72.98	89.60000000000001	12.58	95.86	83.98	81.12	7.8	23.48	31.480000000000004	18.88	14.93	0.7799999999999999	6.7	59.46	73.76	57.49999999999999	3.18	54.059999999999995	60.68
85.04	54.84	58.8	53.800000000000004	83.52000000000001	14.38	49.76	77.8	27.700000000000003	57.599999999999994	46.2	30.12	61.78	72.32	49.7	92.5	42.3	82.26	62.739999999999995	21.12	16.45	60.199999999999996	47.18	64.12	42.02	64.3	35.69	86.68	11.24	73.88	27.060000000000002	51.85999999999999	44.12	35.980000000000004	64.2	48.18	50.080000000000005	17.36	1.7000000000000002	17.18	23.34	9.4	6.7	0.7799999999999999	10.059999999999999	13.700000000000001	73.68	4.1000000000000005	13.48	6.43
14.08	80.52	51.78	51.4	74.08	30.42	44.080000000000005	39.62	19.56	90.48	7.46	70.14	51.959999999999994	76.1	48.86	85.46000000000001	35.120000000000005	42.5	56.86	84.86	53.580000000000005	56.3	55.66	80.56	72.2	49.86	28.52	92.66	15.879999999999999	29.64	6.38	55.26	47.94	30.880000000000003	43.76	15.02	2.76	7.1	1.46	4.279999999999999	3.52	2.12	59.46	10.059999999999999	0.7799999999999999	15.42	14.46	50.239999999999995	3.92	6.16
73.34	14.64	60.12	59.519999999999996	27.6	15.2	46.54	60.4	95.48	93.72	37.519999999999996	35.64	36.120000000000005	96.86	98.38	99.5	23.44	28.660000000000004	34.8	26.16	42.32	75.08	86.98	57.84	27.26	76.48	46.739999999999995	89.68	77.53999999999999	49.26	55.04	38.4	29.9	80.5	39.06	94.14	60.38	16.82	7.829999999999999	3.88	18.7	7.82	73.76	13.700000000000001	15.42	0.7799999999999999	20.880000000000003	36.02	5.67	1.81
20.18	74.4	58.96	86.52	42.1	75.44	43.980000000000004	18.5	58.440000000000005	54.379999999999995	16.98	68.7	57.48	76.18	85.88	16.84	81.67999999999999	75.7	76.24	74.66000000000001	17.82	82.34	99.42	41.8	53.480000000000004	52.94	49.0	62.92	96.84	44.58	49.58	93.76	82.84	30.620000000000005	26.14	29.56	51.22	4.95	26.76	4.9399999999999995	3.73	24.48	57.49999999999999	73.68	14.46	20.880000000000003	0.7799999999999999	31.6	7.960000000000001	6.529999999999999
52.72	68.17999999999999	36.6	33.64	45.440000000000005	53.620000000000005	11.18	91.53999999999999	52.980000000000004	91.38	94.12	26.36	22.48	94.32000000000001	69.26	89.96	91.82000000000001	83.39999999999999	62.78	40.98	49.62	68.94	59.28	83.78	31.840000000000003	70.72	47.48	64.60000000000001	9.44	98.45	88.64	81.72	63.980000000000004	28.999999999999996	54.42	58.24	65.5	3.46	26.340000000000003	3.64	11.06	15.260000000000002	3.18	4.1000000000000005	50.239999999999995	36.02	31.6	0.7799999999999999	48.44	20.22
13.4	61.58	66.53999999999999	41.06	31.7	7.9399999999999995	35.260000000000005	9.62	36.44	92.32000000000001	33.36	38.2	60.18	85.5	88.58	33.12	27.339999999999996	24.959999999999997	58.379999999999995	16.88	28.76	79.80000000000001	97.38	31.72	82.14	26.740000000000002	19.3	52.68000000000001	61.839999999999996	27.839999999999996	60.760000000000005	47.22	36.8	25.979999999999997	25.119999999999997	43.94	63.480000000000004	10.38	3.36	14.56	6.22	6.5	54.059999999999995	13.48	3.92	5.680000000000001	7.960000000000001	48.44	0.7799999999999999	4.06
57.98	41.52	11.68	49.32	83.02000000000001	20.84	59.440000000000005	31.919999999999998	69.67999999999999	71.02000000000001	54.620000000000005	35.04	84.17999999999999	94.98	96.32	93.78	6.58	60.88	37.24	27.72	61.660000000000004	93.44	85.28	41.839999999999996	62.63999999999999	50.260000000000005	56.599999999999994	93.60000000000001	68.58	31.319999999999997	61.199999999999996	74.53999999999999	48.5	45.94	24.14	46.96	31.8	11.62	12.139999999999999	1.4000000000000001	8.219999999999999	8.62	60.68	6.4399999999999995	6.16	1.82	6.54	20.22	4.06	0.9299999999999999
11.09	62.12	77.18	64.22	47.339999999999996	30.98	42.42	6.419999999999999	46.400000000000006	47.08	55.34	67.74	55.82	80.66	75.33	20.72	35.480000000000004	72.14	88.44	14.099999999999998	43.519999999999996	66.56	61.6	71.88	57.08	5.34	32.519999999999996	17.32	41.54	32.22	85.18	38.12	84.54	62.260000000000005	77.48	39.64	28.26	5.84	42.18	11.44	18.099999999999998	14.499999999999998	43.46	47.86	18.84	55.46	15.659999999999998	29.220000000000002	2.54	21.7
43.08	40.28	21.3	46.78	67.66	54.17999999999999	86.0	68.10000000000001	92.12	68.02	70.67999999999999	53.44	52.839999999999996	76.58	55.44	71.6	69.86	72.38	29.080000000000002	88.94	64.96	89.16	88.72	76.44	54.0	93.93	31.900000000000002	30.959999999999997	99.33999999999999	94.84	38.84	74.86	70.12	37.64	66.18	74.64	38.92	76.46	39.96	10.03	70.74000000000001	10.9	30.320000000000004	60.519999999999996	61.12	6.68	13.22	52.04	67.30000000000001	11.020000000000001
45.839999999999996	96.2	68.14	49.24	59.4	32.16	32.36	82.1	45.06	58.58	69.72	53.900000000000006	24.759999999999998	77.44	15.040000000000001	30.659999999999997	84.06	59.699999999999996	48.58	75.53999999999999	34.36	81.38	88.5	63.160000000000004	9.06	97.61999999999999	35.06	67.54	22.34	33.26	74.94	86.06	90.86	22.6	58.64	95.74000000000001	71.2	13.58	65.78	64.24	30.240000000000002	71.74000000000001	11.84	86.83999999999999	55.67999999999999	91.62	13.86	23.0	90.16	95.61
53.72	60.14000000000001	80.73	92.0	79.9	61.4	43.26	61.08	93.5	54.559999999999995	87.27000000000001	67.86	16.34	37.76	16.3	75.2	44.16	70.89999999999999	87.44	44.4	21.32	87.66000000000001	72.64	96.48	19.28	81.98	63.13999999999999	86.78	16.509999999999998	50.94	82.66	31.86	70.28	70.3	90.08	69.91000000000001	58.4	12.740000000000002	62.28	34.64	26.38	14.26	12.02	26.68	42.16	60.96	38.46	25.88	93.16	53.74
60.31999999999999	92.08	41.760000000000005	45.1	50.22	28.560000000000002	23.46	90.53999999999999	11.72	98.04	64.5	15.76	20.64	94.21000000000001	13.94	79.78	44.62	26.8	46.7	40.6	14.02	26.779999999999998	5.24	53.559999999999995	23.86	81.2	83.0	88.3	15.299999999999999	49.54	64.18	34.2	63.79	37.28	36.68	81.58	49.08	17.44	74.6	18.8	17.28	45.64	15.379999999999999	54.279999999999994	23.96	55.620000000000005	50.739999999999995	9.0	89.5	62.0
69.3	79.96	88.86	91.28	63.92	48.36	46.04	78.25	69.19999999999999	61.56	32.98	78.9	21.38	71.48	36.36	31.66	88.02	62.4	78.0	92.58	13.56	62.019999999999996	78.8	53.52	13.600000000000001	99.58	64.64	49.94	84.64	33.019999999999996	50.9	74.83999999999999	86.99	66.12	32.54	89.4	58.76	16.8	32.28	65.75999999999999	27.24	47.3	64.8	90.12	18.96	47.04	5.54	80.34	74.58	85.78
79.58	52.800000000000004	89.22	71.92	39.519999999999996	52.080000000000005	54.06999999999999	76.75999999999999	90.24	36.919999999999995	95.82000000000001	94.46	60.419999999999995	61.88	66.02	72.42	98.14	99.08	87.08	86.38	40.12	87.16000000000001	90.06	86.14	24.18	90.38000000000001	40.68	31.169999999999998	64.1	95.78999999999999	92.22	82.46	95.16	82.17999999999999	97.1	85.48	77.68	15.5	51.2	23.7	47.620000000000005	28.199999999999996	9.879999999999999	18.22	89.32	50.38	23.98	3.5000000000000004	88.06	65.86
91.12	80.38	59.5	59.14	85.16	73.92	73.08	92.88	78.14	14.649999999999999	52.88	67.80000000000001	38.800000000000004	49.519999999999996	78.64	79.67999999999999	66.97999999999999	78.96	44.98	74.74	57.26	81.46	93.26	73.53	12.98	94.24	52.66	93.42	19.919999999999998	49.02	46.12	92.86	83.46000000000001	65.16	61.14000000000001	94.78	78.5	25.22	45.04	53.28000000000001	60.0	92.54	15.58	27.42	83.14	56.220000000000006	32.46	16.96	97.22	62.6
68.56	96.96000000000001	82.38	88.22	59.84	16.53	48.02	38.74	65.25999999999999	51.980000000000004	98.3	33.72	60.72	77.66	40.14	54.6	56.379999999999995	93.7	93.2	21.98	34.22	99.46000000000001	97.86	52.76	46.14	70.62	79.22	78.52	54.74	64.32	97.39999999999999	89.62	95.06	71.54	83.34	85.76	97.68	22.919999999999998	77.06	24.32	54.14	57.56	7.26	14.399999999999999	87.78	48.980000000000004	12.879999999999999	11.959999999999999	22.54	16.42
95.6	50.88	82.36	89.34	24.240000000000002	42.620000000000005	20.119999999999997	81.47999999999999	91.66	30.2	95.04	62.53999999999999	23.94	41.88	77.9	38.22	86.18	94.64	86.61999999999999	31.78	26.840000000000003	95.0	94.5	51.0	16.220000000000002	88.74	75.06	34.52	71.17999999999999	87.4	97.7	84.48	88.84	83.24000000000001	60.480000000000004	91.75999999999999	99.06	39.18	92.92	68.72	83.04	93.54	26.26	37.03	99.72	41.48	19.24	8.86	76.94	69.38
43.36	71.08	24.22	33.5	62.160000000000004	19.62	36.24	76.52	70.56	93.38	94.26	57.9	80.28	71.66	39.900000000000006	90.28	68.34	85.54	40.739999999999995	94.74000000000001	88.18	97.98	88.8	71.56	90.62	97.04	40.92	66.38	72.1	77.0	77.56	94.62	74.22	29.5	76.03999999999999	43.82	35.099999999999994	37.9	18.18	5.56	10.24	3.2199999999999998	30.56	29.94	8.88	16.16	18.360000000000003	18.64	27.639999999999997	4.34
70.66	86.6	75.22	77.36	78.97999999999999	81.76	88.24	70.42	86.87	14.299999999999999	71.39999999999999	46.82	81.36	65.2	26.22	78.62	89.42	93.84	49.16	84.34	85.82	68.96	90.64	50.6	46.300000000000004	58.919999999999995	79.34	64.98	95.34	41.339999999999996	69.76	97.94	95.56	69.02000000000001	97.11999999999999	82.39999999999999	89.98	47.9	87.26	44.48	46.18	69.96	9.74	78.08	96.41999999999999	49.36	14.42	54.400000000000006	95.44	46.88
89.78	46.5	62.580000000000005	59.21999999999999	37.1	19.66	43.66	67.97999999999999	55.2	62.32	90.9	6.279999999999999	79.28	79.2	40.06	81.69999999999999	64.82	80.82000000000001	51.32	10.639999999999999	14.6	67.2	60.56	24.16	57.720000000000006	64.42	73.36	69.04	74.38	57.46	94.19	78.72	61.760000000000005	44.22	82.62	83.89999999999999	99.1	40.72	57.940000000000005	23.419999999999998	20.28	37.54	7.9799999999999995	8.1	94.8	13.38	36.720000000000006	5.76	44.04	8.95
40.22	98.48	67.56	62.1	68.26	38.18	51.06	66.25999999999999	40.04	58.660000000000004	76.3	81.44	25.019999999999996	50.78	43.7	24.42	60.919999999999995	70.86	80.76	82.67999999999999	41.620000000000005	97.0	84.24000000000001	87.36	32.86	96.3	45.68	69.62	16.900000000000002	51.519999999999996	68.65	81.56	96.44	58.879999999999995	60.46	89.1	40.18	26.919999999999998	70.48	45.92	60.58	74.03999999999999	33.54	88.12	33.739999999999995	95.27	19.25	39.98	77.14	87.76
66.4	54.339999999999996	46.46	19.32	43.64	52.6	71.34	75.03999999999999	47.099999999999994	47.980000000000004	65.9	93.34	87.12	72.44	99.66000000000001	61.8	78.56	97.06	51.64	85.0	83.06	68.12	32.64	83.2	86.46000000000001	47.28	32.12	12.18	71.0	81.0	80.54	92.97999999999999	98.64	83.72	91.44	81.08	23.119999999999997	31.080000000000002	55.76	6.2	35.56	49.419999999999995	63.1	76.78	50.339999999999996	39.36	33.160000000000004	9.08	42.52	28.38
32.84	45.379999999999995	74.62	35.32	14.2	78.28	18.72	94.58	76.28	87.52	37.14	76.34	3.37	3.04	45.22	51.94	81.28	28.720000000000002	37.940000000000005	79.47999999999999	79.7	60.099999999999994	56.32	98.67	82.8	59.64	23.02	36.5	13.68	94.04	23.14	36.18	40.81	52.580000000000005	82.72	45.9	39.4	91.64	56.16	95.19999999999999	81.16	53.66	40.88	81.86	56.56	61.44	93.06	59.56	82.12	99.7
35.160000000000004	68.97999999999999	80.67999999999999	59.18	54.58	73.74000000000001	95.88	58.220000000000006	63.46000000000001	63.839999999999996	20.1	45.26	10.5	44.2	96.92	23.84	65.42	37.3	71.24000000000001	43.4	16.08	63.339999999999996	64.68	96.12	76.53999999999999	69.64	28.799999999999997	19.96	84.32	95.5	15.86	42.059999999999995	81.04	82.04	62.08	93.97999999999999	49.46	86.16	28.18	51.25999999999999	96.54	57.86	48.76	76.68	68.38	21.4	46.92	76.9	25.759999999999998	76.32
70.96000000000001	22.14	50.4	84.82	34.28	60.36	30.099999999999998	64.84	71.96000000000001	61.0	61.9	54.67999999999999	40.339999999999996	12.6	88.32	44.800000000000004	56.76	97.2	88.75999999999999	35.18	23.24	93.04	36.22	93.86	96.88	45.36	62.839999999999996	20.4	82.76	96.16	66.52	73.4	84.38	76.14	85.58	21.240000000000002	32.72	74.18	49.64	9.24	46.32	15.540000000000001	69.28	25.240000000000002	41.0	18.6	21.48	18.54	28.4	7.42
89.82	69.1	34.760000000000005	36.980000000000004	96.64	59.540000000000006	99.14	90.4	64.36	64.44	24.52	91.4	78.42	43.62	99.96000000000001	84.04	13.139999999999999	85.44	36.64	73.42	44.92	86.1	50.72	96.78	98.2	65.60000000000001	42.559999999999995	72.66	86.53999999999999	70.94	29.599999999999998	80.61	97.32	86.2	89.0	90.02	33.94	66.2	19.38	6.4	37.4	36.94	44.14	20.82	18.62	4.88	32.379999999999995	52.44	35.36	2.96
55.96	88.87	75.18	73.16	78.53999999999999	93.8	74.1	82.92	54.459999999999994	92.2	30.580000000000002	27.92	16.7	20.36	95.94	53.839999999999996	54.96	38.5	70.17999999999999	33.040000000000006	12.36	58.18	83.91999999999999	91.42	99.4	38.62	74.7	91.3	55.54	85.8	42.96	72.54	60.64000000000001	57.8	58.08	45.82	96.94	33.85	24.279999999999998	35.14	9.16	42.36	7.4399999999999995	12.839999999999998	44.06	19.12	17.49	17.380000000000003	18.240000000000002	17.580000000000002
56.120000000000005	68.36	41.199999999999996	19.74	42.72	25.85	63.660000000000004	68.62	34.82	31.16	33.339999999999996	57.120000000000005	41.099999999999994	39.72	98.44000000000001	11.92	37.16	77.84	36.480000000000004	24.08	59.36	90.14	56.04	83.08	73.14	44.6	15.0	8.64	53.779999999999994	63.62	57.18	86.8	97.66	51.1	71.84	94.96	38.66	81.02000000000001	67.25999999999999	46.52	90.88000000000001	92.46	66.44	90.82000000000001	76.88000000000001	58.34	44.5	45.540000000000006	20.080000000000002	66.5
47.199999999999996	93.66	51.38	40.64	86.3	72.16	98.18	59.3	56.779999999999994	95.76	91.56	46.1	48.94	70.22	98.32	63.18	51.62	40.400000000000006	73.32	62.36000000000001	18.66	85.1	92.25999999999999	83.17999999999999	98.56	85.24000000000001	62.46000000000001	82.28	79.74	98.34	68.78	60.160000000000004	66.06	73.2	47.36	80.97999999999999	96.56	47.14	28.299999999999997	13.059999999999999	41.38	28.139999999999997	6.08	10.979999999999999	68.67999999999999	17.34	30.44	11.98	18.92	8.14
85.9	76.7	40.02	12.620000000000001	93.88	42.980000000000004	93.22	94.52000000000001	63.06	57.76	55.60000000000001	99.62	92.51	21.279999999999998	99.98	45.14	34.96	97.14	26.640000000000004	90.0	83.67999999999999	94.44	82.5	96.0	99.88	64.16	15.18	24.3	77.74	60.540000000000006	79.82000000000001	97.76	99.74	65.08	96.8	87.3	57.74	48.78	23.400000000000002	24.560000000000002	14.860000000000001	47.56	30.72	38.7	24.46	30.0	32.24	31.36	19.0	13.819999999999999
68.64	96.76	48.199999999999996	48.72	99.92	70.16	95.39999999999999	88.56	46.28	48.08	58.86	63.78	58.199999999999996	73.78	93.62	67.08	22.3	95.17999999999999	65.18	28.96	49.68	76.62	35.28	98.9	91.96	23.799999999999997	51.18000000000001	58.52	32.019999999999996	67.4	67.60000000000001	86.66	99.56	61.94	96.7	81.74	50.760000000000005	12.78	28.060000000000002	8.42	19.040000000000003	29.12	2.52	6.63	25.779999999999998	54.94	44.940000000000005	7.24	35.42	9.35
39.379999999999995	94.86	92.75999999999999	77.61	84.96000000000001	88.6	99.67	22.12	77.52	78.58000000000001	89.08	93.08	76.38000000000001	73.52	83.7	87.62	61.38	39.46	91.25999999999999	94.1	22.78	57.52	94.42	74.2	80.88	75.3	84.11999999999999	98.6	71.12	62.96000000000001	72.74000000000001	34.260000000000005	67.78	97.44	80.72	78.44	92.42	11.799999999999999	48.14	18.4	16.56	24.34	10.58	29.84	53.36	34.339999999999996	20.76	46.339999999999996	68.06	23.66
45.2	73.58	88.7	77.10000000000001	85.7	92.60000000000001	86.92	82.48	92.16	80.84	68.84	79.38	5.4399999999999995	17.06	56.96	37.44	56.66	22.42	75.88000000000001	79.12	58.46	33.42	30.64	96.61999999999999	86.82	70.58	75.92	19.48	77.75999999999999	82.58	55.14	18.2	66.3	94.34	69.84	76.72	76.36	84.2	81.39999999999999	97.58	89.7	52.459999999999994	35.54	94.56	70.7	63.04	92.80000000000001	97.5	83.28	98.74000000000001
30.349999999999998	85.66	99.22	99.48	35.339999999999996	82.80999999999999	31.64	15.840000000000002	81.22	37.32	98.96000000000001	9.54	17.080000000000002	28.1	5.01	68.16	91.67999999999999	62.8	99.9	37.22	69.14	63.7	52.14	55.879999999999995	72.82	42.14	99.6	56.54	29.48	73.18	88.4	47.74	38.14	99.0	79.08	20.380000000000003	92.38	63.580000000000005	89.18	88.98	89.84	42.38	35.96	57.440000000000005	91.74	92.72	91.10000000000001	68.4	58.120000000000005	89.9
75.9	38.42	55.17999999999999	94.06	88.36	72.78	19.34	80.7	96.24000000000001	4.18	49.3	2.4	12.8	21.94	20.02	65.10000000000001	37.46	83.32000000000001	62.519999999999996	9.22	83.16	92.9	58.48	84.7	26.5	73.66	79.06	54.50000000000001	21.18	12.44	62.660000000000004	97.84	74.88	57.64	76.86	72.46000000000001	50.660000000000004	68.89999999999999	69.58	67.34	72.22	68.85	65.48	85.74000000000001	76.66	64.34	59.68	75.84	87.53999999999999	40.9
51.7	77.94	99.94	98.72	32.800000000000004	84.78	43.9	50.62	68.32000000000001	41.260000000000005	33.1	43.120000000000005	14.360000000000001	49.74	36.96	25.180000000000003	98.8	83.62	98.28	37.2	13.52	19.78	48.46	71.44	49.8	24.86	86.44	14.24	86.33999999999999	64.4	69.34	64.46	92.13	93.12	91.5	66.83	91.7	19.88	60.28	84.66	41.04	53.94	23.68	73.98	78.74	63.4	20.32	55.36	36.199999999999996	97.78
83.1	51.72	59.940000000000005	44.36	83.56	10.43	59.72	70.02000000000001	67.67999999999999	41.78	96.89999999999999	12.5	47.68	82.88	6.6000000000000005	75.1	31.119999999999997	25.1	40.48	31.94	66.66	36.46	16.06	17.72	15.32	96.58	73.22	33.0	38.24	16.66	86.08	28.04	31.819999999999997	68.52000000000001	41.160000000000004	95.3	87.14	77.64	61.480000000000004	97.36	90.72	56.18	38.34	53.54	80.44	63.72	99.8	89.03999999999999	81.82000000000001	85.38
40.760000000000005	33.98	99.18	82.44	45.76	63.9	73.72	19.939999999999998	81.92	11.4	85.42	50.82	61.160000000000004	65.82000000000001	9.2	81.88	97.17	66.42	93.4	76.64	78.94	10.66	25.7	41.56	20.599999999999998	53.82	71.94	16.580000000000002	41.4	41.99	62.339999999999996	28.860000000000003	37.78	97.74000000000001	91.8	55.559999999999995	53.68000000000001	39.78	29.020000000000003	92.06	83.54	20.66	48.04	50.1	74.28	82.89999999999999	98.78	80.80000000000001	75.6	98.22
89.52	90.7	70.0	92.84	96.04	74.68	42.699999999999996	97.54	74.72	66.82000000000001	80.25999999999999	28.32	11.0	79.0	33.78	90.42	72.6	74.76	85.72	73.8	85.08	44.019999999999996	17.0	66.94	47.0	85.32	98.52	45.519999999999996	61.62	86.72	51.559999999999995	75.94	74.41	92.63	32.0	57.199999999999996	67.02	48.480000000000004	47.32	66.14	84.56	54.879999999999995	25.46	22.24	42.92	36.82	84.08	45.56	72.5	59.58
86.7	96.67999999999999	74.0	81.8	87.18	88.1	61.06	91.21000000000001	76.2	36.9	65.3	86.58	58.599999999999994	24.62	59.199999999999996	86.64	52.42	89.38000000000001	60.699999999999996	87.22	95.84	73.6	77.08	69.52000000000001	80.78	30.380000000000003	95.1	92.7	53.16	30.94	73.7	95.54	95.24000000000001	87.94	91.02	53.22	88.08	34.74	92.82000000000001	61.739999999999995	26.900000000000002	91.06	15.479999999999999	56.48	72.3	59.660000000000004	29.099999999999998	51.300000000000004	90.52	48.52
89.12	95.38	88.2	95.12	64.38000000000001	52.2	65.22	64.08	70.54	52.7	87.24	65.58	38.0	49.4	44.24	88.52	27.439999999999998	71.14	90.96	51.480000000000004	75.5	78.75999999999999	46.26	51.04	51.88	38.82	99.11999999999999	90.60000000000001	56.49999999999999	45.0	79.25999999999999	53.400000000000006	87.06	99.16	75.82	75.64	89.88000000000001	64.72	97.92	66.08000000000001	90.3	93.14	37.980000000000004	50.5	86.94	38.1	66.60000000000001	77.32	78.4	52.5
45.34	72.72	96.28	98.0	98.94	87.1	87.38	30.54	97.89999999999999	9.02	79.97999999999999	84.42	27.32	19.68	34.5	20.34	54.7	87.32	97.28	53.38	57.04	77.2	84.3	93.02	61.519999999999996	48.16	70.92	18.02	73.06	33.4	82.64	55.84	91.36	92.36	91.85	54.48	75.52	29.54	55.64	91.88	65.12	29.2	23.35	57.95	59.599999999999994	90.25999999999999	50.3	95.32000000000001	53.1	79.44
74.16	37.62	91.46	55.08	51.68000000000001	39.300000000000004	64.88000000000001	38.96	34.160000000000004	21.16	80.64	67.32000000000001	91.08000000000001	5.8999999999999995	14.84	12.08	91.0	66.46	76.16000000000001	84.0	14.97	28.439999999999998	51.9	16.72	91.16	93.73	46.0	17.88	64.01	22.8	77.34	58.5	37.8	55.48	69.48	31.14	93.32000000000001	77.38000000000001	21.36	99.76	27.08	41.58	54.44	43.059999999999995	60.6	98.02	84.28	86.74	62.18	95.67999999999999
95.14	94.39999999999999	72.8	95.52000000000001	74.5	32.58	30.06	88.38000000000001	70.8	31.979999999999997	97.02	48.1	39.6	57.379999999999995	26.3	57.99999999999999	64.9	98.88	92.44	51.800000000000004	77.72	96.34	47.46	53.339999999999996	42.34	77.82	97.56	32.74	78.66	73.26	93.96	94.38	98.82	91.94	77.78	76.6	86.4	68.08	97.46000000000001	61.980000000000004	93.92	90.22	29.32	50.980000000000004	92.30000000000001	68.46	43.02	38.440000000000005	80.08	54.900000000000006
63.260000000000005	74.33999999999999	82.96	98.09	87.83999999999999	94.16	12.7	78.34	99.02	30.04	91.72	19.17	13.04	23.1	25.419999999999998	93.17999999999999	69.42	79.62	90.46	51.839999999999996	99.52	84.61999999999999	86.35000000000001	78.92	75.66000000000001	42.22	98.61999999999999	79.84	25.840000000000003	40.239999999999995	87.7	95.7	54.04	90.66	70.36	18.68	87.42	26.58	71.22	70.44	31.56	40.489999999999995	31.2	44.82	59.9	52.32	61.28	52.959999999999994	57.34	34.660000000000004
84.98	79.60000000000001	70.46	65.68	91.14	60.22	36.16	97.26	93.64	75.46000000000001	95.64	76.02	23.52	55.02	43.1	65.74	77.58	71.7	52.300000000000004	81.52000000000001	92.02	58.26	73.64	59.31999999999999	64.0	82.74000000000001	80.12	22.939999999999998	80.30000000000001	70.38	94.67999999999999	78.86	78.03999999999999	67.75	59.24	73.28	97.82	34.68	68.8	93.36	42.4	53.2	9.32	40.52	76.5	45.72	69.24	44.0	63.519999999999996	80.06
67.94	49.66	41.5	54.64	96.14	72.56	78.7	50.03999999999999	83.66	5.92	72.11999999999999	88.78	46.22	9.42	57.879999999999995	14.540000000000001	22.1	53.64	53.92	69.06	62.86000000000001	80.0	80.86	65.72	35.8	88.16000000000001	38.04	43.480000000000004	25.94	16.68	67.72	56.98	62.06	61.019999999999996	38.76	65.56	60.3	59.88	69.0	96.22	76.74	87.33999999999999	60.74	77.03999999999999	71.58	97.48	69.32000000000001	91.03999999999999	92.24	84.36
19.16	28.74	84.68	93.0	69.22	98.98	42.480000000000004	35.82	98.58	43.86	95.02000000000001	26.240000000000002	4.0	34.4	42.68	17.599999999999998	96.36	41.3	96.72	46.48	28.499999999999996	40.54	74.9	89.3	49.220000000000006	77.98	73.3	9.1	67.96	96.17999999999999	89.46	33.839999999999996	27.58	77.4	34.14	34.06	89.05999999999999	24.2	66.58	77.60000000000001	60.78	18.32	24.38	77.96	92.34	85.39999999999999	48.32	29.299999999999997	71.8	91.32000000000001
48.22	15.340000000000002	90.44	65.53999999999999	13.36	13.44	11.219999999999999	18.42	70.34	28.7	80.36	55.279999999999994	42.85	7.580000000000001	16.36	43.580000000000005	48.88	33.08	80.04	38.16	62.760000000000005	68.30000000000001	67.5	30.020000000000003	44.54	71.64	39.86	39.739999999999995	8.32	15.6	72.92	22.2	11.48	75.4	49.120000000000005	27.500000000000004	57.82000000000001	69.69999999999999	23.74	98.54	67.28	33.879999999999995	93.56	40.32	33.6	75.76	97.24000000000001	91.9	20.919999999999998	90.03999999999999
77.3	21.959999999999997	52.339999999999996	63.2	41.74	44.519999999999996	54.82	42.82	85.11999999999999	10.7	92.94	12.94	44.76	24.94	56.2	46.58	31.680000000000003	63.68000000000001	67.64	15.920000000000002	61.82	84.89999999999999	29.349999999999998	57.14	44.86	79.3	71.89999999999999	25.03	41.36	34.9	90.34	62.13999999999999	60.8	90.36	70.64	89.25999999999999	69.94	94.54	96.39999999999999	73.61999999999999	97.52	86.96000000000001	87.98	95.22	98.76	72.34	93.46	75.72	90.84	64.28
79.02	45.58	50.54	76.96	78.02	6.0600000000000005	34.78	50.44	66.8	16.76	85.94000000000001	12.91	64.14	75.27000000000001	11.5	85.26	17.45	83.48	72.39999999999999	26.44	75.78	94.01	16.0	53.12	17.419999999999998	94.94	71.5	48.28	21.029999999999998	9.5	73.83999999999999	73.02	77.02	80.16	73.96000000000001	85.14	13.74	68.76	43.72	34.04	83.94	26.06	90.78	63.0	20.46	51.42	90.56	85.96000000000001	65.0	22.32
24.740000000000002	93.47999999999999	37.18	36.3	66.64	53.76	63.82	39.5	16.24	50.63999999999999	94.92	6.94	66.0	94.72	11.379999999999999	65.64	83.26	53.32	70.6	71.46000000000001	85.06	36.42	13.26	26.400000000000002	55.58	74.06	85.36	36.559999999999995	35.92	70.78	61.86000000000001	77.7	56.940000000000005	60.24	39.08	47.54	37.6	56.720000000000006	69.6	27.36	78.88	47.52	29.78	75.58	65.98	94.66	83.76	23.78	72.52	61.96
29.799999999999997	64.75999999999999	86.9	72.96000000000001	70.76	99.44	84.8	44.96	91.2	43.14	80.24	27.3	57.32000000000001	58.36	58.540000000000006	78.68	96.82	44.1	72.18	90.75999999999999	88.46000000000001	14.34	66.10000000000001	51.28	92.28	48.38	92.67999999999999	48.42	89.44	50.480000000000004	78.2	85.34	46.86	90.58	75.42	41.68	92.10000000000001	29.74	71.28	55.1	15.120000000000001	33.68	30.819999999999997	95.36	85.56	59.62	43.919999999999995	61.339999999999996	79.10000000000001	63.019999999999996
55.16	44.26	70.39999999999999	91.84	61.7	99.83999999999999	84.52	47.02	78.17	33.46	72.36	75.0	54.22	42.58	84.92	32.190000000000005	99.64	83.36	96.02000000000001	99.53999999999999	39.42	21.14	48.120000000000005	43.56	88.42	89.75999999999999	95.08	13.120000000000001	99.77000000000001	98.11999999999999	49.96	82.56	59.0	95.78	23.16	14.219999999999999	62.9	51.13999999999999	58.720000000000006	33.18	54.97	40.56	78.16	85.98	76.4	65.7	11.3	45.660000000000004	86.22	53.7
75.48	68.28	89.48	41.64	22.18	9.46	55.52	32.56	36.059999999999995	65.28	89.53999999999999	81.54	91.24	45.24	68.47999999999999	44.56	75.26	59.81999999999999	71.06	75.96000000000001	61.72	62.2	88.14	8.16	86.00999999999999	72.02	56.68	32.1	78.78	47.72	83.74000000000001	60.660000000000004	47.64	80.94	45.28	56.699999999999996	97.07000000000001	65.92	23.64	92.03	57.42	60.260000000000005	57.620000000000005	17.119999999999997	61.419999999999995	36.1	70.84	70.19999999999999	5.12	57.4
74.82	58.940000000000005	24.68	62.980000000000004	62.5	90.94	33.48	61.260000000000005	78.10000000000001	22.84	98.26	47.12	37.36	13.18	74.78	29.759999999999998	29.04	62.82	71.36	48.8	96.1	74.8	24.5	44.78	85.86	38.379999999999995	97.3	26.56	49.84	54.300000000000004	97.6	74.36	66.24	92.56	33.06	34.72	84.44	87.02	100.0	80.22	90.92	98.92	80.2	98.7	99.27	95.66	82.19999999999999	58.28	94.89999999999999	68.44
26.32	73.1	97.8	92.96	12.0	97.72	44.440000000000005	15.98	61.18	49.480000000000004	91.60000000000001	28.939999999999998	52.349999999999994	42.88	30.9	76.12	99.38	42.26	98.83999999999999	95.98	67.11	20.8	48.54	25.16	81.3	71.82	99.24	74.14	49.44	58.56	78.06	70.98	27.279999999999998	99.2	48.4	18.759999999999998	80.32000000000001	34.92	83.82	56.8	34.02	53.98	85.2	97.64	77.92	90.32	48.9	55.779999999999994	84.14	88.82
[truncated: 50 more columns]
