# Supplementary material for: A neural network for modeling human concept formation, understanding and communication
Source: Nat Comput Sci. 2026 Feb 19;6(5):497–511. doi: 10.1038/s43588-026-00956-4 (PMC13216063; doi:10.1038/s43588-026-00956-4)
Supplement: Supplementary file 6 — Gephi node and edge information, RDMs for translation module and accuracy for Fig. 4. [file 43588_2026_956_MOESM6_ESM.zip › Figure4/fig_4d_rdm_output.csv]

0	1	2	3	4	5	6	7	8	9	10	11	12	13	14	15	16	17	18	19	20	21	22	23	24	25	26	27	28	29	30	31	32	33	34	35	36	37	38	39	40	41	42	43	44	45	46	47	48	49
0.74	18.92	22.7	23.54	73.08	64.02	76.55999999999999	2.97	25.56	73.56	27.900000000000002	54.2	67.78999999999999	41.14	72.86	15.61	27.33	10.32	24.67	56.89999999999999	73.54	14.26	23.82	43.980000000000004	75.1	2.82	25.88	20.4	60.72	59.58	19.36	6.4399999999999995	9.44	23.52	15.14	6.6000000000000005	20.599999999999998	16.669999999999998	34.92	86.58	43.14	37.980000000000004	69.42	59.099999999999994	34.1	86.26	83.2	48.84	34.14	86.16
18.92	0.74	23.96	22.82	18.73	69.94	29.14	15.68	45.98	27.24	25.16	59.4	57.220000000000006	60.4	23.84	7.06	35.8	13.18	24.02	50.72	76.72	40.160000000000004	37.519999999999996	13.459999999999999	19.82	22.46	23.72	2.96	36.14	44.18	21.2	13.420000000000002	11.219999999999999	23.22	8.0	34.160000000000004	24.27	75.58	41.86	69.12	49.28	44.6	50.78	62.46000000000001	58.919999999999995	63.72	55.60000000000001	68.56	61.38	66.38
22.7	23.96	0.74	1.46	79.28	88.64	90.9	21.58	32.940000000000005	91.28	63.080000000000005	85.14	86.46000000000001	86.76	85.36	13.58	12.04	19.24	1.6	87.08	92.60000000000001	32.62	34.760000000000005	57.76	82.72	25.240000000000002	3.38	31.580000000000002	81.38	87.88	68.97999999999999	21.34	19.31	1.5	21.4	35.86	59.12	33.52	16.18	33.5	25.5	15.340000000000002	38.940000000000005	54.620000000000005	16.7	26.46	30.080000000000002	64.22	16.56	31.180000000000003
23.53	22.82	1.46	0.74	72.78	86.6	87.38	21.36	39.56	93.58	55.44	84.46000000000001	82.52000000000001	86.82	81.12	14.860000000000001	15.28	20.5	1.06	87.42	90.56	37.019999999999996	41.160000000000004	53.76	77.3	27.3	2.02	29.34	76.96	89.58	65.08	21.48	20.0	1.02	22.42	42.059999999999995	55.1	35.96	16.520000000000003	33.44	24.5	16.86	35.3	57.36	19.02	28.16	32.58	65.64	18.9	31.56
73.08	18.740000000000002	79.27	72.78	1.0	25.86	2.93	54.24	68.72	12.67	24.060000000000002	15.590000000000002	12.16	28.92	2.8899999999999997	69.91000000000001	89.64	48.559999999999995	72.1	16.650000000000002	31.7	34.58	57.49999999999999	6.4	1.15	78.60000000000001	63.3	25.14	10.22	16.0	23.5	43.18	40.46	72.76	24.4	49.919999999999995	29.580000000000002	90.06	88.34	83.05	63.82	93.86	63.660000000000004	60.419999999999995	89.82	88.96	86.52	71.48	86.42	83.34
64.02	69.94	88.64	86.6	25.86	0.74	18.12	67.62	86.8	10.96	84.54	4.3	13.780000000000001	42.620000000000005	16.950000000000003	88.49000000000001	95.44	90.92	86.2	4.32	2.54	77.86	83.28	56.02	22.770000000000003	57.92	89.96	61.68	11.68	5.2	81.0	82.12	90.03999999999999	86.96000000000001	91.82000000000001	69.04	83.42	31.0	94.56	91.62	78.12	93.30000000000001	90.60000000000001	86.72	98.2	97.78999999999999	98.74000000000001	74.86	98.18	93.54
76.55999999999999	29.14	90.9	87.38	2.94	18.12	0.74	63.22	69.74000000000001	10.100000000000001	35.28	10.059999999999999	7.3	22.28	1.67	83.98	93.10000000000001	64.34	86.66	11.18	23.419999999999998	40.26	61.44	10.86	2.34	81.28	83.58	36.720000000000006	6.2	11.16	35.839999999999996	58.440000000000005	58.52	87.26	38.42	51.839999999999996	42.68	82.42	97.28	86.02	73.64	97.52	64.7	67.96	95.26	92.2	89.86	57.379999999999995	93.12	86.33999999999999
2.98	15.68	21.58	21.36	54.24	67.62	63.22	0.91	27.74	62.580000000000005	30.709999999999997	53.2	77.16	67.0	56.879999999999995	16.82	34.04	8.200000000000001	22.34	53.06999999999999	76.31	13.3	24.04	29.959999999999997	56.44	6.5	22.14	19.16	61.08	53.86	22.36	3.9600000000000004	7.180000000000001	21.46	12.76	10.299999999999999	26.619999999999997	22.400000000000002	36.84	98.14	49.72	36.86	55.34	53.52	35.099999999999994	97.98	96.94	42.42	33.08	98.24000000000001
25.56	45.98	32.940000000000005	39.56	68.72	86.8	69.74000000000001	27.74	0.74	59.81999999999999	65.62	79.97999999999999	73.28	19.28	75.88000000000001	13.98	9.62	68.52000000000001	39.78	79.80000000000001	87.4	25.2	1.39	33.86	69.14	26.3	48.32	27.04	82.16	76.02	53.22	53.6	69.43	37.86	58.32000000000001	20.22	58.220000000000006	43.08	11.63	56.720000000000006	42.04	21.64	38.54	55.7	7.5200000000000005	39.7	26.840000000000003	44.76	7.08	53.92
73.56	27.229999999999997	91.28	93.58	12.68	10.96	10.100000000000001	62.580000000000005	59.81999999999999	0.74	61.57	8.07	19.68	68.4	11.020000000000001	59.74	57.599999999999994	50.839999999999996	93.96	4.92	14.499999999999998	51.5	51.54	15.120000000000001	11.06	69.67999999999999	97.14	35.94	14.27	3.7199999999999998	50.46000000000001	56.56	52.35999999999999	93.88	29.360000000000003	83.14	73.8	50.54	96.41999999999999	63.42	93.76	96.8	66.66	65.84	85.58	72.96000000000001	58.64	36.5	81.56	64.88000000000001
27.900000000000002	25.16	63.080000000000005	55.44	24.060000000000002	84.54	35.28	30.72	65.62	61.58	0.74	93.14	59.3	28.52	37.32	55.64	81.82000000000001	20.18	55.04	89.19	75.72	42.88	61.53999999999999	23.150000000000002	27.060000000000002	24.54	41.06	33.92	70.67999999999999	84.44	3.36	21.68	19.919999999999998	54.900000000000006	20.78	27.779999999999998	3.2	17.22	66.36	18.98	10.54	20.82	57.9	73.96000000000001	62.86000000000001	20.74	21.66	47.24	63.88	18.96
54.2	59.4	85.14	84.46000000000001	15.6	4.3	10.059999999999999	53.2	79.97999999999999	8.08	93.14	0.74	7.86	32.26	9.719999999999999	85.86	93.92	77.82	84.19	2.08	7.84	52.64	74.76	33.900000000000006	13.56	50.980000000000004	89.5	54.800000000000004	5.38	3.2199999999999998	91.14	69.34	77.06	84.8	75.38	64.68	93.0	44.879999999999995	98.56	95.78	93.26	99.38	76.64	84.0	98.68	99.3	99.06	53.68000000000001	97.88	96.56
67.80000000000001	57.220000000000006	86.46000000000001	82.52000000000001	12.16	13.780000000000001	7.3	77.16	73.28	19.68	59.3	7.85	0.74	10.24	7.5600000000000005	85.28	98.32	91.7	81.46	11.24	17.24	66.06	73.66	33.26	11.66	59.28	80.4	41.980000000000004	3.2399999999999998	12.86	64.14999999999999	89.0	89.38000000000001	82.38	85.9	47.04	47.339999999999996	54.48	93.44	74.22	66.7	97.82	62.3	87.82	97.22	80.47999999999999	82.46	51.980000000000004	97.34	73.92
41.14	60.4	86.76	86.82	28.92	42.620000000000005	22.28	67.0	19.28	68.39	28.52	32.26	10.24	0.74	27.88	51.459999999999994	70.24000000000001	79.25999999999999	86.24000000000001	46.08	44.16	49.120000000000005	20.200000000000003	37.7	30.54	30.659999999999997	87.67	32.86	19.400000000000002	55.98	27.49	80.2	78.7	86.44	72.11999999999999	20.72	16.939999999999998	31.5	67.78	45.62	26.419999999999998	60.06	47.32	98.86	67.2	46.760000000000005	43.04	50.68	70.34	43.8
72.86	23.84	85.36	81.12	2.9000000000000004	16.96	1.68	56.879999999999995	75.88000000000001	11.020000000000001	37.32	9.719999999999999	7.55	27.88	0.74	75.18	93.22	60.9	80.44	11.33	21.9	41.72	68.06	11.32	2.36	78.2	76.08	29.299999999999997	4.9799999999999995	11.42	36.74	52.32	53.04	80.88	36.8	56.599999999999994	47.839999999999996	88.44	92.62	93.42	79.24	97.48	71.02000000000001	58.56	92.7	95.96000000000001	95.0	66.4	90.53999999999999	93.47999999999999
15.620000000000001	7.049999999999999	13.58	14.860000000000001	69.92	88.5	83.98	16.82	13.98	59.74	55.64	85.86	85.28	51.459999999999994	75.18	0.91	10.38	20.52	15.76	82.6	90.8	48.06	14.180000000000001	39.46	71.61999999999999	16.64	19.46	5.680000000000001	73.5	77.34	42.58	20.16	17.96	14.82	15.42	23.7	45.58	48.44	14.32	54.66	39.82	20.380000000000003	63.46000000000001	40.48	14.84	36.26	29.92	53.959999999999994	15.920000000000002	48.64
27.339999999999996	35.8	12.04	15.28	89.64	95.44	93.10000000000001	34.04	9.610000000000001	57.599999999999994	81.82000000000001	93.92	98.32	70.24000000000001	93.22	10.38	0.74	31.919999999999998	15.740000000000002	90.02	96.14	22.939999999999998	10.76	48.66	88.52	23.76	22.96	36.78	96.89999999999999	82.22	67.7	40.64	36.34	15.02	28.28	21.240000000000002	73.46000000000001	42.16	10.92	28.48	51.9	17.2	51.559999999999995	23.78	6.76	19.040000000000003	16.1	42.28	6.78	25.540000000000003
10.32	13.18	19.24	20.5	48.559999999999995	90.92	64.34	8.19	68.52000000000001	50.839999999999996	20.18	77.82	91.69	79.25999999999999	60.9	20.52	31.919999999999998	0.74	21.62	70.02000000000001	96.72	11.76	58.040000000000006	21.560000000000002	50.12	12.740000000000002	22.86	22.5	81.06	65.0	15.939999999999998	3.1	1.23	21.14	4.08	14.790000000000001	16.919999999999998	32.68	81.16	71.1	42.66	32.06	31.86	62.519999999999996	70.06	71.19	67.34	49.220000000000006	66.12	69.36
24.68	24.02	1.59	1.06	72.1	86.2	86.66	22.34	39.78	93.96	55.04	84.2	81.46	86.24000000000001	80.44	15.76	15.73	21.62	0.74	87.44	90.10000000000001	37.2	41.260000000000005	53.459999999999994	76.8	29.060000000000002	1.83	31.14	76.24	89.78	66.14	22.54	21.099999999999998	1.04	23.44	44.04	55.74	35.42	16.48	32.16	23.580000000000002	16.46	35.06	57.699999999999996	18.94	27.42	32.019999999999996	66.34	18.759999999999998	30.740000000000002
56.89999999999999	50.72	87.08	87.42	16.66	4.32	11.17	53.080000000000005	79.80000000000001	4.92	89.2	2.08	11.24	46.08	11.34	82.6	90.02	70.02000000000001	87.44	0.74	7.9	57.24	74.03999999999999	30.099999999999998	14.08	53.82	92.56	52.26	8.18	1.32	83.66	64.4	70.52000000000001	87.96000000000001	62.760000000000005	73.26	91.2	39.86	99.44	89.22	94.28	99.4	72.61999999999999	84.86	98.78	96.76	94.92	45.76	97.84	91.34
73.54	76.72	92.60000000000001	90.56	31.7	2.54	23.419999999999998	76.32	87.4	14.49	75.72	7.829999999999999	17.23	44.16	21.9	90.79	96.14	96.72	90.09	7.9	0.91	91.08000000000001	85.84	71.72	28.439999999999998	70.17999999999999	90.75999999999999	66.10000000000001	14.57	9.06	72.34	90.74	95.94	90.78	98.28	66.42	75.08	32.22	83.24000000000001	85.44	68.46	84.32	91.24	78.24	95.04	94.22	96.78	82.26	96.04	89.14
14.249999999999998	40.160000000000004	32.62	37.019999999999996	34.58	77.86	40.26	13.3	25.2	51.5	42.88	52.64	66.06	49.120000000000005	41.72	48.06	22.939999999999998	11.76	37.2	57.24	91.08000000000001	0.74	19.97	12.839999999999998	35.5	17.72	39.379999999999995	61.040000000000006	56.10000000000001	56.58	45.12	12.44	12.29	37.68	11.700000000000001	10.979999999999999	39.72	35.68	46.44	45.0	32.32	23.46	72.22	53.779999999999994	31.34	48.339999999999996	49.7	78.56	28.799999999999997	46.339999999999996
23.82	37.519999999999996	34.760000000000005	41.160000000000004	57.49999999999999	83.28	61.44	24.04	1.4000000000000001	51.54	61.53999999999999	74.76	73.66	20.200000000000003	68.06	14.180000000000001	10.76	58.040000000000006	41.260000000000005	74.03999999999999	85.84	19.98	0.74	24.3	58.06	26.14	48.68	24.66	79.84	69.66	50.82	43.22	57.8	39.18	42.52	18.66	55.879999999999995	45.14	12.94	62.36000000000001	38.12	20.84	41.52	67.75999999999999	8.959999999999999	47.660000000000004	31.540000000000003	54.339999999999996	8.3	60.38
43.980000000000004	13.459999999999999	57.76	53.76	6.4	56.02	10.85	29.959999999999997	33.86	15.120000000000001	23.16	33.900000000000006	33.26	37.7	11.31	39.46	48.66	21.560000000000002	53.459999999999994	30.099999999999998	71.72	12.839999999999998	24.3	1.0	6.959999999999999	53.400000000000006	48.14	19.52	26.27	26.040000000000003	22.259999999999998	22.8	19.580000000000002	54.52	10.51	30.8	25.740000000000002	82.92	73.04	60.86	45.440000000000005	61.82	54.120000000000005	76.22	65.03999999999999	68.04	60.940000000000005	80.54	60.12	62.0
75.1	19.82	82.72	77.3	1.16	22.78	2.34	56.44	69.14	11.06	27.060000000000002	13.56	11.65	30.54	2.36	71.61999999999999	88.52	50.12	76.8	14.08	28.439999999999998	35.5	58.06	6.959999999999999	0.74	80.67999999999999	70.76	26.340000000000003	9.139999999999999	13.600000000000001	26.22	45.32	42.72	77.24	25.4	53.800000000000004	34.839999999999996	90.64	91.84	85.66	70.41	95.22	65.06	59.68	91.03999999999999	91.32000000000001	88.36	68.08	87.5	85.96000000000001
2.82	22.46	25.240000000000002	27.3	78.60000000000001	57.92	81.28	6.49	26.3	69.67999999999999	24.54	50.980000000000004	59.28	30.659999999999997	78.2	16.64	23.76	12.740000000000002	29.060000000000002	53.82	70.17999999999999	17.72	26.14	53.400000000000006	80.67999999999999	0.74	32.82	22.88	58.720000000000006	56.36	15.559999999999999	10.26	12.4	27.36	18.64	6.84	16.2	14.6	34.02	66.86	47.0	50.63999999999999	72.2	56.68	33.72	65.96	60.18	45.36	35.32	65.42
25.88	23.72	3.38	2.02	63.3	89.95	83.58	22.14	48.32	97.14	41.06	89.5	80.4	87.68	76.08	19.46	22.96	22.86	1.8399999999999999	92.56	90.75999999999999	39.379999999999995	48.68	48.14	70.76	32.82	0.74	30.020000000000003	74.74	94.1	55.720000000000006	22.3	21.740000000000002	2.0	24.8	50.760000000000005	47.48	39.44	16.06	29.9	21.84	17.419999999999998	30.84	53.44	20.86	26.8	32.36	66.96	20.580000000000002	29.099999999999998
20.4	2.96	31.580000000000002	29.34	25.14	61.68	36.720000000000006	19.16	27.04	35.94	33.92	54.800000000000004	41.980000000000004	32.85	29.299999999999997	5.680000000000001	36.78	22.5	31.14	52.26	66.10000000000001	61.040000000000006	24.66	19.52	26.340000000000003	22.88	30.020000000000003	1.0	31.240000000000002	48.88	28.68	20.9	17.740000000000002	29.62	13.52	36.08	30.819999999999997	72.5	28.720000000000002	66.82000000000001	46.28	43.56	54.379999999999995	61.28	45.08	59.9	50.339999999999996	61.9	49.54	63.9
60.72	36.14	81.38	76.96	10.22	11.68	6.2	61.08	82.16	14.280000000000001	70.67999999999999	5.38	3.2300000000000004	19.400000000000002	4.9799999999999995	73.5	96.89999999999999	81.06	76.24	8.18	14.580000000000002	56.10000000000001	79.84	26.279999999999998	9.139999999999999	58.720000000000006	74.74	31.240000000000002	0.74	9.66	73.02	73.74000000000001	75.9	76.88000000000001	72.92	57.96	71.24000000000001	69.82000000000001	87.22	91.66	83.91999999999999	98.66	76.14	69.08	94.66	94.46	95.24000000000001	61.56	94.26	91.67999999999999
59.58	44.18	87.88	89.58	15.989999999999998	5.2	11.15	53.86	76.02	3.7199999999999998	84.44	3.2099999999999995	12.85	55.98	11.42	77.34	82.22	65.0	89.77000000000001	1.32	9.06	56.58	69.66	26.040000000000003	13.600000000000001	56.36	94.1	48.88	9.66	0.74	78.08	61.46	65.8	89.88000000000001	52.66	76.58	89.56	40.6	99.14	82.96	95.06	99.16	70.7	80.84	97.32	93.67999999999999	88.82	41.56	95.86	85.08
19.36	21.2	68.97999999999999	65.08	23.5	81.0	35.839999999999996	22.36	53.22	50.46000000000001	3.35	91.14	64.16	27.500000000000004	36.74	42.58	67.7	15.939999999999998	66.14	83.66	72.34	45.12	50.82	22.259999999999998	26.22	15.559999999999999	55.720000000000006	28.68	73.02	78.08	0.91	16.439999999999998	15.4	64.66	17.45	20.1	2.76	21.44	60.88	31.22	20.41	40.18	45.94	72.88	56.49999999999999	31.44	28.24	52.480000000000004	57.78	30.459999999999997
6.43	13.420000000000002	21.34	21.48	43.18	82.12	58.440000000000005	3.9600000000000004	53.6	56.56	21.68	69.34	89.0	80.2	52.32	20.16	40.64	3.1	22.54	64.4	90.74	12.44	43.22	22.8	45.32	10.26	22.3	20.9	73.74000000000001	61.46	16.43	0.74	2.5700000000000003	21.88	6.69	13.120000000000001	19.62	28.560000000000002	66.8	94.98	48.4	37.08	37.04	54.96	59.88	95.14	93.94	43.580000000000005	55.379999999999995	94.86
9.44	11.21	19.32	20.0	40.46	90.03999999999999	58.52	7.180000000000001	69.44	52.35999999999999	19.919999999999998	77.06	89.38000000000001	78.7	53.04	17.96	36.34	1.24	21.099999999999998	70.52000000000001	95.94	12.3	57.79	19.580000000000002	42.72	12.4	21.740000000000002	17.740000000000002	75.9	65.8	15.4	2.58	0.74	20.53	3.88	14.540000000000001	16.84	35.52	78.66	77.98	42.76	33.28	34.300000000000004	63.4	72.58	78.14	75.12	54.67999999999999	69.02000000000001	76.44
23.52	23.22	1.5	1.02	72.76	86.96000000000001	87.25	21.46	37.86	93.88	54.900000000000006	84.8	82.38	86.44	80.88	14.82	15.02	21.14	1.03	87.96000000000001	90.78	37.68	39.18	54.52	77.24	27.36	1.9900000000000002	29.609999999999996	76.88000000000001	89.88000000000001	64.66	21.88	20.54	0.74	23.080000000000002	41.74	54.86	35.4	16.12	33.62	24.0	16.36	35.56	57.620000000000005	18.360000000000003	28.18	32.5	66.62	18.15	31.66
15.14	7.99	21.4	22.42	24.4	91.82000000000001	38.42	12.76	58.32000000000001	29.360000000000003	20.78	75.38	85.9	72.11999999999999	36.8	15.42	28.28	4.08	23.44	62.760000000000005	98.28	11.690000000000001	42.52	10.52	25.4	18.64	24.8	13.52	72.92	52.66	17.46	6.7	3.88	23.080000000000002	0.74	20.7	18.099999999999998	58.96	82.67999999999999	53.339999999999996	39.62	32.46	33.54	75.96000000000001	72.98	54.72	47.3	63.12	69.39999999999999	51.28
6.6000000000000005	34.160000000000004	35.86	42.059999999999995	49.919999999999995	69.04	51.839999999999996	10.299999999999999	20.22	83.14	27.779999999999998	64.68	47.04	20.72	56.599999999999994	23.7	21.240000000000002	14.799999999999999	44.04	73.26	66.42	10.979999999999999	18.66	30.8	53.800000000000004	6.83	50.760000000000005	36.08	57.96	76.58	20.1	13.120000000000001	14.540000000000001	41.74	20.7	0.91	17.64	19.64	41.660000000000004	58.199999999999996	31.3	30.28	85.52	70.44	35.339999999999996	57.54	55.059999999999995	91.53999999999999	36.24	57.48
20.599999999999998	24.279999999999998	59.11	55.1	29.580000000000002	83.42	42.68	26.619999999999997	58.220000000000006	73.8	3.2	93.0	47.339999999999996	16.939999999999998	47.839999999999996	45.58	73.46000000000001	16.919999999999998	55.74	91.2	75.08	39.72	55.879999999999995	25.740000000000002	34.839999999999996	16.2	47.48	30.819999999999997	71.24000000000001	89.56	2.76	19.62	16.84	54.86	18.099999999999998	17.64	0.74	18.0	75.74	23.02	13.08	25.840000000000003	52.18000000000001	93.55	72.0	24.34	24.16	64.46	74.18	22.58
16.68	75.58	33.52	35.96	90.06	31.0	82.42	22.400000000000002	43.08	50.54	17.22	44.879999999999995	54.48	31.5	88.44	48.44	42.16	32.68	35.42	39.86	32.22	35.68	45.14	82.92	90.64	14.6	39.44	72.5	69.81	40.6	21.43	28.560000000000002	35.52	35.4	58.96	19.63	18.0	0.74	49.32	21.02	12.6	17.62	85.46000000000001	62.160000000000004	42.6	23.04	28.46	34.64	46.2	21.5
34.92	41.86	16.18	16.520000000000003	88.34	94.56	97.27	36.84	11.64	96.41999999999999	66.36	98.56	93.44	67.78	92.62	14.32	10.92	81.16	16.48	99.44	83.24000000000001	46.44	12.94	73.04	91.84	34.02	16.05	28.720000000000002	87.22	99.14	60.88	66.8	78.66	16.12	82.67999999999999	41.660000000000004	75.74	49.32	0.91	28.88	52.1	21.7	61.260000000000005	14.760000000000002	3.52	18.82	18.34	51.6	4.02	26.58
86.58	69.12	33.5	33.44	83.06	91.62	86.02	98.14	56.720000000000006	63.42	18.98	95.78	74.22	45.62	93.42	54.66	28.48	71.1	32.16	89.22	85.44	45.0	62.36000000000001	60.85	85.66	66.86	29.9	66.82000000000001	91.66	82.96	31.22	94.98	77.98	33.62	53.339999999999996	58.199999999999996	23.02	21.02	28.88	0.74	13.04	17.4	37.88	26.72	30.56	1.9800000000000002	2.88	28.939999999999998	33.019999999999996	1.08
43.14	49.28	25.5	24.5	63.82	78.12	73.64	49.72	42.04	93.76	10.54	93.26	66.7	26.419999999999998	79.24	39.82	51.9	42.66	23.580000000000002	94.28	68.46	32.32	38.12	45.440000000000005	70.42	47.0	21.83	46.28	83.91999999999999	95.06	20.419999999999998	48.4	42.76	24.0	39.62	31.3	13.08	12.6	52.1	13.04	0.74	5.45	82.64	76.1	45.42	14.52	19.48	56.379999999999995	46.86	13.36
37.980000000000004	44.6	15.340000000000002	16.86	93.86	93.30000000000001	97.52	36.85	21.64	96.8	20.82	99.38	97.82	60.06	97.47	20.369999999999997	17.2	32.06	16.46	99.4	84.32	23.46	20.84	61.82	95.22	50.63999999999999	17.419999999999998	43.56	98.66	99.16	40.18	37.08	33.28	16.36	32.46	30.28	25.840000000000003	17.61	21.7	17.4	5.46	0.74	82.19999999999999	48.58	15.479999999999999	15.879999999999999	19.950000000000003	75.52	15.459999999999999	17.36
69.42	50.78	38.940000000000005	35.3	63.660000000000004	90.60000000000001	64.7	55.34	38.54	66.66	57.9	76.64	62.3	47.32	71.02000000000001	63.46000000000001	51.559999999999995	31.86	35.06	72.61999999999999	91.24	72.22	41.52	54.120000000000005	65.06	72.2	30.84	54.379999999999995	76.14	70.7	45.94	37.04	34.300000000000004	35.56	33.54	85.52	52.18000000000001	85.46000000000001	61.260000000000005	37.88	82.64	82.19999999999999	0.91	26.700000000000003	54.17999999999999	41.099999999999994	31.019999999999996	11.88	49.24	38.72
59.099999999999994	62.46000000000001	54.620000000000005	57.36	60.419999999999995	86.72	67.96	53.52	55.7	65.84	73.96000000000001	84.0	87.82	98.86	58.56	40.48	23.78	62.519999999999996	57.699999999999996	84.86	78.24	53.779999999999994	67.75999999999999	76.22	59.68	56.68	53.44	61.28	69.08	80.84	72.88	54.96	63.39	57.620000000000005	75.96000000000001	70.44	93.56	62.160000000000004	14.760000000000002	26.72	76.1	48.58	26.700000000000003	0.74	17.0	22.900000000000002	25.1	12.72	17.78	26.540000000000003
34.1	58.919999999999995	16.7	19.02	89.82	98.2	95.26	35.099999999999994	7.5200000000000005	85.58	62.86000000000001	98.68	97.22	67.2	92.7	14.84	6.76	70.06	18.94	98.78	95.04	31.34	8.959999999999999	65.03999999999999	91.03999999999999	33.72	20.86	45.08	94.66	97.32	56.49999999999999	59.88	72.58	18.360000000000003	72.98	35.339999999999996	72.0	42.6	3.52	30.56	45.42	15.479999999999999	54.17999999999999	17.0	0.74	19.220000000000002	17.04	45.739999999999995	1.1400000000000001	28.199999999999996
86.26	63.72	26.46	28.16	88.96	97.8	92.19000000000001	97.98	39.7	72.96000000000001	20.74	99.3	80.47999999999999	46.760000000000005	95.96000000000001	36.26	19.040000000000003	71.2	27.42	96.76	94.22	48.339999999999996	47.660000000000004	68.04	91.32000000000001	65.96	26.8	59.9	94.46	93.67999999999999	31.44	95.14	78.14	28.18	54.72	57.54	24.34	23.04	18.82	1.97	14.52	15.879999999999999	41.099999999999994	22.900000000000002	19.220000000000002	0.74	1.92	30.04	20.94	1.6199999999999999
83.2	55.60000000000001	30.080000000000002	32.58	86.52	98.74000000000001	89.85	96.94	26.840000000000003	58.64	21.66	99.05000000000001	82.45	43.04	95.0	29.92	16.1	67.34	32.019999999999996	94.92	96.78	49.7	31.540000000000003	60.940000000000005	88.36	60.18	32.36	50.339999999999996	95.24000000000001	88.82	28.24	93.94	75.12	32.5	47.3	55.059999999999995	24.16	28.46	18.34	2.88	19.48	19.96	31.019999999999996	25.1	17.04	1.92	0.74	27.46	18.26	2.62
48.84	68.56	64.22	65.64	71.48	74.86	57.379999999999995	42.42	44.76	36.5	47.24	53.68000000000001	51.980000000000004	50.68	66.4	53.959999999999994	42.28	49.220000000000006	66.34	45.76	82.26	78.56	54.339999999999996	80.54	68.08	45.36	66.96	61.9	61.56	41.56	52.480000000000004	43.580000000000005	54.67999999999999	66.62	63.12	91.53999999999999	64.46	34.64	51.6	28.939999999999998	56.379999999999995	75.52	11.88	12.72	45.739999999999995	30.04	27.46	1.0	44.84	28.98
34.14	61.38	16.56	18.89	86.42	98.18	93.12	33.08	7.08	81.56	63.88	97.88	97.34	70.34	90.53999999999999	15.909999999999998	6.78	66.12	18.759999999999998	97.84	96.04	28.799999999999997	8.3	60.12	87.5	35.32	20.580000000000002	49.54	94.25	95.86	57.78	55.379999999999995	69.02000000000001	18.16	69.39999999999999	36.24	74.18	46.2	4.02	33.019999999999996	46.86	15.459999999999999	49.24	17.78	1.13	20.94	18.26	44.84	1.0	30.919999999999998
86.16	66.38	31.180000000000003	31.56	83.34	93.54	86.33999999999999	98.24000000000001	53.92	64.88000000000001	18.96	96.56	73.92	43.8	93.47999999999999	48.64	25.540000000000003	69.36	30.740000000000002	91.34	89.14	46.339999999999996	60.38	62.0	85.96000000000001	65.42	29.099999999999998	63.9	91.67999999999999	85.08	30.459999999999997	94.86	76.44	31.66	51.28	57.48	22.58	21.490000000000002	26.58	1.0699999999999998	13.36	17.36	38.72	26.540000000000003	28.199999999999996	1.6199999999999999	2.6100000000000003	28.98	30.919999999999998	0.74
32.92	68.38	18.6	15.440000000000001	52.22	97.86	70.62	23.880000000000003	14.219999999999999	97.24000000000001	37.82	96.36	83.62	65.24	68.0	43.72	26.56	55.32	15.079999999999998	98.1	93.64	27.279999999999998	14.56	40.82	59.34	48.94	12.280000000000001	62.1	82.0	98.3	43.94	33.239999999999995	52.68000000000001	15.1	70.0	40.94	58.81999999999999	67.60000000000001	8.540000000000001	34.68	38.440000000000005	28.02	24.18	23.74	10.08	29.24	27.26	38.66	9.56	34.94
62.239999999999995	77.72	29.659999999999997	32.96	45.4	65.88000000000001	57.99999999999999	69.58	32.76	46.42	22.220000000000002	80.42	92.06	81.76	63.260000000000005	48.28	19.54	80.16	31.52	73.52	60.019999999999996	52.0	33.98	39.58	47.72	52.059999999999995	34.88	83.16	91.72	67.58	32.66	79.10000000000001	82.89999999999999	31.840000000000003	72.24000000000001	50.739999999999995	33.46	16.32	34.660000000000004	17.8	11.899999999999999	12.5	47.42	16.74	23.06	18.86	22.2	20.3	22.98	18.38
76.28	88.78	42.96	51.72	60.74	26.979999999999997	46.52	68.89999999999999	48.86	14.02	59.040000000000006	31.78	79.5	90.25999999999999	56.52	74.13	23.3	47.5	53.059999999999995	21.72	26.779999999999998	87.2	59.199999999999996	77.64	52.980000000000004	69.17999999999999	65.02	96.88	76.86	18.32	42.14	55.94	59.019999999999996	51.800000000000004	63.56	92.14	62.980000000000004	63.78	51.94	40.86	89.28	67.67999999999999	26.5	24.88	29.880000000000003	37.26	29.799999999999997	17.14	27.16	39.6
78.84	64.12	42.8	47.96	82.28	81.84	80.82000000000001	81.47999999999999	12.58	29.5	35.78	86.53999999999999	92.5	46.5	91.0	31.46	14.940000000000001	72.3	47.8	66.75999999999999	74.83999999999999	74.02	13.309999999999999	57.74	80.94	70.08	49.68	56.54	97.61999999999999	53.36	30.520000000000003	83.46000000000001	78.96	46.379999999999995	57.42	73.11999999999999	36.120000000000005	80.46	20.96	16.28	53.14	31.740000000000002	14.96	48.82	14.099999999999998	14.48	10.77	24.64	13.370000000000001	15.959999999999999
87.3	77.9	38.68	40.78	40.72	68.88	32.72	74.08	55.400000000000006	24.08	55.46	57.08	47.06	43.3	43.68	77.4	37.059999999999995	47.260000000000005	41.38	42.54	67.41	89.25999999999999	67.46	64.08	38.62	88.32	44.379999999999995	87.92	65.18	36.46	47.88	55.800000000000004	54.94	41.46	56.06	97.1	55.300000000000004	84.92	50.160000000000004	35.0	82.86	75.42	17.18	24.82	36.199999999999996	30.86	26.32	12.91	33.39	33.0
88.46000000000001	83.8	71.84	78.72	42.84	47.599999999999994	35.18	89.05	29.020000000000003	17.599999999999998	34.38	48.0	50.660000000000004	27.08	49.059999999999995	75.44	27.800000000000004	66.9	78.82000000000001	32.9	47.58	79.86	33.78	47.12	40.08	75.36	84.74000000000001	87.56	71.5	27.400000000000002	28.299999999999997	80.04	76.34	78.58000000000001	60.14000000000001	90.22	30.9	76.53999999999999	51.64	28.34	67.24	61.6	28.38	42.38	29.12	25.64	20.979999999999997	18.060000000000002	27.200000000000003	26.86
41.78	69.22	49.64	49.84	60.540000000000006	81.5	62.56	35.36	53.5	65.60000000000001	61.8	74.46000000000001	78.62	85.74000000000001	61.24000000000001	49.62	34.96	52.019999999999996	50.18	74.5	79.60000000000001	77.0	65.98	82.17999999999999	60.0	41.36	48.02	67.38	72.7	72.68	59.98	37.84	53.900000000000006	50.1	75.5	77.5	80.60000000000001	47.38	28.860000000000003	48.46	64.14	62.6	15.0	5.25	29.42	46.58	49.82	5.55	29.39	49.02
75.98	89.66	39.28	46.7	63.519999999999996	32.34	49.14	67.06	49.519999999999996	16.34	59.36	37.12	79.44	86.64	59.919999999999995	74.36	24.42	44.82	47.92	24.98	31.36	89.36	60.68	82.04	56.74	71.67999999999999	57.940000000000005	97.02	79.78	21.6	43.519999999999996	51.959999999999994	55.84	46.88	63.839999999999996	92.16	62.44	70.04	52.04	41.620000000000005	87.16000000000001	65.74	23.32	24.38	30.64	37.74	30.320000000000004	15.98	27.76	40.22
41.699999999999996	96.16	35.04	36.02	78.3	56.220000000000006	69.84	33.379999999999995	66.2	84.02	94.76	52.080000000000005	68.10000000000001	82.88	68.30000000000001	83.12	41.839999999999996	40.400000000000006	35.9	61.96	50.32	52.459999999999994	74.53999999999999	94.88	76.3	50.22	35.699999999999996	97.2	64.53999999999999	67.93	90.82000000000001	32.519999999999996	44.86	36.1	78.22	58.660000000000004	94.84	82.69999999999999	46.839999999999996	82.48	80.66	55.67999999999999	13.26	11.0	40.28	83.6	87.52	12.98	37.1	83.94
38.14	93.52000000000001	32.64	32.1	64.98	61.36000000000001	66.60000000000001	33.040000000000006	75.6	89.52	82.66	63.18	74.78	91.52	61.78	81.22	40.660000000000004	44.28	32.0	73.44000000000001	53.38	50.38	83.5	88.14	65.44	40.839999999999996	30.44	96.1	66.74	78.02	77.96	33.160000000000004	47.199999999999996	32.379999999999995	80.22	51.480000000000004	89.48	69.76	33.58	71.56	71.52	58.34	17.88	7.66	36.58	72.84	81.66	12.959999999999999	35.480000000000004	73.3
87.48	71.06	20.080000000000002	18.88	78.97999999999999	89.39	94.94	89.60000000000001	48.9	98.88	19.74	99.79	95.12	71.39999999999999	94.36	50.36000000000001	30.48	79.06	17.82	99.83999999999999	69.98	36.4	49.26	52.92	85.76	88.6	15.36	69.16	97.3	99.86	44.0	87.9	80.08	18.58	67.86	67.5	29.86	22.759999999999998	17.28	9.54	6.64	6.38	70.1	23.599999999999998	19.1	9.6	13.059999999999999	62.31	20.32	9.84
58.9	68.96	57.34	61.150000000000006	93.66	60.34	81.04	40.54	37.44	48.18	96.64	45.16	64.74	78.52	76.84	49.38	37.78	45.22	60.58	45.6	65.34	53.879999999999995	42.1	91.94	90.2	72.52	61.480000000000004	60.099999999999994	54.04	44.58	96.32	41.8	49.2	60.260000000000005	60.31999999999999	96.12	98.48	74.64	31.619999999999997	65.9	82.82000000000001	34.78	13.22	13.239999999999998	23.400000000000002	59.260000000000005	56.279999999999994	13.0	22.11	67.04
61.94	71.76	50.519999999999996	49.46	95.8	52.42	82.06	41.82	36.68	45.2	90.7	39.14	51.42	58.879999999999995	81.89999999999999	62.22	58.26	45.82	48.42	37.56	59.5	57.18	39.1	91.4	93.08	77.32	44.92	60.62	51.2	37.5	93.36	43.78	49.86	48.6	58.099999999999994	98.64	92.92	73.2	38.22	51.13999999999999	71.64	34.36	12.559999999999999	25.900000000000002	28.22	49.74	44.72	14.92	25.8	53.239999999999995
69.06	45.78	80.52	87.66000000000001	20.44	9.22	15.64	66.18	44.78	3.18	71.54	8.799999999999999	27.66	84.42	16.04	57.66	31.979999999999997	67.66	88.08	5.72	12.18	54.92	41.5	24.32	17.119999999999997	57.86	95.46	56.84	18.54	4.33	57.04	70.66	72.04	87.62	48.8	80.38	81.92	34.32	72.32	58.24	94.54	90.3	80.0	52.6	50.42	61.72	48.76	41.959999999999994	46.98	59.18
72.42	63.959999999999994	64.75999999999999	43.76	34.98	60.519999999999996	46.0	49.4	55.50000000000001	83.78	22.32	78.86	60.56	65.66	45.46	92.96	97.56	72.16	42.120000000000005	79.17999999999999	34.62	59.0	52.2	43.26	39.04	91.88	24.22	60.28	62.53999999999999	81.34	29.32	52.78	66.24	43.46	77.14	67.36	34.0	82.08	25.61	24.84	29.2	39.92	19.66	32.84	40.44	28.9	29.82	48.3	39.0	26.52
45.72	60.22	87.1	85.7	29.94	38.58	22.64	72.14	24.92	68.92	29.220000000000002	30.42	9.46	1.26	28.12	58.5	81.32000000000001	79.21000000000001	85.0	42.699999999999996	39.519999999999996	59.48	26.38	43.84	31.6	32.28	85.18	33.06	18.22	53.0	28.54	81.86	78.64	85.5	73.88	23.48	17.1	31.94	74.38	41.48	28.84	70.3	41.68	98.36	79.03999999999999	44.46	42.3	45.7	82.39999999999999	40.04
51.92	46.64	76.0	64.2	40.239999999999995	35.02	33.1	69.28999999999999	54.50000000000001	83.02000000000001	42.0	36.7	12.82	7.21	41.339999999999996	62.5	98.82	82.5	63.800000000000004	48.24	29.7	84.34	59.419999999999995	64.56	44.800000000000004	45.86	51.739999999999995	25.82	23.34	60.64000000000001	45.9	79.42	77.62	65.53999999999999	81.08	33.96	26.44	38.92	69.87	28.139999999999997	34.43	88.03999999999999	24.779999999999998	84.68	96.22	34.54	36.6	33.32	97.96000000000001	28.62
85.3	88.02	93.4	89.44	49.16	12.06	40.96	76.52	57.16	25.419999999999998	44.74	23.200000000000003	40.88	59.31999999999999	42.4	93.72	88.8	98.34	88.66000000000001	20.62	7.46	95.52000000000001	58.08	79.92	47.099999999999994	93.60000000000001	80.24	79.08	40.92	21.08	44.96	90.86	97.6	89.02	99.58	73.9	55.620000000000005	50.7	41.0	50.92	53.98	57.06	48.04	56.120000000000005	52.5	56.64	57.46	63.1	53.620000000000005	55.279999999999994
85.32	84.14	92.58	85.26	46.82	17.54	44.34	72.06	50.580000000000005	36.18	35.08	35.76	50.96000000000001	61.019999999999996	46.04	93.46	90.5	96.46000000000001	84.36	31.1	11.379999999999999	92.32000000000001	50.88	73.6	46.78	96.02000000000001	71.28	76.03999999999999	53.18000000000001	31.480000000000004	37.9	84.11999999999999	95.08	84.72	98.54	73.09	47.86	63.32	33.879999999999995	43.28	45.34	47.699999999999996	35.24	46.12	43.86	47.160000000000004	47.4	56.620000000000005	44.440000000000005	46.800000000000004
75.8	77.58	74.24	70.94	83.32000000000001	22.720000000000002	70.84	57.82000000000001	45.56	27.43	46.9	38.24	75.14	86.61999999999999	73.34	73.58	64.28	75.48	71.12	28.360000000000003	15.7	96.24000000000001	49.5	95.92	79.2	90.72	63.85999999999999	73.68	71.96000000000001	26.240000000000002	46.62	64.48	76.5	70.32000000000001	90.12	90.14	61.5	70.16	38.34	40.62	60.660000000000004	39.019999999999996	21.38	36.980000000000004	34.28	40.68	34.8	27.38	32.440000000000005	42.74
46.6	46.92	46.56	30.159999999999997	29.45	71.88	39.08	36.3	62.63999999999999	95.74000000000001	24.14	80.58	37.46	28.96	43.0	82.1	99.18	57.440000000000005	29.599999999999998	85.78	49.480000000000004	59.760000000000005	61.419999999999995	38.519999999999996	34.74	65.28	19.06	39.94	53.94	91.3	29.74	38.96	48.92	30.7	65.86	39.800000000000004	28.42	64.94	34.4	26.08	28.999999999999996	66.72	18.56	41.94	71.44	32.74	35.980000000000004	36.94	72.44	27.860000000000003
72.28	75.32	73.82	70.92	89.72	21.959999999999997	75.28	51.580000000000005	53.16	27.98	51.82	35.58	76.06	91.47999999999999	75.92	71.04	68.26	67.25999999999999	71.36	26.6	15.82	95.58	57.58	98.06	84.24000000000001	88.88000000000001	64.9	71.26	69.69999999999999	25.380000000000003	53.300000000000004	55.92	68.58	70.46	86.1	92.0	67.74	68.42	43.96	45.540000000000006	60.480000000000004	36.76	21.16	33.300000000000004	38.56	46.239999999999995	40.1	25.180000000000003	36.52	47.94
80.64	79.54	88.75999999999999	75.22	34.260000000000005	25.28	38.7	65.72	50.019999999999996	63.38	29.439999999999998	52.7	45.379999999999995	42.64	41.28	95.34	97.0	95.62	74.16	51.04	14.66	83.44	49.58	55.16	37.34	94.5	50.260000000000005	68.67999999999999	54.559999999999995	55.42	33.94	78.92	92.72	74.94	97.42	59.78	39.34	69.52000000000001	30.5	37.3	37.64	56.3	28.76	43.2	50.080000000000005	43.4	45.839999999999996	55.54	50.94	40.56
79.0	73.61999999999999	81.17999999999999	68.24	48.08	37.580000000000005	52.12	56.76	41.199999999999996	59.84	26.66	65.68	67.4	71.41999999999999	52.580000000000005	90.08	90.58	84.7	66.94	59.64	21.759999999999998	77.10000000000001	40.36	61.919999999999995	49.88	95.42	42.86	66.88	67.08	59.24	32.24	66.67999999999999	81.39999999999999	67.54	90.48	75.78	41.4	81.36	25.480000000000004	31.900000000000002	37.940000000000005	37.480000000000004	21.54	35.54	31.680000000000003	34.239999999999995	32.54	44.5	30.959999999999997	34.42
65.78	74.9	66.78	68.86	98.0	25.319999999999997	91.42	54.059999999999995	61.519999999999996	42.46	74.42999999999999	43.74	87.33999999999999	96.85000000000001	89.3	51.44	45.019999999999996	56.2	70.26	35.72	18.240000000000002	94.08	69.38	100.0	96.0	77.78	69.54	69.19999999999999	77.8	34.46	71.86	51.18000000000001	59.62	68.84	84.17999999999999	79.47999999999999	82.8	77.28	43.36	46.02	68.12	35.620000000000005	19.88	18.04	40.14	45.04	41.18	20.68	38.9	47.68
67.02	49.1	82.98	77.88000000000001	15.8	13.68	10.8	80.62	72.82	25.040000000000003	68.17999999999999	8.91	1.96	9.4	10.6	73.42	98.58	94.39999999999999	76.62	12.520000000000001	16.72	75.64	74.61	45.800000000000004	14.74	54.64	75.0	30.759999999999998	3.9800000000000004	14.44	72.72	92.93	92.24	78.03999999999999	90.18	52.839999999999996	51.76	52.800000000000004	83.86	68.2	66.64	97.54	60.980000000000004	86.0	96.28	74.4	77.60000000000001	53.1	97.06	67.72
54.08	34.2	74.72	71.8	15.2	7.33	11.600000000000001	58.540000000000006	81.62	14.360000000000001	89.84	4.38	6.5600000000000005	28.82	9.180000000000001	55.82	91.60000000000001	83.88	71.08	6.81	10.43	57.64	79.16	37.22	13.88	47.08	72.94	26.96	3.5900000000000003	8.35	89.18	75.7	79.3	71.98	78.06	65.10000000000001	90.44	58.940000000000005	71.0	95.02000000000001	89.03999999999999	96.84	92.36	59.56	88.7	96.96000000000001	98.38	71.16	89.75999999999999	95.28
56.66	49.980000000000004	87.8	87.78	14.12	5.489999999999999	8.84	51.85999999999999	78.9	5.62	89.74	1.7000000000000002	8.42	35.64	8.98	83.74000000000001	92.44	70.56	87.64	1.54	9.5	53.559999999999995	73.4	28.04	12.13	55.779999999999994	92.17999999999999	50.44	6.12	2.1399999999999997	85.16	63.94	70.12	88.1	63.160000000000004	68.8	90.97	46.96	99.66000000000001	91.58	94.89999999999999	99.74	67.88	84.08	99.08	97.58	95.88	42.78	98.26	92.75999999999999
44.66	16.42	39.2	37.16	59.660000000000004	19.259999999999998	64.03999999999999	60.78	63.75999999999999	58.78	80.34	26.16	27.12	41.42	44.12	13.750000000000002	44.2	75.4	38.36	32.98	17.66	86.9	69.78	79.32000000000001	59.46	33.82	38.800000000000004	11.78	21.0	38.019999999999996	78.4	73.72	66.56	38.2	67.28	55.86	77.25999999999999	58.42	19.18	47.18	61.86000000000001	63.36000000000001	92.22	23.26	44.42	40.9	49.36	62.419999999999995	54.879999999999995	45.300000000000004
72.8	29.18	90.84	89.12	4.42	13.84	1.82	57.32000000000001	72.36	8.1	53.26	7.000000000000001	7.1	28.7	1.9	79.82000000000001	91.38	61.88	88.68	7.91	18.84	40.339999999999996	64.05999999999999	12.690000000000001	3.58	78.32000000000001	87.98	36.22	4.77	7.960000000000001	51.080000000000005	55.08	56.96	89.08	39.900000000000006	58.599999999999994	64.72	83.38	97.78	93.7	87.02	98.76	67.32000000000001	63.6	95.56	96.73	94.96	54.26	93.04	94.02000000000001
54.36	56.24	83.26	83.22	16.38	3.94	11.14	53.66	79.7	8.260000000000002	94.16	1.3	9.120000000000001	39.32	10.12	81.02000000000001	90.36	77.48	82.84	2.48	7.16	49.78	74.52	33.76	14.06	49.94	88.4	51.7	5.88	3.56	91.8	69.26	76.6	83.52000000000001	74.7	65.75999999999999	94.67999999999999	45.96	96.08	96.82	93.19	98.5	85.03	77.02	96.66	99.53	99.5	60.699999999999996	95.82000000000001	97.68
34.52	6.72	48.5	41.44	15.32	23.24	17.560000000000002	32.800000000000004	63.2	24.2	44.519999999999996	18.67	14.979999999999999	33.7	13.34	12.24	74.06	43.5	42.9	21.86	26.400000000000002	76.38000000000001	58.98	22.24	15.24	34.82	38.64	5.08	11.12	22.52	40.300000000000004	37.66	31.72	42.08	24.47	64.25999999999999	46.48	79.46	33.64	80.80000000000001	68.78	77.74	79.14	48.36	66.22	76.46	76.16000000000001	72.39999999999999	71.78	78.94
62.28	42.02	82.3	77.2	27.58	19.56	19.0	84.06	47.980000000000004	47.78	62.739999999999995	14.879999999999999	5.42	5.76	19.759999999999998	47.64	94.82000000000001	95.5	76.48	21.11	21.94	83.03	52.82	61.63999999999999	27.1	44.7	74.88	22.040000000000003	9.48	25.66	66.97999999999999	95.76	93.24	77.42	89.98	45.68	38.379999999999995	41.58	66.53999999999999	45.5	47.54	90.28	52.44	89.16	89.94	49.559999999999995	52.339999999999996	47.44	93.17999999999999	44.48
54.400000000000006	86.22	35.38	38.32	90.96	29.160000000000004	83.64	56.98	92.04	73.98	84.56	46.14	78.27	94.24	81.14	64.78	35.160000000000004	38.1	39.42	48.16	22.61	60.49	95.67999999999999	99.11999999999999	88.16000000000001	53.74	43.480000000000004	90.42	71.14	52.739999999999995	83.3	43.34	42.980000000000004	39.64	71.38	41.9	84.84	78.42	57.52	39.879999999999995	61.14000000000001	47.52	28.000000000000004	13.48	67.9	43.16	50.86000000000001	21.18	68.5	40.699999999999996
55.26	52.16	85.11999999999999	84.58	13.01	5.949999999999999	7.9399999999999995	51.38	77.75999999999999	8.04	91.74	1.4200000000000002	6.52	31.319999999999997	7.4399999999999995	83.17999999999999	92.78	75.06	84.3	2.79	9.86	48.22	72.89999999999999	28.78	11.559999999999999	54.84	88.94	49.96	4.14	3.6900000000000004	89.68	66.28	73.83999999999999	84.78	70.74000000000001	63.06	92.66	54.7	98.04	96.39999999999999	94.42	99.48	75.26	77.92	97.66	99.28	98.96000000000001	51.019999999999996	96.38	97.08
67.12	35.46	88.74	86.38	6.260000000000001	12.22	3.02	56.48	75.68	9.78	64.18	5.48	4.9399999999999995	24.959999999999997	2.6599999999999997	81.8	94.0	69.62	85.82	7.02	16.220000000000002	42.92	69.72	16.6	5.01	71.7	85.39999999999999	38.879999999999995	3.04	7.720000000000001	63.580000000000005	60.84	65.16	86.18	54.54	56.04	71.58	78.48	96.54	95.16	88.3	98.97	70.96000000000001	66.25999999999999	95.7	97.72999999999999	96.98	56.08	93.78	95.54
53.480000000000004	94.69999999999999	25.06	26.479999999999997	85.94000000000001	33.36	79.72	57.26	91.36	80.14	84.96000000000001	47.56	73.22	88.58	79.9	77.07000000000001	31.879999999999995	36.28	26.93	51.519999999999996	26.88	44.4	94.74000000000001	96.17999999999999	84.15	51.300000000000004	29.759999999999998	97.89999999999999	71.94	58.28	85.64	42.94	42.24	27.6	67.52	37.4	82.76	76.75999999999999	60.36	36.36	54.98	47.9	25.46	15.9	68.32000000000001	40.0	49.18	21.3	67.92	36.9
54.32	25.52	68.82000000000001	63.92	19.6	9.700000000000001	14.7	64.1	77.36	20.64	84.89999999999999	7.5	7.779999999999999	24.72	12.08	35.22	88.86	88.72	63.480000000000004	10.68	12.0	71.22	77.22	46.660000000000004	17.98	43.66	63.28	18.8	4.82	12.26	85.34	81.94	82.14	64.38000000000001	79.74	68.62	83.82	58.02	47.28	86.28	81.52000000000001	93.8	93.02	51.62	78.68	87.74	92.54	72.25	82.32000000000001	86.08
57.84	97.18	15.52	17.299999999999997	88.38000000000001	45.48	80.72	64.92	77.84	76.35	89.62	50.2	68.22	75.2	85.2	76.42	21.42	32.18	17.44	52.76	43.82	30.769999999999996	83.36	87.83999999999999	86.92	49.8	20.48	99.72	75.76	57.879999999999995	90.94	47.760000000000005	40.52	17.86	51.22	38.74	81.2	74.0	56.42	25.759999999999998	52.28	44.24	22.439999999999998	24.12	54.58	27.22	30.880000000000003	21.81	52.300000000000004	25.6
64.24	36.919999999999995	91.12	92.12	12.1	7.739999999999999	7.630000000000001	55.36	73.48	3.3099999999999996	80.32000000000001	3.6799999999999997	10.7	45.24	8.12	75.82	82.78	62.2	92.28	2.4	11.959999999999999	52.52	66.52	20.919999999999998	10.280000000000001	63.68000000000001	95.32000000000001	42.480000000000004	7.75	1.8800000000000001	74.56	59.8	62.08	92.34	45.519999999999996	75.16000000000001	86.14	52.86	99.56	83.1	96.06	99.68	64.64	76.66	97.46000000000001	92.74	85.54	37.54	95.72	84.48
55.24	63.62	85.98	84.64	18.14	3.26	11.799999999999999	56.82000000000001	82.34	8.88	93.28	1.22	8.72	32.48	11.469999999999999	87.72	95.1	82.44	84.26	2.26	6.13	58.699999999999996	77.7	39.12	15.18	50.62	89.32	57.099999999999994	6.36	3.54	91.06	74.11999999999999	81.78	85.00999999999999	81.41000000000001	65.32	92.42	39.660000000000004	98.00999999999999	95.17999999999999	91.56	98.99	80.74	86.48	98.92	99.32	99.33999999999999	59.86	98.44000000000001	96.44
55.14	19.8	72.08	65.4	11.58	12.479999999999999	9.0	54.279999999999994	83.48	16.5	65.7	7.62	5.89	25.72	6.54	38.76	94.6	74.92	65.14	10.66	15.160000000000002	65.48	81.10000000000001	25.779999999999998	10.56	52.14	60.96	17.06	2.73	11.86	66.46	66.16	65.58	65.46	58.76	68.34	69.89999999999999	76.12	63.13999999999999	92.30000000000001	83.67	96.34	85.24000000000001	54.76	85.42	92.84	94.64	71.17999999999999	86.94	91.9
57.3	53.42	87.76	86.86	12.659999999999998	6.94	6.859999999999999	53.7	77.94	7.7	88.18	2.1	5.74	26.02	6.98	86.5	94.61	74.6	86.56	3.16	11.28	51.06	73.38	27.939999999999998	10.879999999999999	57.68	90.68	51.12	4.16	3.7900000000000005	85.92	67.17999999999999	73.7	87.03999999999999	69.1	61.760000000000005	88.53999999999999	54.02	99.46000000000001	92.97999999999999	93.74	99.76	66.03999999999999	82.62	99.02	97.94	96.7	43.64	98.11999999999999	94.04
56.00000000000001	38.6	76.9	73.32	14.680000000000001	8.7	10.36	62.68	80.02	15.5	86.88	4.54	4.44	21.04	8.559999999999999	63.04	94.8	88.26	72.55	7.48	11.84	61.3	78.74	39.54	13.5	48.52	73.14	29.04	2.42	9.16	87.7	80.7	83.76	73.36	82.94	62.019999999999996	84.6	58.74	75.3	91.86	86.69	98.08	84.38	67.10000000000001	91.5	94.58	96.3	65.2	92.02	92.08
56.39999999999999	48.480000000000004	87.06	87.24	13.819999999999999	5.36	8.76	50.56	78.25999999999999	5.59	90.62	1.5599999999999998	8.9	39.300000000000004	8.63	82.24000000000001	91.18	68.76	87.12	1.52	9.33	50.4	72.46000000000001	26.68	11.98	55.66	91.92	49.66	6.02	2.12	86.04	61.980000000000004	68.47999999999999	87.53999999999999	61.4	69.32000000000001	92.46	49.419999999999995	99.35000000000001	93.5	95.3	99.64	70.8	80.97999999999999	98.6	98.4	97.04	45.1	97.44	94.72
62.03999999999999	68.16	87.32	85.61999999999999	25.22	1.11	17.32	64.86	87.46000000000001	10.040000000000001	85.68	3.9	13.62	44.64	16.3	88.19	95.38	87.0	85.22	3.81	3.06	75.24	83.54	52.88	22.02	56.32	89.7	61.12	11.4	4.5600000000000005	81.98	78.78	86.3	86.11999999999999	88.24	70.22	84.61999999999999	31.2	96.26	91.96	79.96	94.48	88.42	87.14	98.72	98.16	98.83999999999999	71.74000000000001	98.61999999999999	93.97999999999999
66.02	72.18	86.74	85.1	30.18	1.2	21.279999999999998	68.7	89.91	11.73	82.02000000000001	5.319999999999999	16.400000000000002	51.339999999999996	19.78	87.58	94.34	89.46	84.94	5.16	2.06	81.96	86.83999999999999	64.62	25.96	59.940000000000005	88.92	65.25999999999999	13.200000000000001	6.239999999999999	78.18	80.96	88.62	85.8	92.47999999999999	70.64	81.72	30.599999999999998	93.32000000000001	90.38000000000001	74.2	88.98	91.16	81.67	97.64	97.11999999999999	98.46000000000001	74.98	97.76	92.64
53.54	43.02	16.24	18.02	88.48	30.34	91.78	72.64	73.0	80.36	91.75999999999999	49.9	65.52	80.5	81.44	20.34	16.16	53.580000000000005	18.459999999999997	59.440000000000005	25.580000000000002	56.18	81.88	92.67999999999999	88.28	37.0	22.15	39.36	51.68000000000001	64.82	90.34	68.66	56.34	18.62	62.72	41.08	87.18	58.46	17.26	27.639999999999997	58.68	40.5	81.64	15.840000000000002	27.700000000000003	23.18	28.64	46.18	31.96	25.979999999999997
62.88	43.9	90.46	90.0	10.02	9.1	5.029999999999999	55.17999999999999	75.84	6.4799999999999995	80.56	3.3000000000000003	6.04	27.139999999999997	5.4	83.89999999999999	92.88	69.64	89.89	3.7699999999999996	13.100000000000001	49.34	70.38	21.92	8.28	65.5	92.4	46.36	4.279999999999999	4.1000000000000005	78.5	63.339999999999996	68.02	90.16	58.160000000000004	63.239999999999995	83.7	63.0	99.62	91.25999999999999	93.82000000000001	99.78	62.839999999999996	78.10000000000001	98.7	96.48	94.19999999999999	40.58	97.5	91.97999999999999
58.379999999999995	66.3	86.4	84.66	21.8	1.7399999999999998	14.29	60.760000000000005	84.98	9.520000000000001	91.64	2.52	11.360000000000001	38.04	13.530000000000001	87.94	95.36	85.48	84.28	2.85	4.26	66.44	80.78	45.92	18.7	52.400000000000006	88.9	58.79	8.52	4.0	88.06	76.92	84.52	85.06	85.38	67.82000000000001	90.52	35.120000000000005	96.67999999999999	94.52000000000001	86.36	97.38	86.31	86.78	98.8	99.1	99.42	67.97999999999999	98.52	95.98
[truncated: 50 more columns]
