# Supplementary material for: A neural network for modeling human concept formation, understanding and communication
Source: Nat Comput Sci. 2026 Feb 19;6(5):497–511. doi: 10.1038/s43588-026-00956-4 (PMC13216063; doi:10.1038/s43588-026-00956-4)
Supplement: Supplementary file 6 — Gephi node and edge information, RDMs for translation module and accuracy for Fig. 4. [file 43588_2026_956_MOESM6_ESM.zip › Figure4/fig_4e_cifar100_comm_acc.csv]

0.8885000000000001
0.6655
0.793
0.7215
0.701
0.769
0.5345
0.6445000000000001
0.681
0.6885
0.7685
0.742
0.5875
0.7495
0.6835
0.681
0.6685
0.81
0.6839999999999999
0.598
0.7275
0.633
0.7929999999999999
0.8255
0.644
0.72
0.6525
0.647
0.6964999999999999
0.6005
0.821
0.6925
0.591
0.7995000000000001
0.7165
0.7755000000000001
0.6345
0.669
0.6890000000000001
0.6735
0.669
0.7175
0.7195
0.748
0.645
0.6105
0.7655000000000001
0.8245
0.8474999999999999
0.8069999999999999
0.6735
0.6825
0.879
0.8725
0.8085
0.707
0.7295
0.711
0.7775000000000001
0.728
0.883
0.911
0.885
0.7095
0.656
0.676
0.7475
0.736
0.749
0.7335
0.8785000000000001
0.8625
0.6835
0.7875
0.7195
0.63
0.7275
0.6759999999999999
0.7170000000000001
0.727
0.7395
0.7545
0.8260000000000001
0.778
0.701
0.7075
0.6970000000000001
0.7795
0.7304999999999999
0.619
0.7415
0.5825
0.8335
0.6855
0.8089999999999999
0.8035
0.8325
0.761
0.735
0.729
