# Supplementary material for: A neural network for modeling human concept formation, understanding and communication
Source: Nat Comput Sci. 2026 Feb 19;6(5):497–511. doi: 10.1038/s43588-026-00956-4 (PMC13216063; doi:10.1038/s43588-026-00956-4)
Supplement: Supplementary file 7 — RDMs and accuracy using Word2Vec for Fig. 5. [file 43588_2026_956_MOESM7_ESM.zip]

Archive with 4 entries (3 files):
- Figure5/
- Figure5/fig_5b_cifar100_wordvec_acc.csv
- Figure5/Fig_5c_ConceptRDM_reordered_pct.csv
- Figure5/Fig_5c_WordvecRDM_reordered_pct.csv
