# Supplementary material for: A neural network for modeling human concept formation, understanding and communication
Source: Nat Comput Sci. 2026 Feb 19;6(5):497–511. doi: 10.1038/s43588-026-00956-4 (PMC13216063; doi:10.1038/s43588-026-00956-4)
Supplement: Supplementary file 7 — RDMs and accuracy using Word2Vec for Fig. 5. [file 43588_2026_956_MOESM7_ESM.zip › Figure5/fig_5b_cifar100_wordvec_acc.csv]

0.885
0.57
0.7849999999999999
0.7050000000000001
0.8600000000000001
0.88
0.7849999999999999
0.8300000000000001
0.625
0.58
0.8700000000000001
0.77
0.7250000000000001
0.915
0.635
0.7450000000000001
0.775
0.8
0.775
0.765
0.7
0.775
0.615
0.915
0.61
0.8400000000000001
0.865
0.765
0.8
0.515
0.74
0.775
0.6799999999999999
0.5750000000000001
0.845
0.77
0.78
0.6900000000000001
0.785
0.6950000000000001
0.625
0.535
0.64
0.66
0.685
0.605
0.765
0.825
0.7450000000000001
0.845
0.73
0.585
0.78
0.925
0.835
0.7
0.655
0.64
0.64
0.8600000000000001
0.815
0.88
0.75
0.785
0.78
0.685
0.785
0.685
0.8500000000000001
0.7350000000000001
0.75
0.89
0.7949999999999999
0.8150000000000001
0.79
0.7050000000000001
0.72
0.71
0.76
0.8150000000000001
0.815
0.66
0.81
0.625
0.5549999999999999
0.8150000000000001
0.77
0.675
0.7250000000000001
0.88
0.7150000000000001
0.67
0.8300000000000001
0.72
0.8999999999999999
0.7150000000000001
0.85
0.685
0.77
0.7650000000000001
