# Supplementary material for: A neural network for modeling human concept formation, understanding and communication
Source: Nat Comput Sci. 2026 Feb 19;6(5):497–511. doi: 10.1038/s43588-026-00956-4 (PMC13216063; doi:10.1038/s43588-026-00956-4)
Supplement: Supplementary file 7 — RDMs and accuracy using Word2Vec for Fig. 5. [file 43588_2026_956_MOESM7_ESM.zip › Figure5/Fig_5c_ConceptRDM_reordered_pct.csv]

0.00505	0.01015	0.01115	0.01275	0.01155	0.06955	0.08075	0.19995	0.17855	0.19115	0.17915	0.07135	0.05475	0.05675	0.09735	0.18375	0.21635	0.39255	0.19295	0.05695	0.23175	0.49615	0.12795	0.19095	0.09475	0.29215	0.58635	0.54115	0.45135	0.30235	0.11135	0.15155	0.40895	0.32495	0.26155	0.07935	0.19495	0.20515	0.13755	0.68555	0.12875	0.33535	0.64335	0.50995	0.43255	0.35655	0.38535	0.37295	0.41915	0.46235
0.01015	0.00505	0.01075	0.01055	0.01035	0.07915	0.10695	0.11635	0.21775	0.26975	0.20215	0.14235	0.07815	0.07375	0.12635	0.21275	0.09935	0.27115	0.09235	0.06215	0.18935	0.39355	0.11195	0.06915	0.04055	0.42775	0.58915	0.61095	0.52875	0.50695	0.10615	0.17595	0.21375	0.37755	0.36015	0.11935	0.25915	0.31375	0.25815	0.67375	0.13055	0.32975	0.59255	0.47615	0.31615	0.30195	0.33395	0.26895	0.40175	0.25895
0.01115	0.01075	0.00505	0.01095	0.02195	0.04155	0.03675	0.09695	0.50415	0.28495	0.48095	0.18835	0.25335	0.17675	0.33915	0.13995	0.13255	0.46135	0.11675	0.08375	0.24135	0.41995	0.11615	0.16595	0.20335	0.52995	0.78735	0.65835	0.35415	0.66495	0.13455	0.23835	0.34355	0.69755	0.26595	0.06595	0.27095	0.21675	0.24115	0.46195	0.17175	0.24635	0.80855	0.63835	0.64795	0.51855	0.59135	0.48035	0.64835	0.21315
0.01275	0.01055	0.01095	0.00505	0.01195	0.02275	0.08495	0.27315	0.30015	0.31455	0.16535	0.26195	0.16475	0.10675	0.24275	0.12175	0.06015	0.13955	0.09995	0.05115	0.06095	0.26435	0.12495	0.15995	0.12615	0.53075	0.76655	0.66655	0.38355	0.48655	0.16615	0.34915	0.23655	0.62015	0.51395	0.14075	0.24915	0.25615	0.36655	0.64855	0.28255	0.30475	0.81015	0.53875	0.55355	0.43455	0.46035	0.33615	0.61935	0.29615
0.01155	0.01035	0.02195	0.01195	0.00505	0.05575	0.13735	0.19355	0.19975	0.33055	0.03535	0.11815	0.07715	0.04815	0.07075	0.20635	0.10915	0.18555	0.11895	0.06355	0.16255	0.27235	0.23235	0.26615	0.02575	0.40355	0.70375	0.38855	0.39275	0.32095	0.07015	0.13405	0.19235	0.15475	0.53455	0.16915	0.21235	0.44235	0.38595	0.66095	0.19315	0.48955	0.57515	0.33655	0.40295	0.41115	0.25255	0.23715	0.52935	0.34835
0.06955	0.07915	0.04155	0.02275	0.05575	0.00505	0.01915	0.39715	0.19195	0.27555	0.15575	0.29755	0.36415	0.29835	0.26535	0.03895	0.16175	0.39855	0.37835	0.37735	0.18815	0.41375	0.38015	0.30595	0.40615	0.35355	0.76055	0.29255	0.13615	0.62395	0.30355	0.22435	0.37035	0.27335	0.44455	0.12595	0.15495	0.09115	0.26995	0.22315	0.12815	0.09955	0.72335	0.39335	0.65875	0.52835	0.56075	0.50035	0.73955	0.17035
0.08075	0.10695	0.03675	0.08495	0.13735	0.01915	0.00505	0.10415	0.47475	0.39455	0.61655	0.46315	0.76295	0.52695	0.18595	0.20255	0.31875	0.56135	0.35095	0.59995	0.32655	0.55435	0.39115	0.58875	0.76995	0.42835	0.63115	0.17375	0.09535	0.48195	0.20535	0.17215	0.38515	0.30875	0.12935	0.16675	0.18215	0.17235	0.26135	0.24335	0.10235	0.08455	0.80135	0.30715	0.78355	0.28615	0.33495	0.45935	0.51475	0.15455
0.19995	0.11635	0.09695	0.27315	0.19355	0.39715	0.10415	0.00505	0.31535	0.14375	0.47255	0.18515	0.52475	0.07975	0.36835	0.34675	0.30435	0.66235	0.15875	0.55695	0.59335	0.74555	0.48075	0.40375	0.57375	0.63235	0.83575	0.60815	0.42495	0.94115	0.37355	0.29335	0.47035	0.69855	0.41095	0.18095	0.53915	0.48935	0.67315	0.79555	0.55915	0.61315	0.93295	0.88595	0.92575	0.82735	0.81275	0.63515	0.77455	0.22595
0.17855	0.21775	0.50415	0.30015	0.19975	0.19195	0.47475	0.31535	0.00505	0.04835	0.03975	0.16955	0.17935	0.04855	0.17355	0.08835	0.37395	0.32395	0.21655	0.51815	0.19795	0.89335	0.16275	0.11695	0.53395	0.21755	0.69315	0.49335	0.74135	0.44635	0.28575	0.41355	0.66835	0.50075	0.34315	0.18035	0.24375	0.20495	0.09835	0.85735	0.64375	0.43155	0.58955	0.50515	0.66295	0.62075	0.53695	0.53615	0.38795	0.49415
0.19115	0.26975	0.28495	0.31455	0.33055	0.27555	0.39455	0.14375	0.04835	0.00505	0.13115	0.09035	0.12535	0.02655	0.17775	0.05095	0.26335	0.16895	0.15095	0.14855	0.13405	0.32115	0.24195	0.46935	0.80035	0.06155	0.71095	0.47675	0.44315	0.62795	0.25555	0.19615	0.54215	0.47855	0.23935	0.04695	0.07635	0.33175	0.14815	0.86495	0.33355	0.12255	0.54435	0.49815	0.65955	0.72315	0.64435	0.43195	0.79135	0.72695
0.17915	0.20215	0.48095	0.16535	0.03535	0.15575	0.61655	0.47255	0.03975	0.13115	0.00505	0.05355	0.02115	0.01595	0.23135	0.09715	0.28415	0.16415	0.17795	0.23415	0.29715	0.18735	0.52075	0.58595	0.25395	0.27895	0.78515	0.27375	0.29815	0.49975	0.31555	0.41875	0.53315	0.35015	0.63035	0.19915	0.26475	0.51535	0.33995	0.79755	0.32075	0.50555	0.68935	0.60395	0.76235	0.55255	0.25095	0.39415	0.57635	0.85495
0.07135	0.14235	0.18835	0.26195	0.11815	0.29755	0.46315	0.18515	0.16955	0.09035	0.05355	0.00505	0.01215	0.01235	0.07555	0.09215	0.28275	0.43295	0.12435	0.16995	0.16235	0.31095	0.54755	0.55535	0.23555	0.39135	0.83895	0.68795	0.28475	0.74755	0.29475	0.34935	0.75555	0.62835	0.20095	0.09755	0.14435	0.42995	0.42035	0.53055	0.08995	0.30335	0.53115	0.74715	0.80455	0.67715	0.50715	0.61395	0.45955	0.80975
0.05475	0.07815	0.25335	0.16475	0.07715	0.36415	0.76295	0.52475	0.17935	0.12535	0.02115	0.01215	0.00505	0.01135	0.31015	0.23755	0.31755	0.26115	0.24295	0.12475	0.24155	0.17715	0.64635	0.45295	0.17395	0.25875	0.60335	0.71595	0.34975	0.60955	0.38275	0.38135	0.59575	0.56655	0.43395	0.14735	0.20995	0.50475	0.43635	0.76575	0.12155	0.44335	0.66815	0.85715	0.74955	0.64975	0.52395	0.46795	0.44435	0.92975
0.05675	0.07375	0.17675	0.10675	0.04815	0.29835	0.52695	0.07975	0.04855	0.02655	0.01595	0.01235	0.01135	0.00505	0.13295	0.10295	0.21115	0.11855	0.08875	0.05635	0.06655	0.16975	0.51915	0.39795	0.32775	0.09495	0.50275	0.39435	0.15915	0.50015	0.18455	0.22175	0.35215	0.43675	0.15375	0.03155	0.05735	0.20235	0.23015	0.66875	0.16695	0.33635	0.64655	0.72455	0.68535	0.54275	0.34715	0.17875	0.40195	0.69795
0.09735	0.12635	0.33915	0.24275	0.07075	0.26535	0.18595	0.36835	0.17355	0.17775	0.23135	0.07555	0.31015	0.13295	0.00505	0.05955	0.18855	0.11095	0.16495	0.07735	0.04895	0.35635	0.29895	0.39315	0.34575	0.18255	0.64775	0.35155	0.43435	0.18195	0.04515	0.12015	0.28815	0.20875	0.12055	0.16095	0.08655	0.28795	0.49775	0.62935	0.08395	0.14455	0.38635	0.28995	0.53275	0.53595	0.09295	0.36315	0.26515	0.37675
0.18375	0.21275	0.13995	0.12175	0.20635	0.03895	0.20255	0.34675	0.08835	0.05095	0.09715	0.09215	0.23755	0.10295	0.05955	0.00505	0.05175	0.06195	0.08795	0.12195	0.08595	0.17635	0.11115	0.26855	0.49695	0.13815	0.67555	0.20175	0.10775	0.57995	0.09395	0.13155	0.27975	0.56975	0.22355	0.06635	0.05195	0.05795	0.19155	0.30815	0.07355	0.02755	0.42815	0.31895	0.55515	0.53775	0.28835	0.41615	0.53295	0.40915
0.21635	0.09935	0.13255	0.06015	0.10915	0.16175	0.31875	0.30435	0.37395	0.26335	0.28415	0.28275	0.31755	0.21115	0.18855	0.05175	0.00505	0.01495	0.03295	0.03235	0.10035	0.06975	0.04315	0.07755	0.05035	0.51015	0.82075	0.85535	0.28355	0.63635	0.07195	0.07235	0.05715	0.36755	0.37075	0.09775	0.07035	0.50955	0.42115	0.42615	0.25955	0.12135	0.43515	0.33275	0.63375	0.61235	0.38895	0.20315	0.43035	0.24215
0.39255	0.27115	0.46135	0.13955	0.18555	0.39855	0.56135	0.66235	0.32395	0.16895	0.16415	0.43295	0.26115	0.11855	0.11095	0.06195	0.01495	0.00505	0.05375	0.03015	0.02175	0.02875	0.18495	0.30675	0.41295	0.10475	0.36195	0.50755	0.15815	0.09895	0.03715	0.05275	0.01955	0.33595	0.21475	0.11755	0.02535	0.35235	0.42415	0.61115	0.23115	0.11835	0.49075	0.27875	0.59075	0.53795	0.13915	0.06755	0.21175	0.48975
0.19295	0.09235	0.11675	0.09995	0.11895	0.37835	0.35095	0.15875	0.21655	0.15095	0.17795	0.12435	0.24295	0.08875	0.16495	0.08795	0.03295	0.05375	0.00505	0.03995	0.03655	0.10855	0.12955	0.11175	0.34055	0.32595	0.81735	0.62435	0.27395	0.50335	0.04535	0.16835	0.13515	0.59695	0.09135	0.09555	0.12275	0.54955	0.46295	0.44815	0.27155	0.14055	0.41315	0.25415	0.54655	0.45435	0.22715	0.28015	0.24795	0.14835
0.05695	0.06215	0.08375	0.05115	0.06355	0.37735	0.59995	0.55695	0.51815	0.14855	0.23415	0.16995	0.12475	0.05635	0.07735	0.12195	0.03235	0.03015	0.03995	0.00505	0.02715	0.02855	0.16395	0.13275	0.17015	0.08615	0.66255	0.71035	0.23355	0.26815	0.02735	0.07495	0.06135	0.23295	0.08895	0.01775	0.02475	0.20475	0.24715	0.36575	0.10275	0.14635	0.30835	0.30415	0.23735	0.40775	0.16335	0.04795	0.34895	0.41075
0.23175	0.18935	0.24135	0.06095	0.16255	0.18815	0.32655	0.59335	0.19795	0.13405	0.29715	0.16235	0.24155	0.06655	0.04895	0.08595	0.10035	0.02175	0.03655	0.02715	0.00505	0.11055	0.24395	0.19455	0.58215	0.08935	0.54815	0.54055	0.20775	0.13675	0.02835	0.17515	0.08475	0.45555	0.04015	0.03475	0.01675	0.07475	0.29315	0.25315	0.11655	0.08175	0.32755	0.14555	0.34955	0.28975	0.13655	0.07255	0.11395	0.25655
0.49615	0.39355	0.41995	0.26435	0.27235	0.41375	0.55435	0.74555	0.89335	0.32115	0.18735	0.31095	0.17715	0.16975	0.35635	0.17635	0.06975	0.02875	0.10855	0.02855	0.11055	0.00505	0.70415	0.76915	0.58275	0.23195	0.62475	0.42735	0.03495	0.61795	0.19055	0.20655	0.08275	0.32175	0.30975	0.11995	0.04495	0.60635	0.58115	0.27195	0.02695	0.05875	0.36355	0.27815	0.44195	0.24055	0.06995	0.06335	0.56495	0.80835
0.12795	0.11195	0.11615	0.12495	0.23235	0.38015	0.39115	0.48075	0.16275	0.24195	0.52075	0.54755	0.64635	0.51915	0.29895	0.11115	0.04315	0.18495	0.12955	0.16395	0.24395	0.70415	0.00505	0.06855	0.15515	0.73835	0.97675	0.94995	0.88235	0.65215	0.04875	0.32835	0.56295	0.80735	0.46375	0.08855	0.34855	0.37275	0.10995	0.79655	0.56315	0.51035	0.58555	0.34655	0.77835	0.61215	0.57295	0.66795	0.25675	0.64395
0.19095	0.06915	0.16595	0.15995	0.26615	0.30595	0.58875	0.40375	0.11695	0.46935	0.58595	0.55535	0.45295	0.39795	0.39315	0.26855	0.07755	0.30675	0.11175	0.13275	0.19455	0.76915	0.06855	0.00505	0.07615	0.34495	0.65295	0.87935	0.77755	0.72215	0.05495	0.23495	0.11735	0.51335	0.29295	0.07875	0.25235	0.22395	0.36395	0.38935	0.41415	0.32875	0.49435	0.58415	0.34195	0.64415	0.62495	0.24895	0.34035	0.08095
0.09475	0.04055	0.20335	0.12615	0.02575	0.40615	0.76995	0.57375	0.53395	0.80035	0.25395	0.23555	0.17395	0.32775	0.34575	0.49695	0.05035	0.41295	0.34055	0.17015	0.58215	0.58275	0.15515	0.07615	0.00505	0.88435	0.96755	0.96715	0.88375	0.88275	0.17955	0.34255	0.43535	0.45615	0.84755	0.35175	0.55295	0.81935	0.68995	0.67215	0.42795	0.81575	0.47595	0.66675	0.63395	0.79955	0.66335	0.57015	0.61495	0.59895
0.29215	0.42775	0.52995	0.53075	0.40355	0.35355	0.42835	0.63235	0.21755	0.06155	0.27895	0.39135	0.25875	0.09495	0.18255	0.13815	0.51015	0.10475	0.32595	0.08615	0.08935	0.23195	0.73835	0.34495	0.88435	0.00505	0.01835	0.02675	0.03595	0.03335	0.03875	0.01935	0.03395	0.03695	0.02315	0.03075	0.01435	0.03315	0.17115	0.28095	0.06375	0.06295	0.41775	0.32735	0.27255	0.44155	0.21735	0.03835	0.30755	0.42575
0.58635	0.58915	0.78735	0.76655	0.70375	0.76055	0.63115	0.83575	0.69315	0.71095	0.78515	0.83895	0.60335	0.50275	0.64775	0.67555	0.82075	0.36195	0.81735	0.66255	0.54815	0.62475	0.97675	0.65295	0.96755	0.01835	0.00505	0.04555	0.09075	0.12555	0.37855	0.13495	0.05615	0.17735	0.17695	0.51195	0.11575	0.20615	0.65515	0.54775	0.19675	0.24455	0.79595	0.74995	0.44035	0.46435	0.36955	0.07395	0.44015	0.68355
0.54115	0.61095	0.65835	0.66655	0.38855	0.29255	0.17375	0.60815	0.49335	0.47675	0.27375	0.68795	0.71595	0.39435	0.35155	0.20175	0.85535	0.50755	0.62435	0.71035	0.54055	0.42735	0.94995	0.87935	0.96715	0.02675	0.04555	0.00505	0.02975	0.21495	0.26055	0.15715	0.18695	0.13175	0.17095	0.36175	0.10735	0.18075	0.38975	0.30495	0.10815	0.13015	0.66395	0.31415	0.46175	0.31995	0.09615	0.14395	0.67895	0.47415
0.45135	0.52875	0.35415	0.38355	0.39275	0.13615	0.09535	0.42495	0.74135	0.44315	0.29815	0.28475	0.34975	0.15915	0.43435	0.10775	0.28355	0.15815	0.27395	0.23355	0.20775	0.03495	0.88235	0.77755	0.88375	0.03595	0.09075	0.02975	0.00505	0.29375	0.16295	0.04475	0.05515	0.13135	0.05775	0.07515	0.02415	0.06675	0.47915	0.04575	0.02795	0.05075	0.73415	0.48215	0.70975	0.31695	0.20395	0.08635	0.36715	0.48895
0.30235	0.50695	0.66495	0.48655	0.32095	0.62395	0.48195	0.94115	0.44635	0.62795	0.49975	0.74755	0.60955	0.50015	0.18195	0.57995	0.63635	0.09895	0.50335	0.26815	0.13675	0.61795	0.65215	0.72215	0.88275	0.03335	0.12555	0.21495	0.29375	0.00505	0.04175	0.05235	0.11595	0.18155	0.09055	0.31955	0.08335	0.25775	0.43875	0.75135	0.44955	0.56215	0.82435	0.47075	0.81035	0.70755	0.27655	0.34115	0.10195	0.68895
0.11135	0.10615	0.13455	0.16615	0.07015	0.30355	0.20535	0.37355	0.28575	0.25555	0.31555	0.29475	0.38275	0.18455	0.04515	0.09395	0.07195	0.03715	0.04535	0.02735	0.02835	0.19055	0.04875	0.05495	0.17955	0.03875	0.37855	0.26055	0.16295	0.04175	0.00505	0.01415	0.01815	0.11355	0.02455	0.01615	0.01895	0.06495	0.16075	0.12115	0.05215	0.18715	0.28455	0.11335	0.41015	0.40155	0.09415	0.06035	0.04135	0.15615
0.15155	0.17595	0.23835	0.34915	0.13405	0.22435	0.17215	0.29335	0.41355	0.19615	0.41875	0.34935	0.38135	0.22175	0.12015	0.13155	0.07235	0.05275	0.16835	0.07495	0.17515	0.20655	0.32835	0.23495	0.34255	0.01935	0.13495	0.15715	0.04475	0.05235	0.01415	0.00505	0.01455	0.02095	0.04615	0.03115	0.02055	0.08355	0.31595	0.22415	0.06075	0.22675	0.43755	0.28635	0.56475	0.68135	0.38695	0.12755	0.14175	0.13595
0.40895	0.21375	0.34355	0.23655	0.19235	0.37035	0.38515	0.47035	0.66835	0.54215	0.53315	0.75555	0.59575	0.35215	0.28815	0.27975	0.05715	0.01955	0.13515	0.06135	0.08475	0.08275	0.56295	0.11735	0.43535	0.03395	0.05615	0.18695	0.05515	0.11595	0.01815	0.01455	0.00505	0.07115	0.11255	0.07835	0.03175	0.16195	0.61695	0.21055	0.11975	0.21075	0.60575	0.38055	0.41035	0.56595	0.22475	0.02595	0.21895	0.06275
0.32495	0.37755	0.69755	0.62015	0.15475	0.27335	0.30875	0.69855	0.50075	0.47855	0.35015	0.62835	0.56655	0.43675	0.20875	0.56975	0.36755	0.33595	0.59695	0.23295	0.45555	0.32175	0.80735	0.51335	0.45615	0.03695	0.17735	0.13175	0.13135	0.18155	0.11355	0.02095	0.07115	0.00505	0.25015	0.16135	0.03455	0.36495	0.36075	0.24435	0.09155	0.26215	0.14715	0.08055	0.13575	0.31935	0.19575	0.04255	0.50295	0.36975
0.26155	0.36015	0.26595	0.51395	0.53455	0.44455	0.12935	0.41095	0.34315	0.23935	0.63035	0.20095	0.43395	0.15375	0.12055	0.22355	0.37075	0.21475	0.09135	0.08895	0.04015	0.30975	0.46375	0.29295	0.84755	0.02315	0.17695	0.17095	0.05775	0.09055	0.02455	0.04615	0.11255	0.25015	0.00505	0.01535	0.01395	0.03195	0.04355	0.04675	0.03375	0.04035	0.27635	0.18395	0.41475	0.15275	0.05335	0.04935	0.03575	0.15415
0.07935	0.11935	0.06595	0.14075	0.16915	0.12595	0.16675	0.18095	0.18035	0.04695	0.19915	0.09755	0.14735	0.03155	0.16095	0.06635	0.09775	0.11755	0.09555	0.01775	0.03475	0.11995	0.08855	0.07875	0.35175	0.03075	0.51195	0.36175	0.07515	0.31955	0.01615	0.03115	0.07835	0.16135	0.01535	0.00505	0.01315	0.01635	0.01975	0.06415	0.03135	0.08135	0.27675	0.22575	0.36795	0.21855	0.14595	0.03415	0.10955	0.23095
0.19495	0.25915	0.27095	0.24915	0.21235	0.15495	0.18215	0.53915	0.24375	0.07635	0.26475	0.14435	0.20995	0.05735	0.08655	0.05195	0.07035	0.02535	0.12275	0.02475	0.01675	0.04495	0.34855	0.25235	0.55295	0.01435	0.11575	0.10735	0.02415	0.08335	0.01895	0.02055	0.03175	0.03455	0.01395	0.01315	0.00505	0.03035	0.02935	0.02635	0.01855	0.01695	0.04455	0.02955	0.08555	0.08535	0.03735	0.01335	0.12675	0.23515
0.20515	0.31375	0.21675	0.25615	0.44235	0.09115	0.17235	0.48935	0.20495	0.33175	0.51535	0.42995	0.50475	0.20235	0.28795	0.05795	0.50955	0.35235	0.54955	0.20475	0.07475	0.60635	0.37275	0.22395	0.81935	0.03315	0.20615	0.18075	0.06675	0.25775	0.06495	0.08355	0.16195	0.36495	0.03195	0.01635	0.03035	0.00505	0.06895	0.11475	0.07535	0.19135	0.71815	0.54355	0.57175	0.32555	0.36695	0.16355	0.09375	0.29635
0.13755	0.25815	0.24115	0.36655	0.38595	0.26995	0.26135	0.67315	0.09835	0.14815	0.33995	0.42035	0.43635	0.23015	0.49775	0.19155	0.42115	0.42415	0.46295	0.24715	0.29315	0.58115	0.10995	0.36395	0.68995	0.17115	0.65515	0.38975	0.47915	0.43875	0.16075	0.31595	0.61695	0.36075	0.04355	0.01975	0.02935	0.06895	0.00505	0.25755	0.13315	0.10755	0.11415	0.06315	0.20915	0.04635	0.07655	0.08015	0.25435	0.60275
0.68555	0.67375	0.46195	0.64855	0.66095	0.22315	0.24335	0.79555	0.85735	0.86495	0.79755	0.53055	0.76575	0.66875	0.62935	0.30815	0.42615	0.61115	0.44815	0.36575	0.25315	0.27195	0.79655	0.38935	0.67215	0.28095	0.54775	0.30495	0.04575	0.75135	0.12115	0.22415	0.21055	0.24435	0.04675	0.06415	0.02635	0.11475	0.25755	0.00505	0.02435	0.04775	0.12895	0.10935	0.22155	0.13975	0.14015	0.05555	0.39155	0.19015
0.12875	0.13055	0.17175	0.28255	0.19315	0.12815	0.10235	0.55915	0.64375	0.33355	0.32075	0.08995	0.12155	0.16695	0.08395	0.07355	0.25955	0.23115	0.27155	0.10275	0.11655	0.02695	0.56315	0.41415	0.42795	0.06375	0.19675	0.10815	0.02795	0.44955	0.05215	0.06075	0.11975	0.09155	0.03375	0.03135	0.01855	0.07535	0.13315	0.02435	0.00505	0.01755	0.07995	0.10495	0.12515	0.03515	0.02335	0.04375	0.12715	0.54935
0.33535	0.32975	0.24635	0.30475	0.48955	0.09955	0.08455	0.61315	0.43155	0.12255	0.50555	0.30335	0.44335	0.33635	0.14455	0.02755	0.12135	0.11835	0.14055	0.14635	0.08175	0.05875	0.51035	0.32875	0.81575	0.06295	0.24455	0.13015	0.05075	0.56215	0.18715	0.22675	0.21075	0.26215	0.04035	0.08135	0.01695	0.19135	0.10755	0.04775	0.01755	0.00505	0.07595	0.05015	0.08215	0.05975	0.04415	0.04715	0.57915	0.33415
0.64335	0.59255	0.80855	0.81015	0.57515	0.72335	0.80135	0.93295	0.58955	0.54435	0.68935	0.53115	0.66815	0.64655	0.38635	0.42815	0.43515	0.49075	0.41315	0.30835	0.32755	0.36355	0.58555	0.49435	0.47595	0.41775	0.79595	0.66395	0.73415	0.82435	0.28455	0.43755	0.60575	0.14715	0.27635	0.27675	0.04455	0.71815	0.11415	0.12895	0.07995	0.07595	0.00505	0.01175	0.01295	0.05435	0.05415	0.05835	0.59495	0.65575
0.50995	0.47615	0.63835	0.53875	0.33655	0.39335	0.30715	0.88595	0.50515	0.49815	0.60395	0.74715	0.85715	0.72455	0.28995	0.31895	0.33275	0.27875	0.25415	0.30415	0.14555	0.27815	0.34655	0.58415	0.66675	0.32735	0.74995	0.31415	0.48215	0.47075	0.11335	0.28635	0.38055	0.08055	0.18395	0.22575	0.02955	0.54355	0.06315	0.10935	0.10495	0.05015	0.01175	0.00505	0.01995	0.02355	0.02235	0.04095	0.45715	0.41535
0.43255	0.31615	0.64795	0.55355	0.40295	0.65875	0.78355	0.92575	0.66295	0.65955	0.76235	0.80455	0.74955	0.68535	0.53275	0.55515	0.63375	0.59075	0.54655	0.23735	0.34955	0.44195	0.77835	0.34195	0.63395	0.27255	0.44035	0.46175	0.70975	0.81035	0.41015	0.56475	0.41035	0.13575	0.41475	0.36795	0.08555	0.57175	0.20915	0.22155	0.12515	0.08215	0.01295	0.01995	0.00505	0.02915	0.06535	0.02155	0.77535	0.49795
0.35655	0.30195	0.51855	0.43455	0.41115	0.52835	0.28615	0.82735	0.62075	0.72315	0.55255	0.67715	0.64975	0.54275	0.53595	0.53775	0.61235	0.53795	0.45435	0.40775	0.28975	0.24055	0.61215	0.64415	0.79955	0.44155	0.46435	0.31995	0.31695	0.70755	0.40155	0.68135	0.56595	0.31935	0.15275	0.21855	0.08535	0.32555	0.04635	0.13975	0.03515	0.05975	0.05435	0.02355	0.02915	0.00505	0.01255	0.02295	0.18895	0.76975
0.38535	0.33395	0.59135	0.46035	0.25255	0.56075	0.33495	0.81275	0.53695	0.64435	0.25095	0.50715	0.52395	0.34715	0.09295	0.28835	0.38895	0.13915	0.22715	0.16335	0.13655	0.06995	0.57295	0.62495	0.66335	0.21735	0.36955	0.09615	0.20395	0.27655	0.09415	0.38695	0.22475	0.19575	0.05335	0.14595	0.03735	0.36695	0.07655	0.14015	0.02335	0.04415	0.05415	0.02235	0.06535	0.01255	0.00505	0.01875	0.10655	0.60155
0.37295	0.26895	0.48035	0.33615	0.23715	0.50035	0.45935	0.63515	0.53615	0.43195	0.39415	0.61395	0.46795	0.17875	0.36315	0.41615	0.20315	0.06755	0.28015	0.04795	0.07255	0.06335	0.66795	0.24895	0.57015	0.03835	0.07395	0.14395	0.08635	0.34115	0.06035	0.12755	0.02595	0.04255	0.04935	0.03415	0.01335	0.16355	0.08015	0.05555	0.04375	0.04715	0.05835	0.04095	0.02155	0.02295	0.01875	0.00505	0.29975	0.29575
0.41915	0.40175	0.64835	0.61935	0.52935	0.73955	0.51475	0.77455	0.38795	0.79135	0.57635	0.45955	0.44435	0.40195	0.26515	0.53295	0.43035	0.21175	0.24795	0.34895	0.11395	0.56495	0.25675	0.34035	0.61495	0.30755	0.44015	0.67895	0.36715	0.10195	0.04135	0.14175	0.21895	0.50295	0.03575	0.10955	0.12675	0.09375	0.25435	0.39155	0.12715	0.57915	0.59495	0.45715	0.77535	0.18895	0.10655	0.29975	0.00505	0.67955
0.46235	0.25895	0.21315	0.29615	0.34835	0.17035	0.15455	0.22595	0.49415	0.72695	0.85495	0.80975	0.92975	0.69795	0.37675	0.40915	0.24215	0.48975	0.14835	0.41075	0.25655	0.80835	0.64395	0.08095	0.59895	0.42575	0.68355	0.47415	0.48895	0.68895	0.15615	0.13595	0.06275	0.36975	0.15415	0.23095	0.23515	0.29635	0.60275	0.19015	0.54935	0.33415	0.65575	0.41535	0.49795	0.76975	0.60155	0.29575	0.67955	0.00505
0.36875	0.31315	0.46555	0.40215	0.12835	0.82555	0.87155	0.66595	0.57675	0.73495	0.36515	0.72595	0.65855	0.44495	0.71695	0.42075	0.33475	0.35695	0.54695	0.43955	0.78095	0.73815	0.36595	0.44595	0.18355	0.67235	0.78795	0.61015	0.80195	0.74215	0.18235	0.50735	0.41735	0.70135	0.84295	0.56055	0.47775	0.84035	0.53895	0.78835	0.75635	0.74595	0.64175	0.56435	0.56935	0.78635	0.53955	0.31355	0.90375	0.80275
0.26015	0.34415	0.35435	0.37155	0.15035	0.82795	0.80015	0.76835	0.73655	0.43795	0.40035	0.49015	0.48995	0.34295	0.45755	0.33875	0.53255	0.32275	0.27735	0.21095	0.54895	0.41955	0.64595	0.74335	0.62635	0.32535	0.66715	0.35135	0.58355	0.40235	0.14755	0.43415	0.46015	0.67755	0.63135	0.56395	0.31855	0.88115	0.67735	0.79675	0.58015	0.43735	0.62555	0.48735	0.54235	0.80575	0.44935	0.39175	0.93375	0.86975
0.27755	0.17755	0.26835	0.46595	0.30295	0.85235	0.73215	0.29055	0.56715	0.23975	0.37095	0.35675	0.31075	0.20735	0.58855	0.18975	0.21455	0.24575	0.19935	0.33515	0.70335	0.28675	0.21135	0.45455	0.38035	0.53335	0.68095	0.55895	0.63015	0.86835	0.19635	0.40575	0.42235	0.80475	0.51615	0.28935	0.33555	0.78575	0.26755	0.76555	0.26375	0.28195	0.41895	0.51415	0.50895	0.44255	0.26295	0.27455	0.70995	0.86895
0.33135	0.27215	0.19755	0.12695	0.20695	0.11235	0.43615	0.70295	0.37215	0.24755	0.21955	0.67915	0.53475	0.41235	0.72235	0.05655	0.39975	0.33075	0.25455	0.39395	0.39375	0.32315	0.58195	0.33935	0.72615	0.18475	0.50255	0.10515	0.27935	0.70895	0.28175	0.46995	0.29695	0.57975	0.64455	0.35975	0.20795	0.49575	0.36775	0.39515	0.34215	0.06515	0.51755	0.26735	0.23575	0.50655	0.44775	0.23075	0.94815	0.52355
0.08155	0.10375	0.08715	0.09315	0.22695	0.39535	0.51795	0.54295	0.38415	0.30135	0.44695	0.51455	0.35575	0.21815	0.54735	0.12375	0.41555	0.40255	0.35895	0.09455	0.33435	0.47515	0.40415	0.10835	0.65935	0.10335	0.22775	0.34695	0.30055	0.62515	0.19175	0.47715	0.31575	0.60515	0.34455	0.12415	0.14955	0.13695	0.25115	0.43555	0.25195	0.09595	0.65235	0.57475	0.18955	0.29415	0.39055	0.09355	0.77895	0.69035
0.31635	0.43375	0.16015	0.33155	0.45975	0.77995	0.50195	0.52635	0.85355	0.51635	0.71015	0.32415	0.47575	0.21535	0.63575	0.34515	0.65035	0.46535	0.41215	0.25515	0.27295	0.36815	0.63895	0.74055	0.87195	0.33715	0.53415	0.43215	0.19415	0.58375	0.13535	0.56875	0.50135	0.90315	0.17135	0.15975	0.15535	0.35595	0.45335	0.36255	0.26095	0.28395	0.84055	0.72875	0.78055	0.53835	0.40955	0.25795	0.69615	0.88515
0.40555	0.44135	0.30615	0.32335	0.42475	0.77055	0.87315	0.88915	0.82835	0.68835	0.55095	0.62415	0.55055	0.46055	0.53575	0.39475	0.73995	0.61375	0.63175	0.15775	0.43775	0.54375	0.48695	0.44755	0.60935	0.60995	0.90975	0.76815	0.82395	0.77735	0.18335	0.85135	0.67255	0.95195	0.62615	0.25495	0.52555	0.59715	0.58035	0.68375	0.48155	0.55955	0.85895	0.83635	0.73395	0.77815	0.44475	0.48235	0.88935	0.91335
0.22755	0.25535	0.05855	0.17255	0.45535	0.61955	0.54535	0.57255	0.72635	0.54795	0.66195	0.57435	0.63855	0.34275	0.54855	0.11455	0.47875	0.40475	0.37135	0.15015	0.38155	0.50175	0.29955	0.45855	0.78895	0.48115	0.75455	0.52115	0.49155	0.69395	0.17495	0.65355	0.46495	0.96195	0.20135	0.10115	0.30915	0.19335	0.19475	0.52855	0.37015	0.27695	0.88555	0.79735	0.77295	0.60715	0.33095	0.38335	0.70055	0.63315
0.39835	0.47835	0.26695	0.60855	0.55855	0.29535	0.30395	0.80875	0.91215	0.51935	0.63715	0.48615	0.47155	0.64015	0.54515	0.13795	0.42135	0.40815	0.61755	0.51735	0.76935	0.14535	0.74935	0.88155	0.77315	0.32255	0.59055	0.24515	0.13715	0.56795	0.32015	0.08675	0.33795	0.57575	0.32515	0.33295	0.24535	0.56855	0.44655	0.41715	0.04735	0.14935	0.72815	0.68395	0.86695	0.79615	0.47935	0.69575	0.74195	0.74575
0.20275	0.29395	0.30035	0.45595	0.32935	0.45195	0.72735	0.80675	0.51555	0.42695	0.47975	0.20895	0.25275	0.24655	0.47355	0.04995	0.49035	0.43595	0.33315	0.14195	0.29495	0.35495	0.61615	0.37555	0.53175	0.05815	0.28915	0.20675	0.15595	0.53095	0.10355	0.10875	0.30275	0.32435	0.16775	0.11495	0.03615	0.10715	0.19815	0.08115	0.04955	0.11315	0.08575	0.21515	0.07295	0.35475	0.33695	0.16115	0.52775	0.62275
0.22095	0.38815	0.37235	0.44115	0.28075	0.48295	0.69335	0.90595	0.75875	0.65795	0.45255	0.52675	0.41495	0.43355	0.67475	0.10395	0.44915	0.32635	0.78255	0.37115	0.72835	0.38835	0.67135	0.88035	0.63215	0.24955	0.38115	0.22855	0.17275	0.39555	0.33235	0.13235	0.41935	0.43135	0.57335	0.38095	0.12975	0.29675	0.25035	0.50595	0.19955	0.40055	0.54615	0.50395	0.55135	0.61775	0.47695	0.40655	0.71895	0.89775
0.35835	0.35195	0.43655	0.33815	0.39775	0.41395	0.75915	0.86275	0.81055	0.57755	0.50875	0.59735	0.38735	0.38235	0.57235	0.06795	0.25995	0.20955	0.81135	0.23895	0.64875	0.15675	0.82515	0.71995	0.64215	0.28435	0.24875	0.34175	0.19035	0.82815	0.62295	0.42715	0.31215	0.50675	0.72935	0.45035	0.15055	0.36475	0.49955	0.50055	0.12395	0.09095	0.51135	0.64055	0.24075	0.47055	0.38075	0.15335	0.91535	0.86135
0.07415	0.15175	0.10895	0.37915	0.22375	0.36115	0.27475	0.79275	0.86315	0.72895	0.83055	0.84075	0.84595	0.83235	0.56755	0.41655	0.65455	0.82275	0.85995	0.34875	0.88175	0.70915	0.46355	0.54575	0.49735	0.37535	0.61815	0.34615	0.58775	0.66975	0.22075	0.21935	0.49235	0.21595	0.52335	0.25155	0.30575	0.37975	0.15315	0.36095	0.15215	0.31115	0.42435	0.30175	0.20115	0.41335	0.40935	0.32135	0.87815	0.64275
0.16555	0.16935	0.22935	0.48315	0.16655	0.58835	0.57875	0.72475	0.85175	0.73315	0.69975	0.62575	0.68415	0.68155	0.31975	0.18055	0.46975	0.59015	0.72415	0.35995	0.82935	0.53515	0.54495	0.57735	0.24015	0.44215	0.58455	0.27575	0.57855	0.73475	0.13835	0.15755	0.32375	0.37475	0.61415	0.42295	0.31295	0.59235	0.44875	0.42335	0.10595	0.33335	0.30995	0.38315	0.25375	0.62655	0.31795	0.36455	0.84555	0.65155
0.11915	0.17435	0.16375	0.20195	0.12855	0.32995	0.35255	0.84455	0.81355	0.78175	0.68075	0.53755	0.66475	0.63535	0.14615	0.10975	0.13035	0.24775	0.44295	0.06475	0.40755	0.27135	0.48715	0.42175	0.27515	0.30215	0.46875	0.35455	0.22495	0.37875	0.09335	0.15655	0.19435	0.19655	0.31255	0.29175	0.06615	0.39755	0.40015	0.11555	0.08255	0.06455	0.21435	0.15115	0.12775	0.34815	0.13355	0.12355	0.71775	0.43575
0.08775	0.15935	0.08515	0.25835	0.18535	0.10055	0.09575	0.71235	0.71175	0.30255	0.55635	0.66215	0.61335	0.67815	0.33855	0.22835	0.17315	0.32915	0.42555	0.18995	0.66575	0.28335	0.30095	0.51155	0.47795	0.19075	0.66035	0.36675	0.31735	0.24695	0.10795	0.02995	0.20555	0.11435	0.28555	0.15255	0.15855	0.53935	0.20755	0.49935	0.14115	0.14415	0.58075	0.32715	0.65695	0.72555	0.47375	0.49915	0.76115	0.40875
0.07435	0.19775	0.15295	0.42015	0.18775	0.38615	0.12035	0.60535	0.68755	0.27915	0.69295	0.70495	0.78395	0.68595	0.19275	0.32235	0.52035	0.57355	0.49835	0.23595	0.71915	0.56195	0.46075	0.61595	0.73235	0.09855	0.45795	0.14695	0.39495	0.20455	0.09255	0.06115	0.34015	0.08755	0.24595	0.25475	0.17995	0.56555	0.26935	0.59835	0.22255	0.14795	0.50155	0.22875	0.39915	0.61915	0.35855	0.37315	0.85155	0.51055
0.49475	0.53995	0.40835	0.49515	0.30795	0.39595	0.26455	0.42655	0.86195	0.32455	0.73975	0.64495	0.87055	0.59755	0.30655	0.14275	0.31135	0.40135	0.75575	0.42895	0.59355	0.35615	0.62035	0.85275	0.68275	0.45175	0.77555	0.30635	0.32355	0.84435	0.25055	0.22895	0.40535	0.32575	0.68035	0.35335	0.13475	0.62095	0.59035	0.43835	0.26035	0.18795	0.45015	0.24975	0.49115	0.71875	0.54155	0.28155	0.97115	0.68635
0.68015	0.77075	0.52655	0.60735	0.81175	0.70715	0.84235	0.92615	0.75435	0.69235	0.67075	0.81375	0.67455	0.69995	0.97315	0.59195	0.52735	0.71355	0.90875	0.76015	0.91615	0.84215	0.37695	0.70235	0.75675	0.89515	0.96655	0.95515	0.89175	0.94135	0.76395	0.92395	0.93055	0.98055	0.87755	0.50355	0.69015	0.85055	0.24495	0.85755	0.85915	0.65075	0.94395	0.92195	0.96395	0.89255	0.87895	0.77935	0.97335	0.98815
0.49455	0.67575	0.34555	0.54015	0.60215	0.31395	0.31915	0.80635	0.78975	0.53375	0.77775	0.51715	0.75215	0.72055	0.58735	0.35375	0.22275	0.61575	0.55075	0.33455	0.62735	0.58535	0.50815	0.48335	0.62875	0.55215	0.90835	0.80915	0.47275	0.76535	0.32475	0.48755	0.71475	0.50495	0.43815	0.29195	0.18295	0.77795	0.45675	0.21795	0.45475	0.09195	0.55715	0.43715	0.73155	0.81635	0.71675	0.51675	0.95955	0.69075
0.21395	0.15195	0.14775	0.14995	0.17895	0.03955	0.18915	0.29075	0.60595	0.24555	0.55155	0.52915	0.60095	0.28295	0.25735	0.16055	0.32675	0.46155	0.67515	0.14355	0.22995	0.30115	0.64535	0.35815	0.48275	0.21915	0.65635	0.38175	0.26495	0.85575	0.27035	0.14095	0.15795	0.14975	0.36535	0.03775	0.07575	0.05155	0.29915	0.23155	0.07215	0.20815	0.47315	0.41835	0.25135	0.48135	0.49135	0.12315	0.80695	0.13555
0.50455	0.53155	0.43475	0.65495	0.74735	0.71635	0.66075	0.81215	0.98895	0.36375	0.90015	0.65315	0.59875	0.60035	0.71335	0.74495	0.83935	0.80535	0.84335	0.28215	0.60875	0.11015	0.90255	0.95175	0.93955	0.55755	0.87035	0.83595	0.54455	0.94975	0.73915	0.63075	0.74475	0.71535	0.53855	0.23035	0.39655	0.61075	0.61535	0.74675	0.07315	0.40735	0.69555	0.75175	0.62115	0.49535	0.63155	0.52955	0.88395	0.95275
0.67095	0.63955	0.78195	0.62755	0.70275	0.87995	0.85435	0.82995	0.60495	0.64315	0.90955	0.89035	0.90515	0.74155	0.75055	0.32855	0.31055	0.20715	0.73095	0.72175	0.59775	0.86475	0.53635	0.80335	0.89555	0.68335	0.57195	0.82455	0.76375	0.76515	0.69415	0.57155	0.60835	0.82595	0.83955	0.83855	0.40795	0.68955	0.69775	0.93535	0.85835	0.55815	0.68515	0.55795	0.60255	0.74275	0.81195	0.56375	0.83735	0.87855
0.65995	0.49295	0.72015	0.65755	0.66155	0.78815	0.75695	0.93855	0.72095	0.78775	0.94355	0.94855	0.91995	0.87015	0.83795	0.69515	0.80355	0.55235	0.55195	0.76895	0.36635	0.79855	0.87675	0.62215	0.94075	0.31715	0.17835	0.35775	0.71395	0.57835	0.48535	0.46455	0.29355	0.52895	0.46415	0.76255	0.23535	0.63495	0.54035	0.54675	0.48875	0.29855	0.15395	0.07895	0.03275	0.24935	0.42395	0.17455	0.69195	0.40435
0.06935	0.08695	0.11275	0.08235	0.05895	0.45695	0.36855	0.60975	0.47815	0.26775	0.42875	0.59215	0.51595	0.25975	0.37935	0.22115	0.47755	0.19695	0.38475	0.13195	0.11075	0.36235	0.15895	0.45115	0.55995	0.12215	0.40115	0.22975	0.37455	0.19395	0.02375	0.15835	0.17415	0.41635	0.29095	0.08295	0.06175	0.14295	0.13215	0.49595	0.18115	0.35075	0.42355	0.13075	0.22635	0.22215	0.20975	0.07695	0.43275	0.73255
0.53435	0.41755	0.46655	0.51295	0.35115	0.78655	0.57715	0.75795	0.88295	0.76615	0.79935	0.83695	0.83535	0.73515	0.85635	0.62255	0.86555	0.64695	0.65415	0.89395	0.62955	0.67855	0.76855	0.94495	0.89055	0.71455	0.67395	0.28515	0.64475	0.71135	0.37175	0.51995	0.54635	0.86815	0.75655	0.77955	0.55875	0.77975	0.69675	0.79175	0.46695	0.73775	0.72435	0.40595	0.68575	0.56355	0.56815	0.63255	0.74775	0.87215
0.64895	0.63775	0.59675	0.65975	0.61275	0.44555	0.47235	0.73455	0.65375	0.33015	0.65715	0.79715	0.88875	0.73055	0.80815	0.23955	0.36915	0.55275	0.21835	0.46735	0.62055	0.32295	0.58155	0.83255	0.89895	0.48635	0.89115	0.43095	0.35275	0.88955	0.59915	0.37635	0.64915	0.31515	0.48055	0.36735	0.16575	0.67435	0.16635	0.40715	0.39875	0.12655	0.07455	0.02515	0.13435	0.18675	0.36215	0.30515	0.86395	0.54175
0.43895	0.56175	0.31475	0.57615	0.59395	0.61195	0.38715	0.70155	0.81815	0.38655	0.88095	0.73355	0.92335	0.74455	0.70515	0.25215	0.68695	0.74115	0.24035	0.34775	0.46115	0.52195	0.59175	0.86715	0.95355	0.37775	0.86155	0.36295	0.34475	0.77255	0.35875	0.37435	0.69915	0.57395	0.25295	0.30075	0.15735	0.46635	0.25595	0.33755	0.36895	0.17335	0.21295	0.05255	0.19515	0.31435	0.47195	0.42095	0.85595	0.55035
0.76195	0.81235	0.74655	0.69875	0.73615	0.67695	0.84995	0.98515	0.75235	0.70595	0.87435	0.89955	0.93115	0.88355	0.92315	0.41135	0.40275	0.48775	0.58315	0.52055	0.50635	0.70855	0.41795	0.78155	0.81995	0.66135	0.93615	0.84835	0.73575	0.76755	0.48015	0.53355	0.74095	0.60895	0.68215	0.52315	0.14315	0.71735	0.20435	0.39815	0.73195	0.39935	0.08315	0.03555	0.22055	0.53815	0.69215	0.41515	0.88335	0.78495
0.58055	0.54135	0.41855	0.46395	0.49655	0.60795	0.75895	0.72975	0.89375	0.64195	0.78215	0.35915	0.65615	0.49995	0.54395	0.13895	0.37255	0.49195	0.18015	0.10635	0.13775	0.18315	0.63475	0.52515	0.60615	0.43175	0.84695	0.71375	0.21255	0.89415	0.15635	0.33835	0.37055	0.62715	0.42755	0.21555	0.11955	0.32815	0.77675	0.08415	0.13375	0.24835	0.24095	0.28235	0.24315	0.51275	0.57555	0.30855	0.70455	0.65655
0.75275	0.84515	0.70615	0.77015	0.78915	0.60055	0.89295	0.99695	0.96035	0.86055	0.85695	0.92655	0.89975	0.95335	0.90775	0.64075	0.90695	0.89015	0.64815	0.42975	0.69115	0.60415	0.77135	0.82135	0.90935	0.52255	0.97215	0.82175	0.70835	0.66415	0.37655	0.50375	0.74695	0.69695	0.74895	0.52095	0.63275	0.65595	0.80415	0.56455	0.56675	0.75835	0.75395	0.58575	0.75775	0.90155	0.88195	0.89315	0.86675	0.89495
0.52575	0.52975	0.46955	0.36335	0.65535	0.50775	0.79395	0.98115	0.80655	0.70315	0.74535	0.88495	0.75735	0.84615	0.84095	0.41455	0.77595	0.63195	0.20575	0.31655	0.27715	0.44415	0.60655	0.58655	0.93195	0.38555	0.83495	0.74175	0.56535	0.53555	0.39295	0.58475	0.56415	0.81155	0.60455	0.52755	0.54335	0.44675	0.74255	0.69535	0.48835	0.48455	0.76455	0.51315	0.55975	0.60355	0.72155	0.76075	0.59415	0.81835
0.27055	0.27495	0.24175	0.35515	0.22955	0.14515	0.42055	0.63935	0.63675	0.76135	0.38375	0.49715	0.49275	0.39735	0.55415	0.28875	0.48415	0.60375	0.26075	0.12575	0.34095	0.36155	0.66735	0.21155	0.37415	0.11775	0.57495	0.26275	0.08035	0.46335	0.05315	0.04295	0.07955	0.11215	0.11515	0.03255	0.10535	0.04195	0.34375	0.03755	0.07775	0.47535	0.53495	0.44855	0.44355	0.49395	0.39615	0.21335	0.22915	0.11715
0.50095	0.42535	0.51255	0.59155	0.52155	0.76795	0.90175	0.90675	0.81775	0.80095	0.70735	0.89215	0.81475	0.73895	0.83775	0.47135	0.71515	0.64715	0.22015	0.22735	0.67935	0.49755	0.81315	0.64555	0.83375	0.34135	0.71835	0.44895	0.54875	0.68875	0.44055	0.33375	0.31335	0.57895	0.47995	0.45215	0.45875	0.53035	0.54995	0.63755	0.53735	0.62355	0.50315	0.44995	0.23775	0.58515	0.48815	0.43995	0.69955	0.37895
0.30735	0.49495	0.32155	0.29155	0.39995	0.53655	0.76035	0.88895	0.84395	0.52415	0.47095	0.13635	0.05915	0.12095	0.82235	0.76775	0.83095	0.70475	0.66175	0.43935	0.34795	0.45915	0.96915	0.88735	0.85455	0.42935	0.68775	0.75595	0.41055	0.59975	0.68315	0.76335	0.79415	0.85475	0.56575	0.50435	0.35795	0.80395	0.79695	0.71795	0.51235	0.56895	0.92955	0.93235	0.90575	0.90855	0.86935	0.66755	0.94575	0.94695
0.25175	0.40335	0.30155	0.36055	0.31035	0.20375	0.51775	0.38255	0.06255	0.07855	0.14475	0.02615	0.05135	0.02555	0.45095	0.16215	0.43115	0.44615	0.24415	0.37795	0.17195	0.70255	0.67035	0.29995	0.56635	0.12075	0.62195	0.47635	0.33255	0.52235	0.23435	0.28055	0.58715	0.56915	0.16435	0.09795	0.07175	0.34155	0.27795	0.37335	0.42455	0.26955	0.63415	0.71075	0.78135	0.87655	0.77415	0.47335	0.77475	0.50535
0.40515	0.51835	0.55575	0.29515	0.19735	0.27535	0.61455	0.56235	0.35715	0.23915	0.14895	0.23695	0.29655	0.04115	0.30455	0.46275	0.80435	0.58255	0.74375	0.33215	0.16155	0.58175	0.95135	0.80955	0.83175	0.21995	0.67995	0.27015	0.42595	0.67615	0.56035	0.71275	0.65255	0.48855	0.50835	0.23215	0.15955	0.39575	0.55595	0.65895	0.53015	0.48675	0.79255	0.72715	0.62335	0.76475	0.54915	0.21695	0.95595	0.66555
0.22535	0.23855	0.29015	0.28595	0.29795	0.45275	0.66515	0.66895	0.68255	0.59275	0.75375	0.22615	0.29875	0.28895	0.49255	0.78015	0.46855	0.73875	0.65815	0.41675	0.52595	0.79915	0.93795	0.50915	0.45055	0.72755	0.81515	0.92175	0.83515	0.89855	0.80755	0.77715	0.78595	0.66015	0.65735	0.64295	0.43335	0.91655	0.78415	0.73675	0.66375	0.39075	0.68855	0.84255	0.58895	0.90135	0.84895	0.55015	0.98795	0.48375
0.30375	0.44095	0.59955	0.65115	0.62155	0.65095	0.61635	0.51435	0.22135	0.41175	0.49855	0.05455	0.16855	0.10095	0.12295	0.44395	0.90555	0.84315	0.59595	0.72775	0.48915	0.91015	0.96295	0.77375	0.94215	0.43075	0.52275	0.54195	0.66995	0.74295	0.83815	0.84715	0.91895	0.88475	0.29735	0.67635	0.60115	0.57035	0.77155	0.90295	0.50235	0.39215	0.91435	0.95615	0.87575	0.81795	0.66455	0.83415	0.77695	0.78695
0.14875	0.14255	0.09975	0.13335	0.06575	0.51215	0.47895	0.46915	0.79435	0.49215	0.52135	0.28735	0.48795	0.28115	0.10075	0.54475	0.63615	0.56515	0.23795	0.14035	0.19895	0.49895	0.69735	0.59455	0.43855	0.58095	0.92355	0.64955	0.76095	0.56615	0.11155	0.51975	0.45735	0.78455	0.44075	0.32955	0.47455	0.79775	0.82975	0.74615	0.46575	0.62695	0.85255	0.75495	0.80375	0.91635	0.55935	0.63295	0.90075	0.40695
0.46515	0.24235	0.20015	0.23675	0.48515	0.40395	0.75995	0.67175	0.78855	0.66775	0.77035	0.70955	0.68655	0.66535	0.51375	0.38215	0.61875	0.73795	0.59635	0.59795	0.67655	0.78315	0.82635	0.39895	0.63655	0.88455	0.95015	0.87795	0.94635	0.98195	0.78335	0.89715	0.70575	0.98375	0.86855	0.74395	0.86455	0.87715	0.90535	0.91455	0.71195	0.51895	0.94295	0.96135	0.84115	0.96875	0.85855	0.88135	0.99175	0.35035
0.25715	0.20075	0.21575	0.18575	0.20595	0.44795	0.75115	0.74515	0.70675	0.47955	0.42195	0.26315	0.27855	0.20055	0.17615	0.28035	0.67335	0.45495	0.45515	0.26355	0.23455	0.45655	0.85095	0.72375	0.61155	0.60755	0.87495	0.60135	0.79355	0.75255	0.46895	0.71615	0.57535	0.91935	0.54255	0.45415	0.48395	0.70435	0.72915	0.81855	0.38755	0.49315	0.80995	0.85075	0.73855	0.89815	0.50215	0.67495	0.91175	0.50575
0.26415	0.46095	0.59815	0.30555	0.36135	0.27775	0.80255	0.96375	0.15355	0.40495	0.38395	0.51875	0.55495	0.55115	0.08195	0.19255	0.72255	0.59435	0.80895	0.47655	0.35315	0.93455	0.45315	0.69895	0.71255	0.71155	0.97615	0.89595	0.97015	0.51955	0.66935	0.84275	0.93655	0.89435	0.84015	0.68055	0.68615	0.61295	0.61675	0.98315	0.83615	0.71295	0.88255	0.83655	0.88535	0.95895	0.82155	0.94515	0.91475	0.86995
0.83115	0.74315	0.79475	0.48555	0.64515	0.74235	0.78435	0.61435	0.73175	0.18135	0.48475	0.90235	0.84415	0.52015	0.70695	0.64035	0.20155	0.14675	0.32795	0.15695	0.30695	0.16795	0.38995	0.69155	0.87595	0.64995	0.96495	0.92815	0.70355	0.89095	0.52455	0.71315	0.47015	0.68115	0.81975	0.29775	0.46615	0.81495	0.75715	0.94455	0.82095	0.61135	0.87395	0.62535	0.83475	0.71495	0.67875	0.34435	0.89795	0.89355
0.90635	0.93315	0.86095	0.89535	0.95115	0.98855	0.98475	0.97915	0.96575	0.94615	0.92255	0.92415	0.89735	0.87915	0.99075	0.87535	0.91755	0.91835	0.61035	0.66615	0.91715	0.82955	0.96055	0.83395	0.99055	0.77575	0.85375	0.90335	0.73935	0.93735	0.87275	0.97415	0.92155	0.98155	0.81435	0.87295	0.82495	0.94915	0.91775	0.81115	0.92455	0.65435	0.94475	0.93335	0.83035	0.83835	0.86175	0.72535	0.98535	0.98615
0.60075	0.76435	0.71715	0.59655	0.63695	0.94015	0.87475	0.93555	0.95215	0.75515	0.83075	0.92755	0.93875	0.80935	0.80155	0.68475	0.71575	0.59515	0.64355	0.32055	0.81875	0.57955	0.84875	0.99095	0.98635	0.74795	0.91555	0.79195	0.65195	0.68435	0.83315	0.84575	0.87515	0.84975	0.88215	0.86415	0.70195	0.92555	0.85675	0.98095	0.92235	0.71855	0.93135	0.72495	0.81695	0.78935	0.73375	0.73135	0.98275	0.98235
0.34335	0.42675	0.34235	0.26675	0.57935	0.77115	0.76695	0.99255	0.98255	0.96815	0.94775	0.82775	0.79335	0.84915	0.84195	0.68195	0.61895	0.58435	0.68455	0.31235	0.47115	0.45155	0.87695	0.91395	0.89195	0.79075	0.68915	0.86635	0.46835	0.64615	0.75195	0.81675	0.73075	0.87355	0.60555	0.77335	0.37955	0.68975	0.69175	0.52375	0.43915	0.36035	0.67115	0.53135	0.38575	0.27835	0.45395	0.45235	0.74915	0.90415
0.83755	0.87175	0.77915	0.78115	0.86235	0.98335	0.97795	0.94155	0.94275	0.96115	0.92995	0.89615	0.97055	0.82755	0.85015	0.60435	0.69355	0.75975	0.82255	0.52295	0.84135	0.90915	0.65135	0.95475	0.90095	0.98435	0.99755	0.97735	0.94955	0.97255	0.84735	0.97515	0.95975	0.99735	0.85215	0.75955	0.79975	0.84155	0.65015	0.92095	0.95495	0.89875	0.90815	0.88415	0.91315	0.86255	0.70215	0.81415	0.93775	0.93895
0.97355	0.94735	0.92795	0.93175	0.96955	0.84635	0.92515	0.99235	0.94375	0.94435	0.86515	0.97175	0.95295	0.97655	0.96475	0.66355	0.99015	0.96215	0.67595	0.95095	0.84675	0.77635	0.92915	0.87095	0.99515	0.85295	0.95875	0.69375	0.83275	0.97695	0.81715	0.96695	0.91595	0.99035	0.88795	0.89075	0.93435	0.81535	0.93695	0.76155	0.61995	0.68815	0.91575	0.83355	0.86755	0.70395	0.73755	0.94195	0.85395	0.96555
0.75415	0.76735	0.91915	0.73695	0.74415	0.93575	0.96995	0.99315	0.89575	0.83875	0.79895	0.77855	0.73435	0.86735	0.30315	0.49875	0.78235	0.55475	0.65915	0.51175	0.51575	0.64115	0.76635	0.86615	0.88675	0.80315	0.91515	0.95075	0.90615	0.76955	0.71055	0.90475	0.88855	0.92735	0.95035	0.94715	0.85035	0.91815	0.99195	0.98595	0.70635	0.70035	0.87135	0.85655	0.81095	0.86335	0.76355	0.92675	0.82315	0.99775
[truncated: 50 more columns]
