# Supplementary material for: A neural network for modeling human concept formation, understanding and communication
Source: Nat Comput Sci. 2026 Feb 19;6(5):497–511. doi: 10.1038/s43588-026-00956-4 (PMC13216063; doi:10.1038/s43588-026-00956-4)
Supplement: Supplementary file 7 — RDMs and accuracy using Word2Vec for Fig. 5. [file 43588_2026_956_MOESM7_ESM.zip › Figure5/Fig_5c_WordvecRDM_reordered_pct.csv]

0.00505	0.01035	0.02775	0.05315	0.10555	0.29175	0.37715	0.83135	0.17235	0.32375	0.46375	0.33575	0.54335	0.63455	0.50015	0.35955	0.12395	0.17375	0.52255	0.20475	0.33675	0.29515	0.18835	0.12315	0.18095	0.29995	0.15655	0.61895	0.10455	0.24035	0.12675	0.14195	0.13775	0.21455	0.23035	0.54595	0.17735	0.31775	0.79335	0.16595	0.21595	0.58775	0.14215	0.20915	0.21995	0.58515	0.18615	0.78375	0.14615	0.14735
0.01035	0.00505	0.09975	0.03795	0.05755	0.37175	0.39915	0.86415	0.19915	0.26515	0.35655	0.33835	0.49855	0.53315	0.56055	0.47475	0.22415	0.30315	0.50375	0.27135	0.35755	0.35455	0.18715	0.16395	0.21235	0.44835	0.17855	0.74175	0.16675	0.30755	0.23715	0.21435	0.25595	0.32015	0.37615	0.52975	0.30875	0.43415	0.81515	0.22315	0.30435	0.69375	0.10435	0.30455	0.31175	0.61335	0.23595	0.82355	0.20295	0.16655
0.02775	0.09975	0.00505	0.04175	0.32515	0.36575	0.36135	0.78975	0.24715	0.58135	0.51435	0.32555	0.54635	0.63715	0.51015	0.38615	0.14155	0.19495	0.56795	0.32495	0.38575	0.45435	0.18995	0.10235	0.32995	0.19895	0.13935	0.48755	0.10615	0.23475	0.16375	0.17615	0.14055	0.17255	0.21355	0.72875	0.23995	0.19975	0.79655	0.18075	0.24655	0.55995	0.33535	0.23515	0.24235	0.64435	0.33175	0.75315	0.16835	0.20275
0.05315	0.03795	0.04175	0.00505	0.15615	0.50735	0.40795	0.88415	0.29675	0.50575	0.35355	0.39115	0.47535	0.57555	0.62875	0.60275	0.41755	0.43175	0.59495	0.40295	0.44095	0.58795	0.26655	0.23175	0.37835	0.45795	0.20075	0.57135	0.20355	0.22835	0.30675	0.25275	0.36955	0.29095	0.39795	0.75675	0.42675	0.28115	0.77695	0.30195	0.44715	0.66915	0.31135	0.40695	0.37455	0.73115	0.45975	0.81815	0.24895	0.34195
0.10555	0.05755	0.32515	0.15615	0.00505	0.18055	0.18935	0.94355	0.11255	0.23015	0.28715	0.31055	0.38655	0.53135	0.53895	0.53815	0.36175	0.31635	0.28515	0.17055	0.22615	0.32855	0.20955	0.36155	0.12695	0.36675	0.21115	0.60975	0.23415	0.40515	0.18455	0.20195	0.39715	0.21535	0.35595	0.38695	0.29595	0.50695	0.70475	0.25895	0.37415	0.45415	0.18015	0.24015	0.26715	0.51575	0.21715	0.69775	0.23195	0.25715
0.29175	0.37175	0.36575	0.50735	0.18055	0.00505	0.01455	0.96255	0.05535	0.16575	0.17495	0.11855	0.32395	0.22875	0.06775	0.20135	0.08175	0.03455	0.03395	0.03135	0.01935	0.05415	0.09115	0.20795	0.09155	0.26415	0.18695	0.24855	0.12635	0.40895	0.03055	0.06015	0.14795	0.04315	0.03275	0.22055	0.02995	0.23835	0.31155	0.07775	0.07155	0.05175	0.17355	0.07175	0.02955	0.24775	0.04235	0.38075	0.04275	0.15935
0.37715	0.39915	0.36135	0.40795	0.18935	0.01455	0.00505	0.95055	0.10755	0.27935	0.12515	0.08295	0.22735	0.14175	0.20155	0.30575	0.19395	0.13495	0.05715	0.10495	0.06235	0.21475	0.09475	0.20235	0.22375	0.37655	0.19775	0.25415	0.19855	0.50675	0.11735	0.13075	0.32755	0.07575	0.11115	0.47575	0.14495	0.37395	0.46815	0.12615	0.20435	0.12755	0.30535	0.15115	0.10155	0.44295	0.14915	0.51475	0.12335	0.24695
0.83135	0.86415	0.78975	0.88415	0.94355	0.96255	0.95055	0.00505	0.84975	0.88255	0.91075	0.84955	0.75535	0.85615	0.99035	0.88155	0.87495	0.95935	0.92195	0.95635	0.98995	0.96815	0.88095	0.64915	0.97995	0.71555	0.82055	0.91915	0.94915	0.90235	0.97895	0.97955	0.87395	0.98175	0.94395	0.96755	0.91375	0.99295	0.98535	0.92655	0.93735	0.95515	0.93175	0.97595	0.95575	0.85795	0.90155	0.88055	0.97015	0.75035
0.17235	0.19915	0.24715	0.29675	0.11255	0.05535	0.10755	0.84975	0.00505	0.17535	0.14435	0.21255	0.55335	0.33855	0.15515	0.23235	0.06875	0.06555	0.12135	0.06055	0.04995	0.10375	0.13795	0.24975	0.10195	0.15875	0.15055	0.34155	0.09675	0.38875	0.03995	0.14335	0.14515	0.10835	0.05235	0.18035	0.03215	0.24455	0.41155	0.17175	0.13815	0.14935	0.14375	0.18875	0.06535	0.33595	0.09615	0.53755	0.10315	0.16035
0.32375	0.26515	0.58135	0.50575	0.23015	0.16575	0.27935	0.88255	0.17535	0.00505	0.07895	0.27075	0.39855	0.17675	0.18955	0.29415	0.20895	0.26835	0.11175	0.09595	0.08155	0.09555	0.23455	0.35975	0.15175	0.58575	0.25795	0.73355	0.31355	0.34455	0.30015	0.28655	0.30075	0.41035	0.25695	0.14715	0.14555	0.38935	0.35375	0.22815	0.19555	0.40535	0.05495	0.27595	0.16495	0.16955	0.12895	0.57775	0.16235	0.22015
0.46375	0.35655	0.51435	0.35355	0.28715	0.17495	0.12515	0.91075	0.14435	0.07895	0.00505	0.13015	0.29975	0.02695	0.16535	0.35435	0.32575	0.28915	0.04895	0.16995	0.07195	0.21855	0.13195	0.37295	0.23575	0.56135	0.16915	0.49975	0.27955	0.39695	0.30935	0.30995	0.49375	0.30595	0.21655	0.34815	0.20875	0.31595	0.29695	0.17895	0.24115	0.29875	0.18415	0.41175	0.15835	0.48735	0.26335	0.59475	0.17095	0.27395
0.33575	0.33835	0.32555	0.39115	0.31055	0.11855	0.08295	0.84955	0.21255	0.27075	0.13015	0.00505	0.18195	0.12115	0.22955	0.27115	0.22335	0.21895	0.06395	0.15435	0.13115	0.22795	0.06735	0.13995	0.25735	0.32115	0.08415	0.40855	0.15495	0.43475	0.18375	0.25535	0.31915	0.17395	0.21315	0.60655	0.18555	0.29195	0.43395	0.06895	0.17635	0.25575	0.33495	0.21575	0.12225	0.57395	0.30335	0.66255	0.13355	0.12835
0.54335	0.49855	0.54635	0.47535	0.38655	0.32395	0.22735	0.75535	0.55335	0.39855	0.29975	0.18195	0.00505	0.21275	0.64575	0.80735	0.62335	0.68935	0.30355	0.53215	0.45335	0.63255	0.20115	0.28175	0.64475	0.52415	0.35255	0.56015	0.55435	0.70875	0.63995	0.61175	0.71435	0.61675	0.54875	0.81255	0.60015	0.65055	0.65715	0.24675	0.60355	0.53115	0.56235	0.58295	0.50035	0.53175	0.57275	0.37495	0.48375	0.40615
0.63455	0.53315	0.63715	0.57555	0.53135	0.22875	0.14175	0.85615	0.33855	0.17675	0.02695	0.12115	0.21275	0.00505	0.26255	0.43195	0.44035	0.41895	0.08455	0.33975	0.17755	0.29575	0.20775	0.40255	0.50595	0.67735	0.32715	0.64715	0.54255	0.69875	0.51175	0.46655	0.61495	0.44855	0.30815	0.54615	0.35495	0.52455	0.50775	0.30475	0.36935	0.41795	0.38475	0.57535	0.29155	0.53995	0.37015	0.53675	0.32155	0.41395
0.50015	0.56055	0.51015	0.62875	0.53895	0.06775	0.20155	0.99035	0.15515	0.18955	0.16535	0.22955	0.64575	0.26255	0.00505	0.11935	0.11395	0.04675	0.05435	0.05675	0.01775	0.02215	0.16275	0.34535	0.09915	0.43575	0.21955	0.26075	0.11275	0.25475	0.09495	0.11595	0.13675	0.10715	0.05075	0.11675	0.02835	0.11215	0.09995	0.11915	0.02375	0.11135	0.13735	0.11075	0.02795	0.27755	0.08735	0.44735	0.04255	0.17515
0.35955	0.47475	0.38615	0.60275	0.53815	0.20135	0.30575	0.88155	0.23235	0.29415	0.35435	0.27115	0.80735	0.43195	0.11935	0.00505	0.10895	0.03675	0.20095	0.10515	0.15135	0.06955	0.29915	0.31655	0.14455	0.33555	0.23755	0.50895	0.19755	0.19935	0.17035	0.09095	0.13835	0.13955	0.11355	0.19955	0.07475	0.26815	0.41495	0.24595	0.04975	0.26575	0.16895	0.09515	0.05555	0.56615	0.09435	0.83315	0.13455	0.25375
0.12395	0.22415	0.14155	0.41755	0.36175	0.08175	0.19395	0.87495	0.06875	0.20895	0.32575	0.22335	0.62335	0.44035	0.11395	0.10895	0.00505	0.02615	0.20555	0.06675	0.07755	0.06575	0.09575	0.09075	0.10595	0.17915	0.13235	0.42375	0.04395	0.25995	0.05275	0.12175	0.02155	0.14235	0.04835	0.22575	0.01835	0.16935	0.46455	0.08955	0.03935	0.26995	0.10055	0.09235	0.05915	0.25255	0.07095	0.62615	0.05575	0.08275
0.17375	0.30315	0.19495	0.43175	0.31635	0.03455	0.13495	0.95935	0.06555	0.26835	0.28915	0.21895	0.68935	0.41895	0.04675	0.03675	0.02615	0.00505	0.15315	0.04535	0.05935	0.03095	0.16115	0.23275	0.06315	0.21095	0.18395	0.33295	0.06695	0.24515	0.01315	0.01495	0.05655	0.01875	0.01155	0.16875	0.01215	0.14655	0.37975	0.11375	0.02075	0.12275	0.13695	0.04755	0.01555	0.44695	0.03075	0.55875	0.02555	0.16815
0.52255	0.50375	0.56795	0.59495	0.28515	0.03395	0.05715	0.92195	0.12135	0.11175	0.04895	0.06395	0.30355	0.08455	0.05435	0.20095	0.20555	0.15315	0.00505	0.05195	0.01435	0.06435	0.07395	0.28195	0.10355	0.35395	0.10575	0.35635	0.19995	0.37115	0.18235	0.19675	0.27715	0.13575	0.14015	0.19215	0.09755	0.27975	0.22175	0.10275	0.08715	0.12935	0.17135	0.14755	0.05615	0.23875	0.11695	0.48115	0.09375	0.13615
0.20475	0.27135	0.32495	0.40295	0.17055	0.03135	0.10495	0.95635	0.06055	0.09595	0.16995	0.15435	0.53215	0.33975	0.05675	0.10515	0.06675	0.04535	0.05195	0.00505	0.01255	0.01475	0.11515	0.22475	0.01295	0.35115	0.10875	0.40575	0.06935	0.14995	0.03755	0.06475	0.07915	0.05895	0.07875	0.09655	0.01535	0.11895	0.22995	0.07935	0.03175	0.16715	0.07975	0.04195	0.03355	0.19515	0.06155	0.65655	0.02715	0.11495
0.33675	0.35755	0.38575	0.44095	0.22615	0.01935	0.06235	0.98995	0.04995	0.08155	0.07195	0.13115	0.45335	0.17755	0.01775	0.15135	0.07755	0.05935	0.01435	0.01255	0.00505	0.01995	0.07115	0.24195	0.03975	0.32915	0.09635	0.33035	0.07595	0.24335	0.06835	0.10655	0.12875	0.07495	0.06635	0.10935	0.02755	0.12815	0.18255	0.06815	0.04015	0.12995	0.07435	0.06215	0.02175	0.16295	0.06595	0.49115	0.03415	0.11335
0.29515	0.35455	0.45435	0.58795	0.32855	0.05415	0.21475	0.96815	0.10375	0.09555	0.21855	0.22795	0.63255	0.29575	0.02215	0.06955	0.06575	0.03095	0.06435	0.01475	0.01995	0.00505	0.14975	0.30395	0.03655	0.34015	0.16055	0.51555	0.14255	0.27675	0.08575	0.08615	0.07335	0.11235	0.06255	0.04615	0.01615	0.18895	0.29275	0.11155	0.01415	0.22975	0.05055	0.07455	0.02455	0.17935	0.02335	0.52215	0.03775	0.12715
0.18835	0.18715	0.18995	0.26655	0.20955	0.09115	0.09475	0.88095	0.13795	0.23455	0.13195	0.06735	0.20115	0.20775	0.16275	0.29915	0.09575	0.16115	0.07395	0.11515	0.07115	0.14975	0.00505	0.03335	0.13055	0.19655	0.01175	0.26195	0.04155	0.28635	0.18295	0.20615	0.17455	0.17315	0.15475	0.40675	0.12455	0.29295	0.51255	0.01075	0.08255	0.38495	0.10335	0.12055	0.08355	0.36315	0.13755	0.48355	0.08115	0.01515
0.12315	0.16395	0.10235	0.23175	0.36155	0.20795	0.20235	0.64915	0.24975	0.35975	0.37295	0.13995	0.28175	0.40255	0.34535	0.31655	0.09075	0.23275	0.28195	0.22475	0.24195	0.30395	0.03335	0.00505	0.31335	0.24615	0.06515	0.33115	0.07835	0.26135	0.26275	0.23795	0.11415	0.26375	0.22715	0.63775	0.17835	0.39415	0.68095	0.05855	0.14475	0.51955	0.15955	0.14875	0.16615	0.40555	0.17075	0.64355	0.14275	0.02515
0.18095	0.21235	0.32995	0.37835	0.12695	0.09155	0.22375	0.97995	0.10195	0.15175	0.23575	0.25735	0.64475	0.50595	0.09915	0.14455	0.10595	0.06315	0.10355	0.01295	0.03975	0.03655	0.13055	0.31335	0.00505	0.35895	0.10855	0.51835	0.05995	0.12375	0.06995	0.07815	0.12735	0.07375	0.15755	0.06035	0.06295	0.15775	0.32675	0.11975	0.05295	0.27235	0.07035	0.04115	0.08475	0.29855	0.09035	0.68275	0.05355	0.10695
0.29995	0.44835	0.19895	0.45795	0.36675	0.26415	0.37655	0.71555	0.15875	0.58575	0.56135	0.32115	0.52415	0.67735	0.43575	0.33555	0.17915	0.21095	0.35395	0.35115	0.32915	0.34015	0.19655	0.24615	0.35895	0.00505	0.13515	0.30555	0.20715	0.44335	0.21935	0.30515	0.16435	0.24495	0.16075	0.52355	0.19835	0.37635	0.68055	0.21075	0.21395	0.34315	0.40175	0.24275	0.14135	0.46615	0.24135	0.48015	0.25935	0.21195
0.15655	0.17855	0.13935	0.20075	0.21115	0.18695	0.19775	0.82055	0.15055	0.25795	0.16915	0.08415	0.35255	0.32715	0.21955	0.23755	0.13235	0.18395	0.10575	0.10875	0.09635	0.16055	0.01175	0.06515	0.10855	0.13515	0.00505	0.34355	0.04595	0.16635	0.19015	0.21015	0.13215	0.15695	0.19255	0.43915	0.13415	0.23255	0.57315	0.01755	0.07695	0.47955	0.11475	0.10915	0.08015	0.37875	0.16215	0.62015	0.08515	0.01575
0.61895	0.74175	0.48755	0.57135	0.60975	0.24855	0.25415	0.91915	0.34155	0.73355	0.49975	0.40855	0.56015	0.64715	0.26075	0.50895	0.42375	0.33295	0.35635	0.40575	0.33035	0.51555	0.26195	0.33115	0.51835	0.30555	0.34355	0.00505	0.21555	0.43555	0.26595	0.35615	0.39595	0.27275	0.19375	0.71375	0.23395	0.37915	0.36075	0.23135	0.33375	0.16135	0.58455	0.33995	0.20015	0.67655	0.40115	0.51215	0.31875	0.38375
0.10455	0.16675	0.10615	0.20355	0.23415	0.12635	0.19855	0.94915	0.09675	0.31355	0.27955	0.15495	0.55435	0.54255	0.11275	0.19755	0.04395	0.06695	0.19995	0.06935	0.07595	0.14255	0.04155	0.07835	0.05995	0.20715	0.04595	0.21555	0.00505	0.11875	0.04715	0.11435	0.07075	0.09015	0.11815	0.33075	0.05475	0.11455	0.35175	0.02535	0.05635	0.28815	0.09795	0.04215	0.05775	0.43875	0.15155	0.64495	0.04515	0.02975
0.24035	0.30755	0.23475	0.22835	0.40515	0.40895	0.50675	0.90235	0.38875	0.34455	0.39695	0.43475	0.70875	0.69875	0.25475	0.19935	0.25995	0.24515	0.37115	0.14995	0.24335	0.27675	0.28635	0.26135	0.12375	0.44335	0.16635	0.43555	0.11875	0.00505	0.24555	0.12795	0.13295	0.21515	0.29715	0.36895	0.20655	0.08555	0.29475	0.20335	0.10975	0.45115	0.15375	0.12955	0.15595	0.45635	0.23975	0.90135	0.09275	0.22295
0.12675	0.23715	0.16375	0.30675	0.18455	0.03055	0.11735	0.97895	0.03995	0.30015	0.30935	0.18375	0.63995	0.51175	0.09495	0.17035	0.05275	0.01315	0.18235	0.03755	0.06835	0.08575	0.18295	0.26275	0.06995	0.21935	0.19015	0.26595	0.04715	0.24555	0.00505	0.02595	0.06655	0.01595	0.02315	0.28755	0.01675	0.09315	0.33775	0.10535	0.06275	0.08995	0.20055	0.07555	0.03115	0.44315	0.08875	0.60675	0.02295	0.19095
0.14195	0.21435	0.17615	0.25275	0.20195	0.06015	0.13075	0.97955	0.14335	0.28655	0.30995	0.25535	0.61175	0.46655	0.11595	0.09095	0.12175	0.01495	0.19675	0.06475	0.10655	0.08615	0.20615	0.23795	0.07815	0.30515	0.21015	0.35615	0.11435	0.12795	0.02595	0.00505	0.07295	0.01135	0.03155	0.27015	0.05115	0.13635	0.42955	0.14115	0.03695	0.16515	0.12855	0.03955	0.02415	0.46155	0.02855	0.63475	0.01335	0.23055
0.13775	0.25595	0.14055	0.36955	0.39715	0.14795	0.32755	0.87395	0.14515	0.30075	0.49375	0.31915	0.71435	0.61495	0.13675	0.13835	0.02155	0.05655	0.27715	0.07915	0.12875	0.07335	0.17455	0.11415	0.12735	0.16435	0.13215	0.39595	0.07075	0.13295	0.06655	0.07295	0.00505	0.09955	0.06615	0.29215	0.03295	0.11835	0.49135	0.12595	0.02055	0.34835	0.10795	0.06195	0.04735	0.17295	0.05015	0.65295	0.02735	0.09735
0.21455	0.32015	0.17255	0.29095	0.21535	0.04315	0.07575	0.98175	0.10835	0.41035	0.30595	0.17395	0.61675	0.44855	0.10715	0.13955	0.14235	0.01875	0.13575	0.05895	0.07495	0.11235	0.17315	0.26375	0.07375	0.24495	0.15695	0.27275	0.09015	0.21515	0.01595	0.01135	0.09955	0.00505	0.04555	0.34235	0.06415	0.13475	0.44915	0.14075	0.06455	0.12655	0.23855	0.03495	0.03555	0.47735	0.08055	0.59135	0.02575	0.20935
0.23035	0.37615	0.21355	0.39795	0.35595	0.03275	0.11115	0.94395	0.05235	0.25695	0.21655	0.21315	0.54875	0.30815	0.05075	0.11355	0.04835	0.01155	0.14015	0.07875	0.06635	0.06255	0.15475	0.22715	0.15755	0.16075	0.19255	0.19375	0.11815	0.29715	0.02315	0.03155	0.06615	0.04555	0.00505	0.26215	0.01055	0.12225	0.34435	0.12435	0.04475	0.08375	0.19795	0.13435	0.01375	0.36775	0.04695	0.38955	0.02475	0.23375
0.54595	0.52975	0.72875	0.75675	0.38695	0.22055	0.47575	0.96755	0.18035	0.14715	0.34815	0.60655	0.81255	0.54615	0.11675	0.19955	0.22575	0.16875	0.19215	0.09655	0.10935	0.04615	0.40675	0.63775	0.06035	0.52355	0.43915	0.71375	0.33075	0.36895	0.28755	0.27015	0.29215	0.34235	0.26215	0.00505	0.15215	0.37355	0.25955	0.41455	0.15735	0.35875	0.11295	0.21675	0.20175	0.20995	0.14395	0.58235	0.23775	0.34915
0.17735	0.30875	0.23995	0.42675	0.29595	0.02995	0.14495	0.91375	0.03215	0.14555	0.20875	0.18555	0.60015	0.35495	0.02835	0.07475	0.01835	0.01215	0.09755	0.01535	0.02755	0.01615	0.12455	0.17835	0.06295	0.19835	0.13415	0.23395	0.05475	0.20655	0.01675	0.05115	0.03295	0.06415	0.01055	0.15215	0.00505	0.11315	0.25975	0.08135	0.01715	0.10775	0.10255	0.07675	0.01235	0.25635	0.03195	0.51115	0.02095	0.12195
0.31775	0.43415	0.19975	0.28115	0.50695	0.23835	0.37395	0.99295	0.24455	0.38935	0.31595	0.29195	0.65055	0.52455	0.11215	0.26815	0.16935	0.14655	0.27975	0.11895	0.12815	0.18895	0.29295	0.39415	0.15775	0.37635	0.23255	0.37915	0.11455	0.08555	0.09315	0.13635	0.11835	0.13475	0.12225	0.37355	0.11315	0.00505	0.13595	0.18675	0.10035	0.19475	0.31415	0.20735	0.11055	0.40055	0.33135	0.73975	0.05215	0.35055
0.79335	0.81515	0.79655	0.77695	0.70475	0.31155	0.46815	0.98535	0.41155	0.35375	0.29695	0.43395	0.65715	0.50775	0.09995	0.41495	0.46455	0.37975	0.22175	0.22995	0.18255	0.29275	0.51255	0.68095	0.32675	0.68055	0.57315	0.36075	0.35175	0.29475	0.33775	0.42955	0.49135	0.44915	0.34435	0.25955	0.25975	0.13595	0.00505	0.39015	0.27435	0.10955	0.45275	0.42455	0.24535	0.45895	0.49995	0.71615	0.28095	0.54395
0.16595	0.22315	0.18075	0.30195	0.25895	0.07775	0.12615	0.92655	0.17175	0.22815	0.17895	0.06895	0.24675	0.30475	0.11915	0.24595	0.08955	0.11375	0.10275	0.07935	0.06815	0.11155	0.01075	0.05855	0.11975	0.21075	0.01755	0.23135	0.02535	0.20335	0.10535	0.14115	0.12595	0.14075	0.12435	0.41455	0.08135	0.18675	0.39015	0.00505	0.03855	0.32055	0.09835	0.07615	0.04095	0.37235	0.11655	0.51315	0.03515	0.02235
0.21595	0.30435	0.24655	0.44715	0.37415	0.07155	0.20435	0.93735	0.13815	0.19555	0.24115	0.17635	0.60355	0.36935	0.02375	0.04975	0.03935	0.02075	0.08715	0.03175	0.04015	0.01415	0.08255	0.14475	0.05295	0.21395	0.07695	0.33375	0.05635	0.10975	0.06275	0.03695	0.02055	0.06455	0.04475	0.15735	0.01715	0.10035	0.27435	0.03855	0.00505	0.20835	0.04915	0.03615	0.01015	0.25315	0.01815	0.62375	0.01095	0.06095
0.58775	0.69375	0.55995	0.66915	0.45415	0.05175	0.12755	0.95515	0.14935	0.40535	0.29875	0.25575	0.53115	0.41795	0.11135	0.26575	0.26995	0.12275	0.12935	0.16715	0.12995	0.22975	0.38495	0.51955	0.27235	0.34315	0.47955	0.16135	0.28815	0.45115	0.08995	0.16515	0.34835	0.12655	0.08375	0.35875	0.10775	0.19475	0.10955	0.32055	0.20835	0.00505	0.49455	0.25455	0.10175	0.51455	0.23655	0.54555	0.17995	0.48095
0.14215	0.10435	0.33535	0.31135	0.18015	0.17355	0.30535	0.93175	0.14375	0.05495	0.18415	0.33495	0.56235	0.38475	0.13735	0.16895	0.10055	0.13695	0.17135	0.07975	0.07435	0.05055	0.10335	0.15955	0.07035	0.40175	0.11475	0.58455	0.09795	0.15375	0.20055	0.12855	0.10795	0.23855	0.19795	0.11295	0.10255	0.31415	0.45275	0.09835	0.04915	0.49455	0.00505	0.08695	0.07415	0.21815	0.02935	0.64615	0.07255	0.05455
0.20915	0.30455	0.23515	0.40695	0.24015	0.07175	0.15115	0.97595	0.18875	0.27595	0.41175	0.21575	0.58295	0.57535	0.11075	0.09515	0.09235	0.04755	0.14755	0.04195	0.06215	0.07455	0.12055	0.14875	0.04115	0.24275	0.10915	0.33995	0.04215	0.12955	0.07555	0.03955	0.06195	0.03495	0.13435	0.21675	0.07675	0.20735	0.42455	0.07615	0.03615	0.25455	0.08695	0.00505	0.03635	0.28495	0.04935	0.60435	0.04415	0.07855
0.21995	0.31175	0.24235	0.37455	0.26715	0.02955	0.10155	0.95575	0.06535	0.16495	0.15835	0.12225	0.50035	0.29155	0.02795	0.05555	0.05915	0.01555	0.05615	0.03355	0.02175	0.02455	0.08355	0.16615	0.08475	0.14135	0.08015	0.20015	0.05775	0.15595	0.03115	0.02415	0.04735	0.03555	0.01375	0.20175	0.01235	0.11055	0.24535	0.04095	0.01015	0.10175	0.07415	0.03635	0.00505	0.30095	0.01695	0.51415	0.01115	0.10075
0.58515	0.61335	0.64435	0.73115	0.51575	0.24775	0.44295	0.85795	0.33595	0.16955	0.48735	0.57395	0.53175	0.53995	0.27755	0.56615	0.25255	0.44695	0.23875	0.19515	0.16295	0.17935	0.36315	0.40555	0.29855	0.46615	0.37875	0.67655	0.43875	0.45635	0.44315	0.46155	0.17295	0.47735	0.36775	0.20995	0.25635	0.40055	0.45895	0.37235	0.25315	0.51455	0.21815	0.28495	0.30095	0.00505	0.20535	0.39455	0.25655	0.29315
0.18615	0.23595	0.33175	0.45975	0.21715	0.04235	0.14915	0.90155	0.09615	0.12895	0.26335	0.30335	0.57275	0.37015	0.08735	0.09435	0.07095	0.03075	0.11695	0.06155	0.06595	0.02335	0.13755	0.17075	0.09035	0.24135	0.16215	0.40115	0.15155	0.23975	0.08875	0.02855	0.05015	0.08055	0.04695	0.14395	0.03195	0.33135	0.49995	0.11655	0.01815	0.23655	0.02935	0.04935	0.01695	0.20535	0.00505	0.48575	0.03235	0.10635
0.78375	0.82355	0.75315	0.81815	0.69775	0.38075	0.51475	0.88055	0.53755	0.57775	0.59475	0.66255	0.37495	0.53675	0.44735	0.83315	0.62615	0.55875	0.48115	0.65655	0.49115	0.52215	0.48355	0.64355	0.68275	0.48015	0.62015	0.51215	0.64495	0.90135	0.60675	0.63475	0.65295	0.59135	0.38955	0.58235	0.51115	0.73975	0.71615	0.51315	0.62375	0.54555	0.64615	0.60435	0.51415	0.39455	0.48575	0.00505	0.55275	0.58035
0.14615	0.20295	0.16835	0.24895	0.23195	0.04275	0.12335	0.97015	0.10315	0.16235	0.17095	0.13355	0.48375	0.32155	0.04255	0.13455	0.05575	0.02555	0.09375	0.02715	0.03415	0.03775	0.08115	0.14275	0.05355	0.25935	0.08515	0.31875	0.04515	0.09275	0.02295	0.01335	0.02735	0.02575	0.02475	0.23775	0.02095	0.05215	0.28095	0.03515	0.01095	0.17995	0.07255	0.04415	0.01115	0.25655	0.03235	0.55275	0.00505	0.09715
0.14735	0.16655	0.20275	0.34195	0.25715	0.15935	0.24695	0.75035	0.16035	0.22015	0.27395	0.12835	0.40615	0.41395	0.17515	0.25375	0.08275	0.16815	0.13615	0.11495	0.11335	0.12715	0.01515	0.02515	0.10695	0.21195	0.01575	0.38375	0.02975	0.22295	0.19095	0.23055	0.09735	0.20935	0.23375	0.34915	0.12195	0.35055	0.54395	0.02235	0.06095	0.48095	0.05455	0.07855	0.10075	0.29315	0.10635	0.58035	0.09715	0.00505
0.37695	0.31095	0.54955	0.43535	0.12155	0.12095	0.15075	0.99395	0.11955	0.24075	0.18795	0.38175	0.28775	0.27195	0.37535	0.66395	0.39875	0.31395	0.24795	0.31535	0.18475	0.31555	0.28615	0.57195	0.35815	0.46395	0.46315	0.54155	0.41975	0.77895	0.23155	0.35295	0.58855	0.35215	0.23335	0.38435	0.29395	0.54535	0.56635	0.33095	0.46595	0.26935	0.32875	0.48395	0.28415	0.50975	0.28335	0.29895	0.33755	0.48055
0.18115	0.11635	0.38775	0.31255	0.07515	0.26535	0.30255	0.97695	0.20695	0.29955	0.40715	0.42255	0.50995	0.49355	0.58475	0.48435	0.35795	0.27795	0.45655	0.40635	0.36535	0.37275	0.39655	0.51715	0.32195	0.39575	0.46175	0.83955	0.43095	0.67475	0.28435	0.23615	0.48495	0.31455	0.34855	0.41555	0.41675	0.63215	0.83475	0.46235	0.46675	0.52955	0.24735	0.35775	0.33735	0.63755	0.24175	0.59915	0.34955	0.46895
0.88655	0.82735	0.95815	0.93895	0.75275	0.77035	0.80335	0.68075	0.62095	0.52995	0.63295	0.82775	0.63275	0.56915	0.83115	0.84595	0.78015	0.83755	0.73475	0.87615	0.77355	0.77275	0.80415	0.88215	0.87115	0.71575	0.89015	0.94815	0.92155	0.99715	0.92135	0.95755	0.95695	0.97095	0.76495	0.58755	0.78795	0.98475	0.86755	0.92235	0.94695	0.79615	0.77115	0.94795	0.85315	0.73535	0.80655	0.36875	0.95275	0.85535
0.45715	0.41215	0.49615	0.32695	0.44195	0.70135	0.62315	0.87355	0.49835	0.46335	0.41415	0.78255	0.64855	0.60575	0.78775	0.79915	0.65375	0.65595	0.76435	0.68775	0.62755	0.75655	0.61455	0.70855	0.61935	0.74655	0.61515	0.85775	0.61295	0.74155	0.67235	0.66355	0.80295	0.69955	0.62115	0.66735	0.66895	0.76535	0.92595	0.69215	0.83675	0.86715	0.56195	0.73435	0.72735	0.77395	0.69275	0.50355	0.68635	0.71735
0.73935	0.73575	0.64275	0.53035	0.71995	0.82455	0.66135	0.94255	0.68515	0.88535	0.72395	0.95175	0.76915	0.77455	0.90075	0.92395	0.80255	0.82555	0.92575	0.84335	0.78415	0.91875	0.74335	0.79055	0.87035	0.84175	0.81135	0.67155	0.77195	0.91635	0.84375	0.85175	0.91975	0.83175	0.75155	0.86115	0.81955	0.88295	0.96995	0.84055	0.95735	0.91695	0.83735	0.87195	0.88555	0.88895	0.87775	0.64195	0.89935	0.90495
0.94935	0.94835	0.94235	0.98915	0.76015	0.80795	0.85675	0.61595	0.68175	0.91715	0.93515	0.86455	0.81975	0.93235	0.93355	0.82615	0.83995	0.82815	0.79715	0.89695	0.87515	0.84435	0.87715	0.95415	0.83535	0.38795	0.86975	0.92895	0.92335	0.98955	0.87675	0.94015	0.91595	0.88675	0.85635	0.63055	0.88855	0.96835	0.88775	0.93575	0.90255	0.73695	0.92255	0.86675	0.85555	0.80635	0.85895	0.67055	0.96455	0.87275
0.57715	0.46975	0.73075	0.66555	0.32655	0.29035	0.31075	0.88935	0.34215	0.25055	0.29755	0.24475	0.23935	0.30895	0.51795	0.72495	0.48935	0.55235	0.30235	0.46735	0.35515	0.52095	0.36655	0.51675	0.47075	0.67615	0.56515	0.76255	0.46775	0.85115	0.50195	0.65875	0.74895	0.61115	0.56815	0.51035	0.51875	0.71195	0.55135	0.47755	0.66795	0.44435	0.50155	0.56355	0.55715	0.58695	0.59195	0.44395	0.56575	0.44275
0.72775	0.65635	0.77075	0.71895	0.52875	0.29015	0.28995	0.89795	0.34755	0.16795	0.09815	0.46095	0.33615	0.08775	0.29615	0.59035	0.50635	0.47395	0.16735	0.34975	0.18815	0.27375	0.31035	0.63675	0.41235	0.69595	0.44475	0.75835	0.60055	0.77415	0.59515	0.58075	0.70235	0.57035	0.40395	0.25195	0.41695	0.63975	0.53295	0.40335	0.48155	0.55595	0.35915	0.58815	0.42795	0.36035	0.40075	0.22675	0.45355	0.49535
0.55535	0.50335	0.59715	0.48295	0.50935	0.39975	0.28595	0.99115	0.40275	0.30115	0.19415	0.59655	0.54075	0.31815	0.42275	0.55735	0.45295	0.46055	0.45235	0.50435	0.29115	0.49495	0.32935	0.47515	0.57675	0.69835	0.46035	0.48595	0.43735	0.64155	0.54795	0.48275	0.62195	0.56375	0.39175	0.56455	0.44375	0.68475	0.68535	0.36735	0.52015	0.64535	0.25835	0.47935	0.37035	0.59315	0.35195	0.48475	0.45075	0.50555
0.83695	0.91415	0.77155	0.92515	0.97215	0.62975	0.74535	0.81415	0.69315	0.61215	0.70935	0.88115	0.78475	0.62655	0.50055	0.67935	0.55775	0.59435	0.72215	0.81595	0.63795	0.61015	0.73655	0.69415	0.89995	0.64055	0.80355	0.61575	0.77435	0.89975	0.74515	0.73555	0.61315	0.79355	0.46435	0.70535	0.55295	0.79675	0.76655	0.70175	0.62935	0.65915	0.63235	0.73955	0.55935	0.51075	0.49735	0.22895	0.69455	0.72115
0.41315	0.39555	0.40975	0.35995	0.49255	0.47015	0.35675	0.85715	0.32795	0.54055	0.30695	0.63555	0.52615	0.34495	0.62455	0.69635	0.47655	0.48315	0.61855	0.68495	0.52815	0.64655	0.39495	0.47335	0.75075	0.54655	0.52535	0.49315	0.56655	0.82755	0.52755	0.53015	0.66095	0.59355	0.33315	0.78555	0.48415	0.75975	0.89815	0.48615	0.63175	0.64775	0.49075	0.73495	0.47975	0.79315	0.43675	0.46935	0.54735	0.59635
0.76235	0.83335	0.71115	0.86895	0.74475	0.26635	0.35855	0.86075	0.49775	0.50255	0.52375	0.60535	0.67695	0.54815	0.21875	0.42815	0.43755	0.30155	0.31495	0.44615	0.28935	0.34615	0.39395	0.49395	0.45155	0.56315	0.49095	0.41535	0.42595	0.68575	0.48775	0.43855	0.50535	0.36335	0.36435	0.39995	0.36815	0.72335	0.61775	0.38855	0.36995	0.45535	0.41595	0.23075	0.33275	0.42995	0.25135	0.17715	0.43795	0.34875
0.62675	0.58495	0.63875	0.67855	0.76575	0.66195	0.68835	0.90635	0.59775	0.75115	0.70615	0.88615	0.79955	0.71355	0.62295	0.82575	0.53955	0.62555	0.80815	0.84455	0.68395	0.74315	0.56115	0.53795	0.79735	0.77375	0.76775	0.61715	0.57695	0.91175	0.72095	0.74695	0.72055	0.77255	0.63435	0.71215	0.67955	0.88955	0.89355	0.68255	0.73055	0.79175	0.52715	0.72655	0.72035	0.76875	0.58375	0.46295	0.75295	0.57635
0.87335	0.88915	0.68915	0.73415	0.96735	0.70155	0.58655	0.98795	0.84215	0.83875	0.66155	0.78115	0.80535	0.56075	0.61695	0.66515	0.72295	0.62055	0.79755	0.89455	0.74135	0.84755	0.80015	0.74055	0.93595	0.88395	0.89755	0.63415	0.78315	0.81175	0.74815	0.58195	0.77975	0.62795	0.53915	0.92475	0.75755	0.69755	0.77615	0.81895	0.76755	0.64215	0.82695	0.74095	0.67295	0.90095	0.71175	0.62035	0.67315	0.91555
0.53695	0.55375	0.58315	0.65695	0.73595	0.69535	0.75495	0.75695	0.52735	0.63915	0.69015	0.84415	0.79475	0.81195	0.66995	0.72075	0.48215	0.60835	0.83035	0.83155	0.70055	0.75255	0.60255	0.51135	0.81155	0.56155	0.69935	0.57895	0.50855	0.78515	0.67095	0.73835	0.65015	0.82515	0.61415	0.72715	0.62075	0.84635	0.79895	0.60695	0.67875	0.72695	0.44895	0.69155	0.60815	0.76895	0.54835	0.60515	0.72575	0.52175
0.42195	0.40775	0.44815	0.45015	0.57755	0.43055	0.37935	0.94415	0.47095	0.44495	0.44255	0.62955	0.70695	0.52335	0.38395	0.44015	0.36615	0.32775	0.56595	0.48555	0.37735	0.44795	0.34395	0.30295	0.49295	0.72475	0.46475	0.54475	0.30415	0.55115	0.48835	0.34135	0.46195	0.42135	0.39635	0.54015	0.41335	0.69975	0.79535	0.37555	0.42975	0.73255	0.21155	0.28215	0.38255	0.63155	0.26115	0.49195	0.37955	0.34715
0.83235	0.92275	0.70955	0.90695	0.94615	0.70255	0.73775	0.26475	0.75815	0.82795	0.82135	0.83635	0.78695	0.76275	0.76135	0.83455	0.68155	0.77335	0.71935	0.74495	0.78875	0.80035	0.78335	0.64835	0.82415	0.80475	0.79135	0.76195	0.84155	0.79395	0.77515	0.82015	0.68355	0.76375	0.76335	0.85215	0.72915	0.78195	0.79115	0.78675	0.71495	0.68615	0.87475	0.84395	0.82855	0.57975	0.73915	0.82095	0.76815	0.69655
0.56715	0.66955	0.55215	0.70375	0.68735	0.27175	0.33335	0.95395	0.35335	0.48235	0.49815	0.70095	0.74635	0.51195	0.26695	0.34175	0.27355	0.18155	0.52035	0.39235	0.31735	0.32255	0.47295	0.52235	0.46875	0.63815	0.63535	0.47455	0.42095	0.70915	0.37435	0.34475	0.49055	0.39835	0.19115	0.35035	0.23895	0.61975	0.64935	0.48135	0.43375	0.44975	0.41435	0.37215	0.35415	0.59155	0.28295	0.31835	0.43775	0.56935
0.55455	0.46495	0.69035	0.59835	0.17415	0.15295	0.13335	0.96035	0.34775	0.22275	0.17795	0.22695	0.13255	0.16855	0.45255	0.66495	0.55475	0.46535	0.13375	0.30775	0.21775	0.36755	0.22655	0.54275	0.29375	0.63375	0.37775	0.70755	0.51655	0.77835	0.45515	0.46355	0.73175	0.38555	0.46835	0.44055	0.47315	0.69255	0.65275	0.32355	0.53355	0.43695	0.43315	0.42295	0.43595	0.50815	0.40235	0.30955	0.42115	0.41355
0.92115	0.95895	0.90455	0.98295	0.98255	0.96015	0.98275	0.12775	0.96135	0.87595	0.99235	0.97035	0.73195	0.93615	0.99255	0.97795	0.91775	0.99455	0.95595	0.96095	0.98675	0.96575	0.96515	0.79075	0.98855	0.88755	0.96175	0.98495	0.99355	0.97335	0.99635	0.99855	0.91935	0.99835	0.99195	0.94655	0.96315	0.99175	0.96235	0.98015	0.97575	0.95075	0.96155	0.98055	0.99475	0.64955	0.95195	0.83715	0.99555	0.86015
0.20815	0.28135	0.24215	0.40315	0.22935	0.02395	0.10735	0.95215	0.09695	0.17555	0.21035	0.13175	0.41875	0.32135	0.03475	0.14575	0.05595	0.03255	0.04655	0.02655	0.01975	0.01735	0.02875	0.11555	0.03815	0.17215	0.04035	0.26295	0.04295	0.19635	0.05335	0.04815	0.04335	0.03835	0.03895	0.17695	0.02195	0.16415	0.37895	0.01795	0.01195	0.21295	0.06715	0.02035	0.01355	0.18135	0.01915	0.35315	0.01275	0.03375
0.43655	0.55155	0.44175	0.63615	0.41635	0.06795	0.21335	0.97275	0.15095	0.28535	0.33435	0.25115	0.62255	0.41615	0.03595	0.13715	0.12975	0.05815	0.06855	0.02495	0.03035	0.01395	0.16255	0.38095	0.05095	0.23495	0.14355	0.37335	0.15355	0.29815	0.09455	0.13035	0.10395	0.07715	0.08195	0.10475	0.03875	0.14635	0.28255	0.11755	0.02915	0.18575	0.19175	0.07535	0.04575	0.19355	0.09195	0.45695	0.07015	0.16975
0.51995	0.54375	0.48915	0.63335	0.83195	0.49755	0.53415	0.86535	0.47415	0.47815	0.40835	0.50415	0.59175	0.28795	0.39095	0.54975	0.25775	0.42835	0.58675	0.63895	0.48335	0.45055	0.38535	0.36015	0.78175	0.57595	0.53495	0.60035	0.50655	0.77675	0.52675	0.58215	0.41995	0.68995	0.27895	0.72555	0.36795	0.54895	0.69115	0.37075	0.40435	0.65675	0.43135	0.70895	0.38515	0.61355	0.43075	0.52575	0.41715	0.49155
0.82875	0.78815	0.69495	0.78995	0.96655	0.70555	0.62695	0.92435	0.86155	0.65995	0.55395	0.55855	0.68655	0.36195	0.51615	0.47055	0.60555	0.62515	0.60495	0.81075	0.61875	0.65535	0.54915	0.49555	0.84475	0.80495	0.64115	0.78855	0.68135	0.72615	0.83775	0.65075	0.66935	0.70355	0.65115	0.81555	0.73895	0.74075	0.77575	0.59115	0.54095	0.80615	0.54515	0.59075	0.56255	0.76395	0.58555	0.71415	0.61075	0.59695
0.69555	0.61655	0.59555	0.49575	0.83015	0.88635	0.76095	0.85955	0.85655	0.75375	0.65155	0.58595	0.77935	0.69695	0.76675	0.59055	0.74375	0.75615	0.80775	0.82595	0.78635	0.86395	0.65455	0.51375	0.78035	0.85015	0.63695	0.80115	0.56495	0.50875	0.84035	0.68315	0.75055	0.72635	0.79635	0.89535	0.82535	0.71335	0.82235	0.71635	0.76415	0.92055	0.65735	0.61815	0.73295	0.94775	0.81795	0.91815	0.69075	0.65935
0.54715	0.39755	0.65395	0.53595	0.44575	0.64975	0.49335	0.88515	0.56755	0.39815	0.37515	0.45615	0.39615	0.40915	0.84315	0.78615	0.60175	0.74255	0.65895	0.71955	0.62395	0.76475	0.49795	0.57835	0.73215	0.73875	0.59455	0.95015	0.63035	0.87015	0.74035	0.77555	0.83915	0.81875	0.75235	0.77235	0.76935	0.86175	0.89175	0.57575	0.82155	0.87935	0.53855	0.74195	0.71835	0.78495	0.73855	0.73275	0.71075	0.62735
0.97295	0.96535	0.96375	0.99735	0.89115	0.56955	0.65615	0.98215	0.63515	0.57495	0.65255	0.73995	0.89055	0.59875	0.43995	0.43035	0.57355	0.55955	0.45475	0.64095	0.43815	0.42355	0.72835	0.88235	0.66475	0.59275	0.75995	0.84855	0.77475	0.87135	0.74555	0.74435	0.67915	0.71595	0.62475	0.30615	0.62775	0.76075	0.55015	0.74455	0.54295	0.57095	0.58055	0.57295	0.51495	0.46515	0.53515	0.64755	0.71235	0.73675
0.66435	0.68295	0.65835	0.71775	0.70035	0.28835	0.32735	0.89555	0.41295	0.43015	0.32315	0.27915	0.38755	0.29735	0.25175	0.52555	0.38415	0.46575	0.25515	0.49695	0.28475	0.40135	0.25015	0.30855	0.68595	0.42635	0.37475	0.19315	0.40095	0.65195	0.46275	0.54675	0.43515	0.56475	0.31315	0.70455	0.31855	0.52115	0.37195	0.20635	0.28955	0.30635	0.38975	0.50315	0.19615	0.49675	0.33935	0.54135	0.36235	0.31695
0.55655	0.57055	0.55035	0.62435	0.69575	0.32335	0.34575	0.85595	0.43975	0.37375	0.36055	0.41775	0.50475	0.31515	0.29835	0.46135	0.33015	0.40495	0.36515	0.54115	0.34375	0.40875	0.31975	0.23635	0.70735	0.48455	0.43435	0.33155	0.44755	0.59795	0.47435	0.41115	0.32075	0.51395	0.26015	0.71055	0.32455	0.57995	0.58155	0.29335	0.27415	0.44155	0.28155	0.45375	0.19595	0.44675	0.19575	0.53255	0.30135	0.34075
0.78735	0.81615	0.78935	0.83815	0.90115	0.97395	0.99135	0.03575	0.85295	0.85275	0.94295	0.93495	0.79015	0.94335	0.97495	0.97455	0.89435	0.97975	0.93775	0.92615	0.97655	0.94755	0.86915	0.70075	0.91795	0.79775	0.80095	0.94175	0.90295	0.86775	0.97355	0.99075	0.85355	0.98555	0.97055	0.90355	0.90755	0.97135	0.96915	0.91515	0.94155	0.98355	0.88815	0.96855	0.97915	0.73235	0.92535	0.77135	0.96335	0.68795
0.67435	0.68195	0.67075	0.70515	0.74615	0.41955	0.51235	0.89735	0.38995	0.41475	0.31295	0.54775	0.66975	0.40995	0.22035	0.46695	0.39135	0.42775	0.35695	0.53535	0.32035	0.36835	0.36595	0.46415	0.65335	0.43935	0.42535	0.26855	0.44655	0.54695	0.49655	0.50835	0.39295	0.58975	0.28235	0.55575	0.30795	0.50175	0.38835	0.31755	0.24915	0.40375	0.28895	0.55175	0.19155	0.49275	0.26235	0.56895	0.35535	0.39315
0.78955	0.85975	0.75355	0.81015	0.85875	0.88875	0.86855	0.05515	0.80995	0.87155	0.90435	0.77495	0.60315	0.81055	0.98095	0.92295	0.92835	0.94055	0.88375	0.91255	0.96595	0.94995	0.88715	0.70195	0.96955	0.70795	0.82935	0.83935	0.94855	0.96115	0.92775	0.95235	0.90395	0.91435	0.87755	0.98415	0.86035	0.98195	0.98575	0.91395	0.96195	0.86355	0.97115	0.95375	0.93215	0.86335	0.90575	0.66215	0.95855	0.80155
0.21215	0.15855	0.35135	0.39035	0.25035	0.13655	0.17015	0.81115	0.18595	0.08435	0.11775	0.08675	0.26395	0.15995	0.16015	0.22115	0.11035	0.19875	0.07635	0.09895	0.08035	0.09535	0.01955	0.05255	0.13555	0.41515	0.05695	0.54995	0.10415	0.27815	0.26955	0.23435	0.18855	0.29235	0.25675	0.27835	0.15015	0.38295	0.45315	0.03435	0.07315	0.47375	0.02815	0.13975	0.11095	0.28875	0.10115	0.64815	0.09935	0.01635
0.83375	0.89375	0.83295	0.87215	0.95675	0.86655	0.93375	0.12495	0.87455	0.73455	0.81635	0.77595	0.54035	0.73815	0.85195	0.91675	0.88595	0.93875	0.81495	0.87415	0.93015	0.87655	0.84995	0.67335	0.95495	0.82395	0.83395	0.77915	0.92075	0.82655	0.92415	0.93835	0.83895	0.95975	0.83795	0.94495	0.79215	0.85455	0.74975	0.81775	0.84815	0.78235	0.89575	0.96395	0.86575	0.73515	0.85915	0.67775	0.86235	0.75015
0.53335	0.46555	0.57735	0.59335	0.26735	0.15975	0.13535	0.97515	0.21375	0.34635	0.19075	0.19455	0.45955	0.15415	0.32435	0.34255	0.31795	0.27555	0.09335	0.20315	0.15335	0.22915	0.21055	0.49515	0.19135	0.50275	0.30835	0.67675	0.43715	0.66175	0.34995	0.36115	0.52475	0.24255	0.29935	0.31115	0.30915	0.48855	0.60615	0.40415	0.35555	0.33475	0.43615	0.38355	0.32615	0.53975	0.35155	0.66535	0.34595	0.41835
0.76175	0.80695	0.77055	0.87695	0.83095	0.81295	0.85835	0.05155	0.66695	0.73795	0.86695	0.85055	0.76795	0.80315	0.89955	0.87255	0.75135	0.85755	0.80235	0.79255	0.87175	0.81375	0.83835	0.65755	0.84575	0.74015	0.80855	0.93535	0.88975	0.93135	0.87235	0.92715	0.75775	0.88695	0.84195	0.77795	0.76595	0.96075	0.95795	0.90935	0.87435	0.86555	0.84615	0.89655	0.90875	0.58275	0.77995	0.67455	0.89855	0.67795
0.55055	0.49235	0.61035	0.56555	0.27995	0.10135	0.08795	0.86255	0.19235	0.15395	0.05955	0.07735	0.14775	0.06335	0.27455	0.48995	0.35475	0.35935	0.04435	0.18315	0.13395	0.28975	0.19695	0.41815	0.28575	0.53735	0.32295	0.57235	0.41655	0.57935	0.30175	0.38235	0.54455	0.32955	0.27635	0.42735	0.27215	0.36275	0.28315	0.26915	0.35235	0.15555	0.43455	0.46795	0.26315	0.43115	0.38015	0.58535	0.24395	0.38155
0.46635	0.40455	0.60215	0.60595	0.24935	0.05975	0.08215	0.88275	0.24055	0.12255	0.12015	0.09875	0.20415	0.08835	0.16155	0.27295	0.31235	0.21615	0.02015	0.15635	0.09135	0.13275	0.11015	0.24575	0.18655	0.50395	0.20675	0.52155	0.32535	0.53935	0.31195	0.22255	0.42875	0.20855	0.24295	0.30375	0.21175	0.55695	0.48195	0.16315	0.17815	0.24355	0.17155	0.17775	0.14415	0.38595	0.11195	0.42415	0.18355	0.15235
0.57335	0.42575	0.72895	0.53435	0.23815	0.15895	0.14695	0.89395	0.29075	0.08915	0.04375	0.17575	0.21795	0.08095	0.22435	0.44555	0.49415	0.42215	0.04075	0.19815	0.13875	0.24315	0.19335	0.38815	0.25355	0.69095	0.30655	0.53155	0.43895	0.42035	0.43955	0.31575	0.55255	0.36495	0.36395	0.33655	0.31955	0.50135	0.29455	0.26895	0.28455	0.28055	0.19715	0.37995	0.22555	0.41055	0.21975	0.61995	0.22455	0.29795
0.53375	0.48035	0.66875	0.65555	0.27575	0.14955	0.17595	0.95715	0.29135	0.27855	0.29055	0.20495	0.27315	0.30735	0.39255	0.55975	0.42555	0.34695	0.22075	0.42515	0.28675	0.43255	0.32215	0.47995	0.40955	0.52395	0.51695	0.58955	0.40595	0.78575	0.33895	0.41375	0.64315	0.37855	0.35835	0.50115	0.39775	0.67115	0.55355	0.39215	0.52595	0.24755	0.45175	0.38055	0.35275	0.62415	0.38135	0.33715	0.41135	0.42335
0.72435	0.76515	0.79575	0.93195	0.72375	0.39275	0.57795	0.87815	0.42435	0.44355	0.68695	0.79695	0.68675	0.61915	0.49215	0.68035	0.36695	0.47555	0.59935	0.63015	0.48635	0.45875	0.63855	0.67175	0.67535	0.57075	0.80375	0.75955	0.67755	0.95915	0.59395	0.69395	0.59015	0.72355	0.42615	0.37155	0.45495	0.82035	0.74235	0.69915	0.64675	0.54175	0.53715	0.63075	0.57815	0.34035	0.43495	0.16695	0.67555	0.64795
0.84935	0.85415	0.90315	0.91335	0.63115	0.33875	0.43235	0.85475	0.54755	0.34415	0.45595	0.63355	0.34555	0.38675	0.49935	0.74355	0.67255	0.58895	0.37135	0.58015	0.45775	0.52055	0.60095	0.76115	0.60955	0.70595	0.74955	0.71155	0.76635	0.92215	0.67195	0.66775	0.81935	0.65975	0.49635	0.44535	0.54355	0.82915	0.63655	0.66235	0.72175	0.44775	0.66335	0.64235	0.60115	0.45755	0.52795	0.07135	0.66275	0.70435
0.25915	0.28735	0.24415	0.32595	0.25815	0.13095	0.19055	0.98335	0.20035	0.36715	0.24875	0.17475	0.57615	0.41275	0.08895	0.17195	0.17875	0.09855	0.08635	0.07355	0.06175	0.07995	0.05835	0.20575	0.04775	0.26555	0.03535	0.32635	0.06755	0.14095	0.12475	0.08335	0.12035	0.04455	0.16475	0.27515	0.12535	0.15715	0.42055	0.05035	0.02275	0.32475	0.10995	0.04495	0.04875	0.40155	0.09395	0.66315	0.04135	0.06375
0.34275	0.37595	0.47895	0.45915	0.22495	0.11575	0.21755	0.99655	0.07235	0.14815	0.14675	0.30275	0.70335	0.34115	0.07215	0.11715	0.18335	0.07275	0.10295	0.02675	0.02895	0.02355	0.24095	0.52835	0.05135	0.36415	0.19535	0.45215	0.17955	0.26795	0.08855	0.11615	0.20595	0.11995	0.08815	0.07655	0.04355	0.16335	0.25395	0.18975	0.08235	0.20455	0.12355	0.15675	0.04635	0.38215	0.10675	0.64595	0.09215	0.30215
0.72815	0.67715	0.81675	0.89675	0.77715	0.59595	0.71855	0.83555	0.53775	0.25755	0.48175	0.61635	0.80515	0.43835	0.40035	0.32275	0.37795	0.47595	0.46015	0.45815	0.40935	0.27655	0.59735	0.69055	0.42655	0.74875	0.64515	0.98975	0.62135	0.71815	0.70115	0.68875	0.60135	0.74595	0.60775	0.14595	0.50215	0.66015	0.56675	0.66075	0.48255	0.73635	0.35075	0.57155	0.56995	0.47035	0.52275	0.70975	0.61055	0.53615
0.74575	0.81715	0.57015	0.79595	0.75575	0.46075	0.43275	0.71095	0.53235	0.67895	0.53075	0.24815	0.44235	0.33515	0.56875	0.45555	0.53635	0.52435	0.31675	0.56395	0.45735	0.50755	0.44875	0.57655	0.66855	0.26155	0.38115	0.67975	0.66295	0.84675	0.61155	0.69175	0.64175	0.51975	0.50295	0.74915	0.53275	0.61795	0.74415	0.48535	0.51755	0.47215	0.75915	0.58875	0.44635	0.67275	0.62815	0.62175	0.63095	0.53195
0.71755	0.80215	0.71015	0.82835	0.82295	0.60895	0.65415	0.84795	0.62235	0.77175	0.80975	0.81095	0.78535	0.81995	0.69995	0.79375	0.62635	0.64135	0.81755	0.87555	0.73375	0.80755	0.75335	0.65815	0.93715	0.59215	0.83415	0.44455	0.68215	0.95135	0.63135	0.74995	0.70995	0.75395	0.58715	0.90595	0.64695	0.89775	0.84015	0.70215	0.76715	0.56415	0.72235	0.71295	0.61615	0.79415	0.60155	0.50095	0.77955	0.70775
0.56215	0.64295	0.56175	0.78355	0.64255	0.21495	0.34935	0.92975	0.46215	0.36295	0.57255	0.40815	0.67815	0.59235	0.15255	0.15535	0.19195	0.18175	0.23675	0.20215	0.16555	0.15195	0.25855	0.25875	0.20755	0.47795	0.31275	0.52695	0.20375	0.39355	0.36455	0.28555	0.21835	0.26055	0.34735	0.23355	0.23295	0.50495	0.49475	0.23315	0.14855	0.45135	0.18515	0.03715	0.18915	0.27775	0.16175	0.51935	0.25615	0.15575
0.74295	0.81235	0.70395	0.76555	0.89195	0.93455	0.94955	0.03915	0.87055	0.82975	0.94315	0.87535	0.65215	0.88835	0.97835	0.91995	0.90055	0.95295	0.93095	0.89615	0.97255	0.93815	0.91235	0.66615	0.95435	0.76035	0.84135	0.91615	0.94675	0.82115	0.94735	0.92375	0.81215	0.94275	0.90675	0.95835	0.87315	0.92695	0.95655	0.91135	0.91275	0.91655	0.90835	0.93675	0.93295	0.72975	0.86815	0.77875	0.91855	0.78275
0.86095	0.90015	0.86795	0.93915	0.94135	0.87915	0.89255	0.05875	0.88315	0.85395	0.93155	0.88495	0.58175	0.83655	0.97475	0.98895	0.89295	0.97235	0.91955	0.95475	0.98315	0.97375	0.89235	0.67015	0.98935	0.88735	0.94595	0.85855	0.96295	0.97715	0.96355	0.98435	0.92635	0.98835	0.93795	0.97815	0.91095	0.99335	0.94035	0.91895	0.96555	0.86495	0.95875	0.98735	0.97935	0.77815	0.91055	0.70315	0.96975	0.80395
[truncated: 50 more columns]
