# Supplementary material for: A neural network for modeling human concept formation, understanding and communication
Source: Nat Comput Sci. 2026 Feb 19;6(5):497–511. doi: 10.1038/s43588-026-00956-4 (PMC13216063; doi:10.1038/s43588-026-00956-4)
Supplement: Supplementary file 8 — Brain–model fitting t-value and t-map for Fig. 6. [file 43588_2026_956_MOESM8_ESM.zip]

Archive with 6 entries (5 files):
- Figure6/
- Figure6/Figure6D_CA1.nii
- Figure6/Figure6D_concept.nii
- Figure6/fig_6c_ca1_general_corr.csv
- Figure6/fig_6c_ca1_semantic_corr.csv
- Figure6/fig_6c_concept_pcorr_votc.csv
