# Supplementary material for: A neural network for modeling human concept formation, understanding and communication
Source: Nat Comput Sci. 2026 Feb 19;6(5):497–511. doi: 10.1038/s43588-026-00956-4 (PMC13216063; doi:10.1038/s43588-026-00956-4)
Supplement: Supplementary file 8 — Brain–model fitting t-value and t-map for Fig. 6. [file 43588_2026_956_MOESM8_ESM.zip › Figure6/fig_6c_ca1_general_corr.csv]

-0.0175009356927683
0.0363676239965868
0.0213165420293957
0.0140321825896204
0.0125790364634681
-0.0018144340982097
0.0222678795755109
-0.0037909145217522
0.0120221865031767
-0.0047230925224935
-0.0017394601296302
0.0262913766645695
0.0129616720600651
0.0098568189597723
0.0146377045851639
0.0169763794192667
0.0247336304031901
0.0443558982354784
-0.0127392914574688
0.0005792852942592
0.0042396251781684
-0.0044601924898245
0.0138665905270422
-0.0027342086909878
0.0044906017530332
-0.0060713057718736
-0.0170872913554035
0.0078684382670594
0.0233117210920925
0.0110271452969205
