# Supplementary material for: A neural network for modeling human concept formation, understanding and communication
Source: Nat Comput Sci. 2026 Feb 19;6(5):497–511. doi: 10.1038/s43588-026-00956-4 (PMC13216063; doi:10.1038/s43588-026-00956-4)
Supplement: Supplementary file 8 — Brain–model fitting t-value and t-map for Fig. 6. [file 43588_2026_956_MOESM8_ESM.zip › Figure6/fig_6c_ca1_semantic_corr.csv]

0.0152718361987764
0.0452033367869915
0.016414737063935
0.0201894610506713
-0.0136088880832596
0.0154961128943318
0.0256397116858548
0.0181521469556306
0.0143054929779778
0.0047646952468397
0.0092762499570091
0.0126258053992326
0.0187703603418713
0.0013556547328262
0.0264205777921989
0.0239564747922517
0.0152825248198786
0.0494203507406473
0.0158183268531918
0.0052414409681366
0.004322716700837
0.0002902852100972
0.0335155662430032
-0.0020425650769864
0.0263456147390886
0.0056693425608891
0.0126733303009736
0.0275111173087604
0.0037269763142951
0.0342104376063298
