# Supplementary material for: A neural network for modeling human concept formation, understanding and communication
Source: Nat Comput Sci. 2026 Feb 19;6(5):497–511. doi: 10.1038/s43588-026-00956-4 (PMC13216063; doi:10.1038/s43588-026-00956-4)
Supplement: Supplementary file 8 — Brain–model fitting t-value and t-map for Fig. 6. [file 43588_2026_956_MOESM8_ESM.zip › Figure6/fig_6c_concept_pcorr_votc.csv]

0.009224823
0.045625272
0.046922352
0.068182004
0.032699237
0.025257844
0.008487836
0.082664545
0.058570022
0.019063946
0.048086315
0.055502751
0.027350563
0.072723686
0.008702178
0.025833796
0.007490837
0.050669961
0.011491824
0.029999687
0.038574815
0.038435161
0.016191357
0.032176721
0.013497847
0.042142018
0.02287701
0.012823054
0.051082602
0.057782827
