# Supplementary material for: A neural network for modeling human concept formation, understanding and communication
Source: Nat Comput Sci. 2026 Feb 19;6(5):497–511. doi: 10.1038/s43588-026-00956-4 (PMC13216063; doi:10.1038/s43588-026-00956-4)
Supplement: Supplementary file 9 — RSA results for CATS Net and Binder65 on ImageNet for Extended Data Fig. 1. [file 43588_2026_956_MOESM9_ESM.csv]

model	all	vision	somatic	audition	othersense	spatial	temporal	causal	social	emotion	drive	attention
1	0.025602142	0.011850681	0.016070647	0.001006401	0.009960506	-0.002783714	0.008540768	0.002720916	0.01349402	0.01739645	0.006322814	0.002766732
2	0.032582186	0.023137283	0.012061564	0.005915464	0.014239682	0.005394943	0.006633152	0.015797682	0.010023936	0.008048377	0.00033471	0.012228443
3	0.027744829	0.013287365	0.012047127	0.012122305	0.01201426	0.005167357	0.003930985	0.013130019	0.01433072	0.006257069	0.018174666	0.009316396
4	0.024227875	0.015664233	0.000532192	0.000785785	0.014202316	0.013826232	0.011108978	0.004843627	0.011456195	0.01560937	0.004061523	-0.0022312
5	0.051478248	0.032269043	0.01718802	0.007229464	0.021637623	0.011791436	0.006300349	0.000871494	0.018575706	0.011818588	0.010054623	-0.00070418
6	0.020309334	0.006467853	0.012787267	0.003196683	0.015236552	0.00725211	0.010092964	-0.003902752	0.00479719	0.011096261	-0.005668676	-0.001724902
7	0.036454258	0.004360412	0.014484442	0.011027766	0.030125739	0.021481307	0.006598778	-0.001803585	0.005750038	0.006564222	0.004600187	-0.00280669
8	0.041721779	0.006058521	0.02271054	0.005280442	0.032997421	0.02049402	0.004348036	-0.00105071	0.012307482	0.010354215	0.006465722	0.00214638
9	0.038775571	0.01935139	0.011734598	0.007225574	0.016964038	0.004413251	0.013764172	0.003298266	0.011733889	0.010529006	0.013265624	0.005568745
10	0.039210843	0.006183911	0.004567041	0.016054344	0.017081238	0.01440399	0.019052945	-0.00566592	0.013359114	0.020732257	0.008412418	-0.003784446
11	0.0198126	0.023094175	0.012238031	0.005760087	-0.003066338	0.017342219	0.003481267	0.011805808	0.003487276	0.001021608	0.000187707	0.001517622
12	0.033817021	0.018526872	0.013180003	0.010424003	0.012199561	0.011837323	0.010127708	0.000167195	0.012318529	0.008499209	0.002490278	0.003962999
13	0.033653683	0.026621353	0.014989255	0.007142859	0.011660417	0.021345127	0.008582374	-0.005487497	-0.001031437	0.002896876	0.001810058	0.007238199
14	0.019104669	0.006308719	0.011371491	0.001888382	0.007354378	-0.001194706	0.003119262	-0.007066244	-0.003669279	-0.005127432	0.006336446	-0.005225672
15	0.029241821	0.019045503	0.024802674	0.005922543	0.003192702	0.007714338	0.008848501	0.008053988	0.005179725	0.002659364	0.004508386	0.010271921
16	0.034587765	0.015200698	0.012717708	0.0123418	0.022893558	0.010936011	0.008333925	0.002812501	0.006949515	0.004367112	-0.002834599	0.0087942
17	0.039109417	0.017647303	0.012907152	-0.00182467	0.02026472	0.014012813	0.012189614	-0.002882378	0.008360518	0.011323101	0.008968308	-0.001528258
18	0.028367657	0.005335641	0.01261515	0.001832338	0.018271771	0.012463234	0.019591703	1.00E-05	0.002909212	0.008907924	0.008065928	0.000118252
19	0.03656546	0.019132193	0.020170988	0.008997768	0.021896279	-0.003780725	0.010765859	0.004935386	-0.000724254	0.007467664	0.012176214	0.002556682
20	0.027634164	0.0076607	0.018579257	0.014010249	0.013332983	0.013308968	0.010391831	-0.005903251	0.00297275	0.000439739	0.006191546	0.007509843
21	0.025303529	0.008191595	0.019862077	0.008296814	0.029587222	0.013997484	0.014147047	0.001346328	-0.003656595	0.010710259	0.001611218	0.001705612
22	0.019244194	0.011221633	0.015158347	0.014956471	0.005597542	0.01311202	0.011318021	-0.004343281	-0.006061102	0.001890968	-0.004077548	-0.00108055
23	0.051671534	0.018368516	0.013924977	0.022719676	0.042851994	0.021053554	-0.000149281	-0.008834228	0.00789637	0.022845081	-0.00722881	0.00095701
24	0.034491138	0.020218418	0.001163916	0.0009638	0.033999548	0.014065421	0.003948254	-0.006283904	0.017818698	0.016943204	0.004633115	0.006822174
25	0.040067419	0.012512164	0.024008866	0.020356962	0.023597952	0.015384606	-0.00057611	-0.003066883	0.002776211	0.00779086	0.008674209	0.000587985
26	0.028531592	0.006002618	0.014945869	0.024241342	0.025579336	0.005832057	0.002911034	0.00600636	0.009893176	0.012755414	0.003575256	-0.001013659
27	0.01366214	-0.000839822	0.003450547	0.026095741	0.007254905	0.015742842	0.004023748	0.00121276	0.007001273	0.006653863	0.006836965	0.009395159
28	0.03346168	0.016835215	0.017929471	0.024320065	0.016537299	0.014615788	0.00569552	0.00448117	0.01006222	0.015479964	-0.001433413	0.008231857
29	0.052747887	0.027409101	0.015741643	0.015332474	0.033693491	0.006332084	0.0124668	0.00897901	0.000570579	0.012763214	0.008182097	0.009030829
30	0.031954599	0.013466225	0.020284149	0.011754683	0.019603812	0.011346776	0.016864528	-0.00723022	-0.005751992	0.013712341	0.004087602	0.002633387
