# Supplementary material for: A neural network for modeling human concept formation, understanding and communication
Source: Nat Comput Sci. 2026 Feb 19;6(5):497–511. doi: 10.1038/s43588-026-00956-4 (PMC13216063; doi:10.1038/s43588-026-00956-4)
Supplement: Supplementary file 10 — THINGS SPOSE49 accuracy for Extended Data Fig. 2. [file 43588_2026_956_MOESM10_ESM.csv]

53.85
100
58.33
56.67
50
62.5
60
50
88.24
61.54
58.33
71.43
55
50
83.33
68.75
61.54
70
75
80
100
100
50
57.14
58.33
58.33
84.62
58.33
75
58.33
83.33
66.67
53.85
100
58.33
66.67
61.11
53.33
56.25
60
58.33
66.67
53.85
58.33
53.85
50
69.23
80
75
100
50
53.33
100
58.33
76.92
92.31
100
69.23
73.33
66.67
78.57
75
91.67
50
78.57
64.71
75
91.67
53.33
64.29
83.33
75
71.43
50
86.36
53.33
83.33
81.25
100
53.33
83.33
81.25
100
91.67
64.29
53.33
66.67
76.92
50
50
95.24
76.92
75
81.82
100
58.33
53.85
52.63
62.5
53.85
