# Supplementary material for: A neural network for modeling human concept formation, understanding and communication
Source: Nat Comput Sci. 2026 Feb 19;6(5):497–511. doi: 10.1038/s43588-026-00956-4 (PMC13216063; doi:10.1038/s43588-026-00956-4)
Supplement: Supplementary file 11 — Brain–model fitting t-value and t-map in CA layers for Extended Data Fig. 3. [file 43588_2026_956_MOESM11_ESM.zip]

Archive with 10 entries (9 files):
- Extended_Data_Figure3/
- Extended_Data_Figure3/exdata_fig_3a_ca1_general_corr.csv
- Extended_Data_Figure3/exdata_fig_3a_ca1_semantic_corr.csv
- Extended_Data_Figure3/exdata_fig_3a_ca2_general_corr.csv
- Extended_Data_Figure3/exdata_fig_3a_ca2_semantic_corr.csv
- Extended_Data_Figure3/exdata_fig_3a_ca3_general_corr.csv
- Extended_Data_Figure3/exdata_fig_3a_ca3_semantic_corr.csv
- Extended_Data_Figure3/exdata_fig_3b_CA1.nii
- Extended_Data_Figure3/exdata_fig_3b_CA2.nii
- Extended_Data_Figure3/exdata_fig_3b_CA3.nii
