# Supplementary material for: A neural network for modeling human concept formation, understanding and communication
Source: Nat Comput Sci. 2026 Feb 19;6(5):497–511. doi: 10.1038/s43588-026-00956-4 (PMC13216063; doi:10.1038/s43588-026-00956-4)
Supplement: Supplementary file 11 — Brain–model fitting t-value and t-map in CA layers for Extended Data Fig. 3. [file 43588_2026_956_MOESM11_ESM.zip › Extended_Data_Figure3/exdata_fig_3a_ca1_general_corr.csv]

-0.017500936
0.036367624
0.021316542
0.014032183
0.012579036
-0.001814434
0.02226788
-0.003790915
0.012022187
-0.004723093
-0.00173946
0.026291377
0.012961672
0.009856819
0.014637705
0.016976379
0.02473363
0.044355898
-0.012739291
0.000579285
0.004239625
-0.004460192
0.013866591
-0.002734209
0.004490602
-0.006071306
-0.017087291
0.007868438
0.023311721
0.011027145
