# Supplementary material for: A neural network for modeling human concept formation, understanding and communication
Source: Nat Comput Sci. 2026 Feb 19;6(5):497–511. doi: 10.1038/s43588-026-00956-4 (PMC13216063; doi:10.1038/s43588-026-00956-4)
Supplement: Supplementary file 11 — Brain–model fitting t-value and t-map in CA layers for Extended Data Fig. 3. [file 43588_2026_956_MOESM11_ESM.zip › Extended_Data_Figure3/exdata_fig_3a_ca1_semantic_corr.csv]

0.015271836
0.045203337
0.016414737
0.020189461
-0.013608888
0.015496113
0.025639712
0.018152147
0.014305493
0.004764695
0.00927625
0.012625805
0.01877036
0.001355655
0.026420578
0.023956475
0.015282525
0.049420351
0.015818327
0.005241441
0.004322717
0.000290285
0.033515566
-0.002042565
0.026345615
0.005669343
0.01267333
0.027511117
0.003726976
0.034210438
