# Supplementary material for: A neural network for modeling human concept formation, understanding and communication
Source: Nat Comput Sci. 2026 Feb 19;6(5):497–511. doi: 10.1038/s43588-026-00956-4 (PMC13216063; doi:10.1038/s43588-026-00956-4)
Supplement: Supplementary file 11 — Brain–model fitting t-value and t-map in CA layers for Extended Data Fig. 3. [file 43588_2026_956_MOESM11_ESM.zip › Extended_Data_Figure3/exdata_fig_3a_ca2_general_corr.csv]

-0.021710988
0.034560918
0.024656007
0.02127902
0.007064482
-0.001073727
0.018144007
0.001482203
-0.001992353
-0.003342393
-0.000381395
0.029329266
0.011026166
0.019428267
0.012580511
0.019152729
0.031100075
0.045451455
-0.024135236
0.003341828
0.004953367
-0.005125535
0.012881088
-0.001319835
0.00832524
-0.005874023
-0.01172597
0.007943508
0.021722944
0.008106913
