# Supplementary material for: A neural network for modeling human concept formation, understanding and communication
Source: Nat Comput Sci. 2026 Feb 19;6(5):497–511. doi: 10.1038/s43588-026-00956-4 (PMC13216063; doi:10.1038/s43588-026-00956-4)
Supplement: Supplementary file 11 — Brain–model fitting t-value and t-map in CA layers for Extended Data Fig. 3. [file 43588_2026_956_MOESM11_ESM.zip › Extended_Data_Figure3/exdata_fig_3a_ca2_semantic_corr.csv]

0.014165751
0.040468925
0.022753677
0.015057291
-0.02059514
0.014442428
0.015945963
0.02429931
0.001539199
0.003426192
0.007401844
0.01847085
0.011624657
0.006443921
0.025083321
0.021665907
0.021018798
0.043001753
0.005754388
0.011661407
0.007012413
-0.000147585
0.034329207
-0.002812298
0.02799856
0.008696255
0.015814871
0.02957719
0.001514579
0.029725086
