# Supplementary material for: A neural network for modeling human concept formation, understanding and communication
Source: Nat Comput Sci. 2026 Feb 19;6(5):497–511. doi: 10.1038/s43588-026-00956-4 (PMC13216063; doi:10.1038/s43588-026-00956-4)
Supplement: Supplementary file 11 — Brain–model fitting t-value and t-map in CA layers for Extended Data Fig. 3. [file 43588_2026_956_MOESM11_ESM.zip › Extended_Data_Figure3/exdata_fig_3a_ca3_general_corr.csv]

-0.011211701
0.025983912
0.025797472
0.026820923
0.005598361
1.00E-06
0.004144216
0.00651046
-0.009785012
-0.005755142
0.001513308
0.036465942
0.000360961
0.020425776
0.022241041
0.022077595
0.030976118
0.043800526
-0.031246655
-0.000375722
0.003793101
0.015924129
0.004582769
-0.005884702
0.011805522
-0.003995339
-0.004159167
0.003410071
0.027274481
0.015514321
