# Supplementary material for: A neural network for modeling human concept formation, understanding and communication
Source: Nat Comput Sci. 2026 Feb 19;6(5):497–511. doi: 10.1038/s43588-026-00956-4 (PMC13216063; doi:10.1038/s43588-026-00956-4)
Supplement: Supplementary file 11 — Brain–model fitting t-value and t-map in CA layers for Extended Data Fig. 3. [file 43588_2026_956_MOESM11_ESM.zip › Extended_Data_Figure3/exdata_fig_3a_ca3_semantic_corr.csv]

0.013901544
0.030159107
0.022203541
0.017837132
-0.020806588
0.010101254
-0.001894488
0.032696622
-0.010473475
-0.001357776
0.011152292
0.030612203
-0.002817717
0.014433191
0.032556943
0.018742895
0.024783334
0.02434076
-0.002831584
0.012538704
0.007602538
0.004931376
0.031923222
-0.004167518
0.027894148
0.007474964
0.016498476
0.025594077
0.003309615
0.013477605
