# Supplementary material for: A neural network for modeling human concept formation, understanding and communication
Source: Nat Comput Sci. 2026 Feb 19;6(5):497–511. doi: 10.1038/s43588-026-00956-4 (PMC13216063; doi:10.1038/s43588-026-00956-4)
Supplement: Supplementary file 12 — RSA results for CATS Net and Binder65 on WT95 for Extended Data Fig. 4. [file 43588_2026_956_MOESM12_ESM.zip]

Archive with 4 entries (3 files):
- Extended_Data_Figure4/
- Extended_Data_Figure4/exdata_fig_4a_concept_binder_rho.csv
- Extended_Data_Figure4/exdata_fig_4b_concept_pcorr_uninterest.csv
- Extended_Data_Figure4/exdata_fig_4b_concept_rho_interest.csv
