# Supplementary material for: A neural network for modeling human concept formation, understanding and communication
Source: Nat Comput Sci. 2026 Feb 19;6(5):497–511. doi: 10.1038/s43588-026-00956-4 (PMC13216063; doi:10.1038/s43588-026-00956-4)
Supplement: Supplementary file 12 — RSA results for CATS Net and Binder65 on WT95 for Extended Data Fig. 4. [file 43588_2026_956_MOESM12_ESM.zip › Extended_Data_Figure4/exdata_fig_4a_concept_binder_rho.csv]

0.063007872
0.164409272
0.126542428
0.117845205
0.071317468
0.082027115
0.078034023
0.122355908
0.103159209
0.151254181
0.028805697
0.094002792
0.083717173
0.160537423
-0.073429811
0.145928883
0.001223212
-0.016594791
0.06283161
0.179900622
0.155839336
0.197672208
0.061965151
0.049690293
-0.032731822
0.025354356
0.017010873
0.095558199
0.184351818
0.193972599
