# Supplementary material for: A neural network for modeling human concept formation, understanding and communication
Source: Nat Comput Sci. 2026 Feb 19;6(5):497–511. doi: 10.1038/s43588-026-00956-4 (PMC13216063; doi:10.1038/s43588-026-00956-4)
Supplement: Supplementary file 12 — RSA results for CATS Net and Binder65 on WT95 for Extended Data Fig. 4. [file 43588_2026_956_MOESM12_ESM.zip › Extended_Data_Figure4/exdata_fig_4b_concept_pcorr_uninterest.csv]

0.009224823
0.032699237
0.008487836
0.048086315
0.055502751
0.008702178
0.007490837
0.050669961
0.011491824
0.038574815
0.016191357
0.032176721
0.013497847
0.042142018
0.02287701
0.012823054
