# Supplementary material for: A neural network for modeling human concept formation, understanding and communication
Source: Nat Comput Sci. 2026 Feb 19;6(5):497–511. doi: 10.1038/s43588-026-00956-4 (PMC13216063; doi:10.1038/s43588-026-00956-4)
Supplement: Supplementary file 12 — RSA results for CATS Net and Binder65 on WT95 for Extended Data Fig. 4. [file 43588_2026_956_MOESM12_ESM.zip › Extended_Data_Figure4/exdata_fig_4b_concept_rho_interest.csv]

0.164409272
0.126542428
0.117845205
0.082027115
0.122355908
0.103159209
0.151254181
0.083717173
0.160537423
0.145928883
0.179900622
0.197672208
0.184351818
0.193972599
