# Supplementary material for: A neural network for modeling human concept formation, understanding and communication
Source: Nat Comput Sci. 2026 Feb 19;6(5):497–511. doi: 10.1038/s43588-026-00956-4 (PMC13216063; doi:10.1038/s43588-026-00956-4)
Supplement: Supplementary file 13 — Groups correlation data for Extended Data Fig. 5. [file 43588_2026_956_MOESM13_ESM.xlsx]

## Sheet: Model_Cluster
Model_ID	Kmeans_partial_group	concept_mean_partial_correlation_with_VOTC (fishZ)
1	low-consensus	0.00922482
2	high-consensus	0.0456253
3	high-consensus	0.0469224
4	high-consensus	0.068182
5	low-consensus	0.0326992
6	high-consensus	0.0252578
7	low-consensus	0.00848784
8	high-consensus	0.0826645
9	high-consensus	0.05857
10	high-consensus	0.0190639
11	low-consensus	0.0480863
12	low-consensus	0.0555028
13	high-consensus	0.0273506
14	high-consensus	0.0727237
15	low-consensus	0.00870218
16	high-consensus	0.0258338
17	low-consensus	0.00749084
18	low-consensus	0.05067
19	low-consensus	0.0114918
20	high-consensus	0.0299997
21	low-consensus	0.0385748
22	high-consensus	0.0384352
23	low-consensus	0.0161914
24	low-consensus	0.0321767
25	low-consensus	0.0134978
26	low-consensus	0.042142
27	low-consensus	0.022877
28	low-consensus	0.0128231
29	high-consensus	0.0510826
30	high-consensus	0.0577828

## Sheet: InterModel_Dissimilarity
0	0.0530777	0.0946219	0.0292611	0.0288972	0.0983601	0.0115285	0.0951054	0.0283019	0.00216756	0.0666824	0.0824228	0.0596177	0.165024	0.0579865	0.136631	0.01147	0.00287553	0.0785274	0.161489	0.0909352	0.128364	0.0358181	0.0868278	0.0586191	0.0481787	0.0508168	0.0663359	0.0865235	0.112551
0.0530777	0	0.146015	0.183296	0.104238	0.229704	0.126865	0.174159	0.196975	0.149993	0.167879	0.17255	0.106352	0.30866	0.0222228	0.17433	0.0695022	0.0577523	0.128882	0.247914	0.0979696	0.250081	0.0245782	0.144543	-0.0621386	0.0925254	0.0695876	0.0798616	0.303091	0.246997
0.0946219	0.146015	0	0.151979	0.106897	0.11863	0.081207	0.186878	0.224504	0.0890799	0.0945399	0.134004	0.108941	0.239035	0.0351228	0.19909	0.0406743	0.0999033	0.0618015	0.159281	0.17634	0.163632	0.0895415	0.0755845	-0.102357	0.140772	0.0176988	0.0308936	0.179129	0.183797
0.0292611	0.183296	0.151979	0	0.127192	0.105915	0.0879001	0.185835	0.264784	0.126072	0.102462	0.0890111	0.207309	0.199659	0.0314721	0.118852	0.0253604	0.151964	0.0100868	0.134435	0.129428	0.153161	0.151762	0.0932628	0.01362	0.109876	0.043604	0.0582125	0.167412	0.0897036
0.0288972	0.104238	0.106897	0.127192	0	0.0732156	0.0577524	0.163598	0.185624	0.0733478	0.121845	0.027168	0.142515	0.111941	0.0512414	0.0490119	-0.0362756	0.145538	-0.0327295	0.0808135	0.0894683	0.0563912	0.0719021	0.0444839	0.0212586	0.0258658	0.0421512	0.140284	0.177854	0.174002
0.0983601	0.229704	0.11863	0.105915	0.0732156	0	0.179278	0.141622	0.206393	0.200788	0.157738	0.123272	0.138427	0.315653	0.00226346	0.191871	0.0299939	0.00839957	0.133184	0.169595	0.07415	0.173559	0.0190606	0.0330046	0.0214308	0.0824868	-0.0178471	0.0988694	0.187362	0.151189
0.0115285	0.126865	0.081207	0.0879001	0.0577524	0.179278	0	0.0849003	0.0969926	0.138232	0.0731303	0.111498	0.0893534	0.182725	0.0170247	0.112438	-0.0109531	0.0254453	0.142625	0.126955	0.0146844	0.0518913	-0.0289926	0.0195101	-0.00666073	0.0756165	-0.0551108	0.0749588	0.103727	0.0933677
0.0951054	0.174159	0.186878	0.185835	0.163598	0.141622	0.0849003	0	0.235949	0.135527	0.0847548	0.0724002	0.13212	0.282117	0.0731819	0.117392	0.0384058	0.138557	0.0960219	0.121721	0.141238	0.129415	0.0949516	0.105906	0.0134852	0.205754	0.0632466	0.0508994	0.283869	0.156487
0.0283019	0.196975	0.224504	0.264784	0.185624	0.206393	0.0969926	0.235949	0	0.19947	0.121301	0.0585806	0.257514	0.318675	0.0929799	0.153159	0.11155	0.106481	0.00843809	0.196367	0.128362	0.165049	0.135009	0.0591389	-0.0696224	0.131519	0.0465393	0.115089	0.254292	0.173514
0.00216756	0.149993	0.0890799	0.126072	0.0733478	0.200788	0.138232	0.135527	0.19947	0	0.0960711	0.114425	0.127601	0.207938	-0.0284447	0.164524	0.043393	-0.00283369	0.018576	0.103996	0.0662859	0.12179	-0.000367331	-0.00617925	-0.011198	0.0698766	-0.0262959	0.0382947	0.181194	0.137722
0.0666824	0.167879	0.0945399	0.102462	0.121845	0.157738	0.0731303	0.0847548	0.121301	0.0960711	0	0.0500255	0.14158	0.145063	-0.0177935	0.0974499	0.0183337	-0.0324489	0.0343843	0.113091	0.0875541	0.177827	0.0774392	0.0512503	0.0477143	0.0640833	0.0684479	0.0541408	0.0936694	0.145755
0.0824228	0.17255	0.134004	0.0890111	0.027168	0.123272	0.111498	0.0724002	0.0585806	0.114425	0.0500255	0	0.111489	0.215083	0.0371035	0.118304	0.0606511	0.0357487	0.0903679	0.171195	0.118575	0.185955	0.0130828	0.142174	0.0641764	0.0773107	0.103094	0.0255078	0.127132	0.155172
0.0596177	0.106352	0.108941	0.207309	0.142515	0.138427	0.0893534	0.13212	0.257514	0.127601	0.14158	0.111489	0	0.234485	0.060874	0.149961	0.0799866	0.076231	0.0290789	0.209918	0.132849	0.131841	0.16498	0.0919593	-0.0517573	0.178301	0.0786902	0.118154	0.148354	0.125846
0.165024	0.30866	0.239035	0.199659	0.111941	0.315653	0.182725	0.282117	0.318675	0.207938	0.145063	0.215083	0.234485	0	0.101	0.236999	0.0944862	0.112828	0.166315	0.354443	0.127544	0.264123	0.0779054	0.0879723	-0.0429407	0.172298	0.0378951	0.0347426	0.270288	0.234847
0.0579865	0.0222228	0.0351228	0.0314721	0.0512414	0.00226346	0.0170247	0.0731819	0.0929799	-0.0284447	-0.0177935	0.0371035	0.060874	0.101	0	-0.00584101	0.0423841	0.0733658	0.0783078	0.102465	0.0838338	0.0415565	-0.0472049	0.0266475	0.0950277	0.0295776	0.0471232	0.0224398	0.0392057	-0.00664761
0.136631	0.17433	0.19909	0.118852	0.0490119	0.191871	0.112438	0.117392	0.153159	0.164524	0.0974499	0.118304	0.149961	0.236999	-0.00584101	0	0.0799162	0.104426	0.151911	0.139743	0.10512	0.128617	0.0455547	0.106477	-0.0630249	0.101054	-0.0021493	0.0434234	0.111393	0.145261
0.01147	0.0695022	0.0406743	0.0253604	-0.0362756	0.0299939	-0.0109531	0.0384058	0.11155	0.043393	0.0183337	0.0606511	0.0799866	0.0944862	0.0423841	0.0799162	0	0.0195309	0.0748661	0.125357	0.0463239	-0.0027688	0.00928168	0.0919474	0.032234	0.0393919	0.0382357	0.0363346	0.0957574	0.0487243
0.00287553	0.0577523	0.0999033	0.151964	0.145538	0.00839957	0.0254453	0.138557	0.106481	-0.00283369	-0.0324489	0.0357487	0.076231	0.112828	0.0733658	0.104426	0.0195309	0	0.0566473	0.0451519	0.123505	0.0252464	0.0515887	0.121928	0.0487983	0.00390858	0.0697586	0.0407838	0.0246038	0.0701961
0.0785274	0.128882	0.0618015	0.0100868	-0.0327295	0.133184	0.142625	0.0960219	0.00843809	0.018576	0.0343843	0.0903679	0.0290789	0.166315	0.0783078	0.151911	0.0748661	0.0566473	0	0.131809	0.0557992	0.120923	0.0354146	0.128443	0.00444735	0.148094	0.0276082	0.0360914	0.0543031	0.119427
0.161489	0.247914	0.159281	0.134435	0.0808135	0.169595	0.126955	0.121721	0.196367	0.103996	0.113091	0.171195	0.209918	0.354443	0.102465	0.139743	0.125357	0.0451519	0.131809	0	0.123924	0.252798	0.0162568	0.0365062	-0.0921566	0.0885299	0.0282139	0.0920795	0.243255	0.245367
0.0909352	0.0979696	0.17634	0.129428	0.0894683	0.07415	0.0146844	0.141238	0.128362	0.0662859	0.0875541	0.118575	0.132849	0.127544	0.0838338	0.10512	0.0463239	0.123505	0.0557992	0.123924	0	0.165072	0.117955	0.132618	0.0483286	0.106785	0.125206	0.0460041	0.120059	0.0970189
0.128364	0.250081	0.163632	0.153161	0.0563912	0.173559	0.0518913	0.129415	0.165049	0.12179	0.177827	0.185955	0.131841	0.264123	0.0415565	0.128617	-0.0027688	0.0252464	0.120923	0.252798	0.165072	0	0.105044	0.11531	-0.0523195	0.122952	0.131516	0.0349138	0.148845	0.224553
0.0358181	0.0245782	0.0895415	0.151762	0.0719021	0.0190606	-0.0289926	0.0949516	0.135009	-0.000367331	0.0774392	0.0130828	0.16498	0.0779054	-0.0472049	0.0455547	0.00928168	0.0515887	0.0354146	0.0162568	0.117955	0.105044	0	0.0619326	-0.0394418	0.150246	0.0827598	0.0390968	0.0314132	0.0104105
0.0868278	0.144543	0.0755845	0.0932628	0.0444839	0.0330046	0.0195101	0.105906	0.0591389	-0.00617925	0.0512503	0.142174	0.0919593	0.0879723	0.0266475	0.106477	0.0919474	0.121928	0.128443	0.0365062	0.132618	0.11531	0.0619326	0	0.00468	0.0699716	0.0700793	0.059494	0.0775301	0.131617
0.0586191	-0.0621386	-0.102357	0.01362	0.0212586	0.0214308	-0.00666073	0.0134852	-0.0696224	-0.011198	0.0477143	0.0641764	-0.0517573	-0.0429407	0.0950277	-0.0630249	0.032234	0.0487983	0.00444735	-0.0921566	0.0483286	-0.0523195	-0.0394418	0.00468	0	0.0499845	0.041081	0.0560634	-0.00523307	-0.029292
0.0481787	0.0925254	0.140772	0.109876	0.0258658	0.0824868	0.0756165	0.205754	0.131519	0.0698766	0.0640833	0.0773107	0.178301	0.172298	0.0295776	0.101054	0.0393919	0.00390858	0.148094	0.0885299	0.106785	0.122952	0.150246	0.0699716	0.0499845	0	0.0293411	0.0315922	0.17203	0.0614191
0.0508168	0.0695876	0.0176988	0.043604	0.0421512	-0.0178471	-0.0551108	0.0632466	0.0465393	-0.0262959	0.0684479	0.103094	0.0786902	0.0378951	0.0471232	-0.0021493	0.0382357	0.0697586	0.0276082	0.0282139	0.125206	0.131516	0.0827598	0.0700793	0.041081	0.0293411	0	0.0195252	0.0149536	0.0897786
0.0663359	0.0798616	0.0308936	0.0582125	0.140284	0.0988694	0.0749588	0.0508994	0.115089	0.0382947	0.0541408	0.0255078	0.118154	0.0347426	0.0224398	0.0434234	0.0363346	0.0407838	0.0360914	0.0920795	0.0460041	0.0349138	0.0390968	0.059494	0.0560634	0.0315922	0.0195252	0	0.122578	0.0487589
0.0865235	0.303091	0.179129	0.167412	0.177854	0.187362	0.103727	0.283869	0.254292	0.181194	0.0936694	0.127132	0.148354	0.270288	0.0392057	0.111393	0.0957574	0.0246038	0.0543031	0.243255	0.120059	0.148845	0.0314132	0.0775301	-0.00523307	0.17203	0.0149536	0.122578	0	0.20059
0.112551	0.246997	0.183797	0.0897036	0.174002	0.151189	0.0933677	0.156487	0.173514	0.137722	0.145755	0.155172	0.125846	0.234847	-0.00664761	0.145261	0.0487243	0.0701961	0.119427	0.245367	0.0970189	0.224553	0.0104105	0.131617	-0.029292	0.0614191	0.0897786	0.0487589	0.20059	0
